# Supplementary material for: Upper airway gene expression reveals suppressed immune responses to SARS-CoV-2 compared with other respiratory viruses
Source: Nat Commun. 2020 Nov 17;11:5854. doi: 10.1038/s41467-020-19587-y (PMC7673985; doi:10.1038/s41467-020-19587-y)
Supplement: Supplementary file 4 — Supplementary Data 1 [file 41467_2020_19587_MOESM4_ESM.xlsx]

## Sheet: Supplementary File 1
CZB_ID	Clinical Diagnosis	Chest X-ray findings
RR057i_00176	Upper respiratory tract illness	Not obtained
RR057e_00324	Rejection of kidney transplant	No consolidation or opacities
RR057i_00179	None given	Not obtained
RR057e_00102	Flu-like symptoms	No consolidation or opacities
RR057e_00762	Upper respiratory infection	No consolidation or opacities
RR057i_00180	Periodontal phlegmon	B/l patchy opacities, consolidation
RR057e_00073	Upper respiratory infection and diarrhea	Not obtained
RR057e_00076	Chest pain	No consolidation or opacities
RR057e_00318	Acute respiratory illness, NOS	No consolidation or opacities
RR057e_00143	Community acquired pnuemonia	No consolidation or opacities
RR057e_00117	Palpitations	No consolidation or opacities
RR057e_00416	Cough, unspecifed	Not obtained
RR057i_00177	Upper respiratory infection	No consolidation or opacities
RR057e_00042	Febrile illness	Unliateral effusion
RR057e_00084	Febrile illness	Not obtained
RR057e_00203	Pneumonia	No consolidation or opacities
RR057e_00590	Upper respiratory infection	No consolidation or opacities
RR057e_00763	Alcoholic cirrhosis, SIRS	Unilateral consolidation
RR057e_00515	Upper respiratory infection	Not obtained
RR057e_00291	Febrile illness	No consolidation or opacities
RR057e_00086	Flu-like symptoms	No consolidation or opacities
RR057e_00039	Acute respiratory illness, NOS	Unilateral patchy opacity
RR057e_00460	Pneumonia	No consolidation or opacities
RR057e_00140	Community acquired pneumonia	Unilateral patchy opacity
RR057e_00254	Pulmonary embolism	B/l interstitial findings
RR057e_00290	Pulmonary edema due to ESRD	B/l interstitial findings
RR057e_00231	Bacteria pneumonia	Unilateral consolidation
RR057e_00259	Acute respiratory illness, NOS	Not obtained
RR057e_00414	Community acquired pneumonia	Unilateral consolidation
RR057e_00340	Acute respiratory illness, NOS	Unilateral patchy opacity
RR057i_00119	None given	Not obtained
RR057e_00198	Seasonal allergies	Not obtained
RR057e_00187	Pneumothorax c/b pneumomediastinum	B/l patchy opacities, effusion
RR057e_00508	Sinusitis	Not obtained
RR057i_00075	Not available	Not available
RR057e_00261	Viral syndrome	No consolidation or opacities
RR057e_00475	COPD exacerbation	B/l interstitial findings
RR057i_00173	Abdominal pain	Not obtained
RR057e_00268	Acute respiratory illness, NOS	Not obtained
RR057i_00117	Not available	Not available
RR057e_00169	Bronchitis	Not obtained
RR057e_00079	Asthma	No consolidation or opacities
RR057i_00115	Not available	Not available
RR057i_00118	Not available	Not available
RR057e_00765	NSTEMI	Not obtained
RR057i_00116	Not available	Not available
RR057e_00165	Upper respiratory infection	Not obtained
RR057e_00074	Acute respiratory illness, NOS	No consolidation or opacities
RR057e_00295	Cough, unspecified	No consolidation or opacities
RR057e_00294	Upper respiratory infection	Not obtained
RR057e_00567	Acute respiratory illness, NOS	Not obtained
RR057e_00049	Bacteremia due to Streptococcus	No consolidation or opacities
RR057e_00549	Alcohol withdrawal	No consolidation or opacities
RR057e_00202	Acute bronchitis	No consolidation or opacities
RR057i_00083	Upper respiratory infection	Not obtained
RR057e_00239	Chronic cough	Not obtained
RR057e_00485	Pharyngitis and Diarrhea	Not obtained
RR057e_00216	Febrile illness	Not obtained
RR057e_00246	Pericarditis	B/l effusion
RR057e_00142	Cough and sore throat in admitted pt	Not obtained
RR057e_00280	Aspiration pneumonia	Unilateral consolidation, b/l interstitial findings
RR057e_00052	Heart failure exacerbation	B/l patchy opacities
RR057e_00494	Bronchitis	B/l interstitial findings
RR057e_00410	Radiation esophagitis	Unilateral consolidation
RR057e_00449	Aspiration pneumonia	Unilateral patchy opacity/consolidation
RR057e_00168	Sepsis 2/2 PNA, unknown organism	B/l consolidation
RR057e_00105	AMS 2/2 substance use disorder, resolved	B/l patchy opacities, consolidation
RR057e_00272	Pneumonia likely secondary to aspiration	B/l patchy opacities, consolidation, effusion
RR057e_00088	Pneumonia	No consolidation or opacities
RR057e_00058	Chest pain	No consolidation or opacities
RR057e_00456	Nephrogenic DI	No consolidation or opacities
RR057e_00116	Dyspnea	B/l interstitial findings
RR057i_00175	Not available	Not available
RR057e_00302	Bacterial Meningitis	B/l patchy opacities, interstitial findings
RR057e_00442	Pneumonia	Unilateral consolidation
RR057e_00222	influenza-like illness	No consolidation or opacities
RR057e_00173	Hypoxic respiratory failure secondary to malignancy	B/l patchy opacities, consolidation, effusion
RR057e_00412	Acute respiratory illness, NOS	Unilateral patchy opacity
RR057e_00145	COPD exacerbation	Bilateral patchy opacities
RR057e_00093	Flu-like symptoms	No consolidation or opacities
RR057e_00399	Upper respiratory infection	No consolidation or opacities
RR057e_00138	Oral thrush	Not obtained
RR057e_00119	Upper respiratory infection	No consolidation or opacities
RR057e_00260	Acute respiratory failure with hypoxia	Bilateral patchy opacities
RR057e_00206	Upper respiratory infection	No consolidation or opacities
RR057e_00051	Volume overload, aspiration PNA	Bilateral patchy opacities with consolidation
RR057e_00287	Organizing pneumonia	Unilateral patchy opacity/consolidation
RR057e_00309	Bacteremia due to Klebsiella pneumoniae from urinary source	No consolidation or opacities
RR057e_00451	Upper respiratory infection	No consolidation or opacities
RR057e_00401	Community acquired pneumonia	Bilateral patchy opacities
RR057e_00080	Acute myeloid leukemia blast crisis	Bilateral patchy opacities
RR057e_00440	Sublingual abscess	No consolidation or opacities
RR057e_00171	Progression of metastatic colorectal cancer	Bilateral effusion
RR057e_00066	Anxiety	No consolidation or opacities
RR057e_00285	Dyspnea	Bilateral patchy opacities
RR057e_00273	Complicated UTI due to E coli	No consolidation or opacities
RR057e_00130	Pneumonia	Unilateral patchy opacity, effusion
RR057e_00560	Pharyngitis	No consolidation or opacities
RR057i_00120	Not available	Not available
RR057e_00131	Not available	Not available
