# Supplementary material for: Upper airway gene expression reveals suppressed immune responses to SARS-CoV-2 compared with other respiratory viruses
Source: Nat Commun. 2020 Nov 17;11:5854. doi: 10.1038/s41467-020-19587-y (PMC7673985; doi:10.1038/s41467-020-19587-y)
Supplement: Supplementary file 5 — Supplementary Data 2 [file 41467_2020_19587_MOESM5_ESM.xlsx]

## Sheet: Diff Exp + Reg
gene_ID	gene_symbol	SC2_no_virus_pval	SC2_no_virus_padj	SC2_no_virus_logFC	SC2_other_virus_pval	SC2_other_virus_padj	SC2_other_virus_logFC	other_virus_no_virus_pval	other_virus_no_virus_padj	other_virus_no_virus_logFC	reg_intercept	reg_slope	reg_adjR2	reg_pval	reg_padj
ENSG00000000003	TSPAN6	0.351809	0.616192	0.139252	1.28542e-07	2.38558e-06	1.02087	3.8242e-06	4.96803e-05	-0.881621	7.96639	-0.225367	0.153996	0.000598732	0.00407964
ENSG00000000419	DPM1	0.0268588	0.152658	0.185797	3.64459e-06	3.44189e-05	0.491594	0.00336569	0.0129404	-0.305797	4.231	0.0117809	-0.0350262	0.736667	0.805833
ENSG00000000457	SCYL3	0.00975078	0.0823944	0.193932	0.838052	0.888897	-0.0188717	0.0215689	0.0574319	0.212803
ENSG00000000460	C1orf112	0.364202	0.626917	-0.100376	0.553755	0.65695	-0.0806375	0.884331	0.924968	-0.0197382
ENSG00000000938	FGR	0.119258	0.351009	-0.579182	4.3088e-09	1.74747e-07	-2.72972	2.60208e-06	3.57819e-05	2.15053	2.68964	0.421433	0.107127	0.00430647	0.0184165
ENSG00000000971	CFH	1.73188e-09	2.47086e-07	0.876888	0.062267	0.114075	0.325985	0.00170495	0.0074385	0.550904	6.23357	0.0256215	0.0461215	0.712842	0.789032
ENSG00000001036	FUCA2	0.860966	0.936896	-0.0148808	0.359952	0.473661	0.0967618	0.28858	0.427639	-0.111643
ENSG00000001084	GCLC	0.394292	0.652856	0.132985	8.71375e-07	1.10156e-05	0.99105	1.61462e-05	0.000160948	-0.858065	8.42876	-0.167295	0.108946	0.0031196	0.0144272
ENSG00000001167	NFYA	0.0906709	0.304641	-0.1819	0.000162299	0.000801412	-0.505826	0.0144853	0.0418783	0.323926	4.31779	0.0422268	0.0398826	0.350219	0.462253
ENSG00000001460	STPG1	0.705862	0.86426	0.0479654	4.41782e-06	3.98827e-05	0.750528	1.42952e-05	0.000144847	-0.702562	5.58433	-0.0974765	0.00722489	0.0751455	0.151164
ENSG00000001461	NIPAL3	0.507839	0.740668	-0.0592608	0.368159	0.481889	0.100537	0.151091	0.263712	-0.159798
ENSG00000001497	LAS1L	0.441129	0.689401	0.090081	4.64966e-07	6.61764e-06	0.761331	6.70452e-06	7.80274e-05	-0.67125	5.0369	-0.110224	0.172301	0.00228414	0.0117438
ENSG00000001561	ENPP4	0.0178246	0.119808	0.361091	1.70176e-07	2.96861e-06	1.02483	0.000531569	0.0028657	-0.663743	7.11934	-0.227356	0.144929	0.000464811	0.00333252
ENSG00000001617	SEMA3F	0.91175	0.962657	-0.0155643	0.30617	0.415869	0.178903	0.263939	0.399875	-0.194467
ENSG00000001626	CFTR	0.894275	0.954139	-0.0289803	0.403568	0.516137	-0.225744	0.464446	0.603306	0.196764
ENSG00000001629	ANKIB1	0.586147	0.792859	-0.0535523	0.916148	0.943851	-0.0129426	0.739789	0.825322	-0.0406097
ENSG00000001630	CYP51A1	0.0182328	0.1213	0.244064	1.12429e-05	8.6704e-05	0.574736	0.0100531	0.0311799	-0.330672	4.24424	-0.0169952	0.051594	0.686223	0.769171
ENSG00000001631	KRIT1	0.296597	0.565755	0.100434	0.0015825	0.00536531	0.383562	0.0184754	0.0508035	-0.283128
ENSG00000002016	RAD52	0.376139	0.636655	-0.119538	0.749363	0.821152	-0.0530892	0.688461	0.787292	-0.0664488
ENSG00000002330	BAD	0.991246	0.99597	0.00148236	0.0142757	0.0337543	0.414862	0.0140858	0.0409679	-0.41338
ENSG00000002549	LAP3	7.5718e-22	4.65345e-19	1.49019	0.767066	0.834828	0.0518354	1.07901e-14	2.57336e-12	1.43836	6.47971	0.372432	0.345814	3.88935e-09	1.4575e-07
ENSG00000002586	CD99	0.0812007	0.286362	-0.148228	0.222498	0.320594	-0.128539	0.850867	0.90417	-0.0196887
ENSG00000002587	HS3ST1	1.90258e-05	0.000970565	0.636569	0.013815	0.0328252	0.447979	0.296776	0.437027	0.18859	6.14605	-0.106825	0.0160103	0.180152	0.285587
ENSG00000002726	AOC1	0.0711634	0.267621	-0.342837	0.496871	0.605746	-0.161005	0.44032	0.580662	-0.181832
ENSG00000002746	HECW1	0.706115	0.86426	-0.102517	0.63062	0.721619	-0.161783	0.859781	0.910071	0.0592668
ENSG00000002822	MAD1L1	0.122425	0.354851	0.197188	0.401814	0.51447	-0.130601	0.036259	0.0871776	0.327789
ENSG00000002834	LASP1	0.151718	0.396128	-0.103245	6.97045e-05	0.000396938	-0.365907	0.00376721	0.0141972	0.262662	7.75675	0.0395477	0.0428872	0.285755	0.3992
ENSG00000002919	SNX11	0.370565	0.631924	-0.138836	0.00537274	0.014884	-0.532108	0.0383996	0.0910578	0.393273
ENSG00000002933	TMEM176A	0.0896806	0.302705	0.376713	0.00106009	0.00385684	-0.878127	4.49887e-06	5.62499e-05	1.25484
ENSG00000003056	M6PR	0.0268122	0.152534	0.209777	0.0440496	0.0855727	-0.235486	0.000161353	0.00107294	0.445263
ENSG00000003096	KLHL13	0.449624	0.696285	0.140034	2.22821e-06	2.32103e-05	1.13425	2.64087e-05	0.000237337	-0.994214	1.9089	-0.118739	-0.0031253	0.154867	0.254495
ENSG00000003147	ICA1	0.542556	0.764912	-0.0731509	0.482423	0.592607	0.104723	0.230816	0.362621	-0.177874
ENSG00000003249	DBNDD1	0.419152	0.673538	-0.136142	0.66626	0.752944	0.0901582	0.277413	0.415217	-0.2263
ENSG00000003393	ALS2	0.993098	0.996403	-0.000883012	0.00765721	0.0200746	0.342968	0.00715463	0.0238821	-0.343851
ENSG00000003400	CASP10	0.394535	0.652955	0.108926	2.47133e-05	0.000164813	-0.680315	1.08454e-06	1.74345e-05	0.789241	5.05095	0.204645	0.11089	0.00120668	0.00731047
ENSG00000003402	CFLAR	0.791546	0.907586	0.021783	3.37109e-06	3.22748e-05	-0.496084	1.07744e-06	1.73378e-05	0.517867	8.5244	0.126091	0.0883831	0.00232772	0.0118339
ENSG00000003436	TFPI	0.375329	0.63599	-0.100612	0.741102	0.814391	0.0470405	0.297121	0.437374	-0.147653
ENSG00000003509	NDUFAF7	0.860621	0.936601	-0.0241385	0.563496	0.665008	-0.0972145	0.663912	0.769747	0.073076
ENSG00000003756	RBM5	0.0783958	0.280757	0.161193	0.116413	0.189755	0.180298	0.866746	0.913571	-0.019105
ENSG00000003987	MTMR7	0.762435	0.891552	-0.0511104	0.00390721	0.0114263	0.615813	0.00167359	0.00733069	-0.666924
ENSG00000003989	SLC7A2	0.130927	0.366838	0.33294	1.91341e-09	9.43656e-08	1.74372	6.90754e-07	1.20497e-05	-1.41078	6.60046	-0.125137	0.0409251	0.0855862	0.166367
ENSG00000004059	ARF5	0.0107717	0.0875932	-0.239095	0.206043	0.300983	-0.146362	0.420178	0.561279	-0.0927333
ENSG00000004139	SARM1	0.18443	0.440984	-0.183971	0.245181	0.346948	0.200496	0.0255379	0.0659561	-0.384467
ENSG00000004142	POLDIP2	0.51412	0.74473	0.0624531	0.361234	0.474918	0.108467	0.697355	0.794456	-0.0460142
ENSG00000004399	PLXND1	0.449056	0.69577	0.154169	3.1472e-07	4.82622e-06	-1.27945	1.62971e-08	5.51718e-07	1.43362	3.41519	0.245547	0.0633963	0.00913307	0.0326197
ENSG00000004455	AK2	0.00811721	0.0739481	0.218676	0.151786	0.235475	0.147085	0.482678	0.619944	0.0715909
ENSG00000004468	CD38	5.38219e-08	5.65366e-06	0.989509	0.152066	0.235726	0.315299	0.00229722	0.00951704	0.67421	6.38933	0.34658	0.193376	2.09461e-05	0.000248821
ENSG00000004478	FKBP4	0.555884	0.773735	0.0703891	0.26912	0.373968	-0.163893	0.113501	0.21222	0.234282
ENSG00000004487	KDM1A	0.309569	0.578279	0.108692	0.00863676	0.0222233	0.352318	0.0670177	0.140831	-0.243626
ENSG00000004534	RBM6	0.058344	0.239784	0.185127	0.0360011	0.0724694	0.256592	0.555523	0.683086	-0.0714652
ENSG00000004660	CAMKK1	0.000981624	0.0184534	-0.59005	0.000377506	0.00163562	-0.780861	0.377334	0.519643	0.190811
ENSG00000004700	RECQL	0.984023	0.993096	-0.00250597	0.0113628	0.0279936	-0.390878	0.0118095	0.0355173	0.388372
ENSG00000004766	VPS50	8.68299e-08	8.51199e-06	0.593677	0.000729134	0.00282581	0.452844	0.288581	0.427639	0.140833	4.33608	0.108429	0.0675039	0.00724522	0.0270394
ENSG00000004777	ARHGAP33	0.566073	0.780237	-0.116064	0.153041	0.23703	0.36034	0.0579333	0.12538	-0.476404
ENSG00000004779	NDUFAB1	0.442652	0.690668	0.110217	4.74275e-06	4.22433e-05	0.842476	5.67417e-05	0.000450634	-0.732259	4.5367	-0.204059	0.068909	0.00578327	0.0227267
ENSG00000004799	PDK4	0.118399	0.349638	0.297068	4.83137e-05	0.000293315	0.988381	0.00386596	0.0144976	-0.691312	3.86356	-0.0359104	-0.0236758	0.647203	0.732892
ENSG00000004809	SLC22A16	0.801914	0.912485	-0.0591185	0.149887	0.233276	0.4255	0.0992479	0.191347	-0.484619
ENSG00000004838	ZMYND10	0.116057	0.345725	0.287848	4.78927e-09	1.8667e-07	1.39946	2.10024e-06	3.00176e-05	-1.11161	7.13384	-0.103768	0.00684414	0.0718073	0.146496
ENSG00000004846	ABCB5	0.126185	0.35921	-0.269667	0.846147	0.894219	0.0423918	0.151913	0.264741	-0.312059
ENSG00000004848	ARX	0.010273	0.0850092	-0.755493	0.00854282	0.0220171	0.98986	3.70154e-06	4.81652e-05	-1.74535
ENSG00000004864	SLC25A13	0.0873566	0.298099	-0.261299	0.000613412	0.00244554	-0.650419	0.0380411	0.0904956	0.389119
ENSG00000004866	ST7	0.351909	0.616192	-0.125625	0.204815	0.299592	0.212352	0.0430847	0.0992146	-0.337977
ENSG00000004897	CDC27	0.0312822	0.168537	0.199218	0.581166	0.679629	-0.0631444	0.0221402	0.0586553	0.262363
ENSG00000004939	SLC4A1	0.311879	0.5807	-0.201377	0.093985	0.159408	-0.411268	0.390587	0.532451	0.20989
ENSG00000004961	HCCS	0.00117899	0.0210024	0.3801	0.000334496	0.0014775	0.520695	0.326148	0.467905	-0.140595
ENSG00000004975	DVL2	0.282491	0.551488	-0.106581	0.00111366	0.00400666	-0.401514	0.0157907	0.0447692	0.294933
ENSG00000005001	PRSS22	0.00176879	0.0278008	-0.494688	0.0108456	0.0268936	-0.499539	0.980012	0.986432	0.00485108
ENSG00000005007	UPF1	0.0793241	0.282552	0.1676	0.14217	0.22342	0.176092	0.943081	0.962292	-0.00849211
ENSG00000005020	SKAP2	0.221619	0.483854	-0.351827	6.06664e-06	5.17836e-05	-1.60958	0.000364313	0.00211609	1.25776	2.80306	0.451628	0.119081	0.000825955	0.0053999
ENSG00000005022	SLC25A5	0.775617	0.899324	-0.0311025	0.00981145	0.0246971	0.355906	0.00478813	0.0172352	-0.387008
ENSG00000005059	MCUB	0.00010797	0.00385961	0.725763	0.471132	0.581995	-0.159008	9.68642e-05	0.000699093	0.884771
ENSG00000005075	POLR2J	0.893784	0.954061	-0.0154171	0.732565	0.807796	0.0486134	0.65198	0.760496	-0.0640305
ENSG00000005100	DHX33	0.326138	0.593354	0.114592	0.320097	0.431122	0.143281	0.841726	0.898339	-0.0286892
ENSG00000005108	THSD7A	0.723553	0.872873	0.091398	0.136598	0.216765	0.48331	0.223932	0.35429	-0.391911
ENSG00000005156	LIG3	0.389086	0.648098	0.0874938	0.0296675	0.0618389	0.277677	0.133202	0.240094	-0.190183
ENSG00000005175	RPAP3	0.515659	0.745676	0.0516012	0.025551	0.0545376	0.221762	0.0844022	0.168984	-0.170161
ENSG00000005187	ACSM3	0.27823	0.546844	-0.148615	0.873747	0.913897	-0.0269804	0.471385	0.609573	-0.121634
ENSG00000005189	REXO5	0.0574987	0.237948	-0.421007	0.000134838	0.000687046	-1.03988	0.0215543	0.0574028	0.61887	3.01451	0.00514869	-0.034025	0.951039	0.96296
ENSG00000005194	CIAPIN1	0.174018	0.427922	0.168813	0.361063	0.474784	0.139257	0.845976	0.901208	0.0295559
ENSG00000005206	SPPL2B	0.349783	0.613993	0.14195	0.0478698	0.091694	0.377033	0.21367	0.34225	-0.235083
ENSG00000005238	FAM214B	0.00101887	0.0189971	-0.409441	1.407e-07	2.56942e-06	-0.819407	0.00686643	0.0230938	0.409966	3.79831	0.138911	0.0585102	0.00951898	0.033659
ENSG00000005243	COPZ2	0.152923	0.397122	-0.273637	0.0693114	0.124483	0.437743	0.0031123	0.0121951	-0.71138
ENSG00000005249	PRKAR2B	0.409805	0.665942	0.158436	0.0285508	0.0598468	0.52722	0.122817	0.225159	-0.368784
ENSG00000005302	MSL3	0.125359	0.358339	0.130537	0.4361	0.548049	-0.0824119	0.0441029	0.101006	0.212949
ENSG00000005339	CREBBP	0.0858378	0.295413	-0.231631	0.148697	0.231891	-0.244964	0.936797	0.957959	0.0133331
ENSG00000005379	TSPOAP1	0.793217	0.908591	0.0352493	0.797788	0.858441	0.0431281	0.962456	0.975707	-0.00787879
ENSG00000005381	MPO	0.843289	0.929342	-0.0555874	0.00739402	0.019532	-0.938212	0.0114872	0.0347112	0.882625
ENSG00000005436	GCFC2	0.742417	0.88087	0.0430653	0.000558046	0.00226493	0.570197	0.00131687	0.00604491	-0.527132
ENSG00000005448	WDR54	0.241668	0.507373	0.191706	3.76464e-09	1.57888e-07	1.27167	3.32463e-07	6.70761e-06	-1.07997	5.15099	-0.108269	0.0157808	0.0559386	0.121106
ENSG00000005469	CROT	0.733332	0.876668	-0.0419134	0.000382707	0.00165289	0.553382	0.000124582	0.00086665	-0.595296
ENSG00000005471	ABCB4	0.79541	0.910148	0.0498713	0.00563433	0.0154959	0.674659	0.00977658	0.0305117	-0.624787
ENSG00000005483	KMT2E	0.335483	0.601168	0.0803888	0.733007	0.80822	0.0357997	0.668904	0.773613	0.0445891
ENSG00000005486	RHBDD2	0.411672	0.667167	0.0919402	0.000151366	0.000757257	0.54063	0.00147666	0.0066402	-0.448689	6.3676	-0.0815777	0.0464627	0.157068	0.256761
ENSG00000005700	IBTK	0.269405	0.53804	0.09791	0.000477885	0.00198961	0.392844	0.00799003	0.0260823	-0.294934
ENSG00000005801	ZNF195	0.00575896	0.0600563	0.272862	0.109385	0.180341	0.194369	0.516324	0.650452	0.0784926
ENSG00000005810	MYCBP2	5.24434e-05	0.00221691	0.458012	0.00757729	0.0199108	0.376321	0.556878	0.68391	0.0816907
ENSG00000005812	FBXL3	0.695748	0.858636	-0.0267429	0.0240943	0.0519923	0.193767	0.00996533	0.0309737	-0.22051
ENSG00000005844	ITGAL	0.157709	0.404435	0.279116	0.000465241	0.00194406	-0.854319	4.44767e-06	5.60042e-05	1.13344
ENSG00000005882	PDK2	0.435541	0.685261	-0.112699	0.11399	0.186528	0.283768	0.0269295	0.0687171	-0.396467
ENSG00000005884	ITGA3	0.431016	0.682375	-0.101383	0.0271885	0.057398	0.357814	0.00447008	0.0163113	-0.459196
ENSG00000005889	ZFX	0.242773	0.508758	0.11594	0.943137	0.963333	-0.00882054	0.311197	0.451892	0.12476
ENSG00000005893	LAMP2	0.0867679	0.296951	-0.148484	0.000118445	0.000614689	-0.423015	0.0112258	0.0340438	0.274531	6.19094	-0.0878328	0.0556372	0.0436233	0.100531
ENSG00000005961	ITGA2B	0.449665	0.696285	-0.172519	0.260422	0.364793	-0.319516	0.602797	0.72183	0.146997
ENSG00000005981	ASB4	0.967629	0.986661	-0.00602055	0.927578	0.952862	-0.0165849	0.953702	0.96997	0.0105643
ENSG00000006007	GDE1	0.253388	0.520824	-0.111671	0.000795476	0.00302929	0.416102	2.12585e-05	0.000199465	-0.527773
ENSG00000006015	REX1BD	0.312811	0.58121	-0.11374	0.826762	0.880111	-0.0303804	0.54697	0.676159	-0.0833591
ENSG00000006016	CRLF1	0.563032	0.778463	-0.128383	0.26259	0.367194	-0.305651	0.515189	0.649278	0.177268
ENSG00000006025	OSBPL7	0.186729	0.44401	0.224948	0.599991	0.696242	-0.109227	0.109531	0.206294	0.334175
ENSG00000006042	TMEM98	0.0318344	0.170272	0.343584	3.91563e-06	3.63133e-05	0.942443	0.00281036	0.0112323	-0.598859	3.93282	0.00223131	-0.0082542	0.972685	0.978066
ENSG00000006047	YBX2	0.00976387	0.0824614	-0.5705	2.07654e-06	2.19742e-05	-1.29899	0.00681359	0.0229644	0.728492	0.880413	-0.0758618	-0.0250342	0.401729	0.51256
ENSG00000006062	MAP3K14	0.805883	0.914445	0.0367549	0.264035	0.368699	-0.205834	0.187368	0.310512	0.242589
ENSG00000006071	ABCC8	0.0562022	0.234649	-0.35403	0.180253	0.2706	-0.306801	0.835581	0.893919	-0.047229
ENSG00000006118	TMEM132A	0.894491	0.954139	-0.0262994	0.0157404	0.0366214	-0.587628	0.0209557	0.0561641	0.561329
ENSG00000006125	AP2B1	0.0646805	0.255396	0.179225	0.0044908	0.0127852	0.348032	0.162795	0.27965	-0.168807
ENSG00000006194	ZNF263	0.529245	0.755734	-0.0616055	0.663633	0.751165	0.0525138	0.34351	0.485963	-0.114119
ENSG00000006210	CX3CL1	7.44453e-07	5.88892e-05	1.08088	0.043396	0.0845744	0.530177	0.036524	0.0877092	0.550704	4.67025	0.226422	0.0898511	0.0116048	0.0390587
ENSG00000006282	SPATA20	0.221768	0.484008	-0.125655	0.101844	0.170227	0.209901	0.0088226	0.0281896	-0.335556
ENSG00000006283	CACNA1G	0.503249	0.737785	-0.104477	0.933538	0.957138	0.0162062	0.53298	0.664364	-0.120683
ENSG00000006327	TNFRSF12A	0.739464	0.879094	-0.0657326	0.0185095	0.0418512	-0.567573	0.0377125	0.0899818	0.501841
ENSG00000006377	DLX6	0.0187151	0.123116	-0.48143	0.000604544	0.00241621	-0.874339	0.118297	0.218806	0.392909
ENSG00000006432	MAP3K9	0.356204	0.619752	-0.107837	0.772179	0.839136	0.0420502	0.300278	0.440896	-0.149887
ENSG00000006451	RALA	0.0517991	0.225285	-0.236658	4.86522e-06	4.307e-05	-0.697815	0.0021473	0.0089892	0.461157	4.43346	0.0667812	-0.00805348	0.144983	0.243649
ENSG00000006453	BAIAP2L1	0.276674	0.545396	0.0994562	2.89969e-05	0.000188964	0.488411	0.00074599	0.0038035	-0.388955	7.32642	-0.0144582	-0.0149533	0.746287	0.812378
ENSG00000006459	KDM7A	0.524033	0.751853	0.0497757	0.040487	0.0798003	0.201767	0.119732	0.220872	-0.151992
ENSG00000006468	ETV1	0.677397	0.84648	-0.0849391	0.712982	0.791877	-0.0929542	0.974623	0.982752	0.00801513
ENSG00000006530	AGK	0.597453	0.799959	0.045999	0.0368033	0.0737646	0.228288	0.0931292	0.18217	-0.182289
ENSG00000006534	ALDH3B1	0.977146	0.990686	0.00427142	5.19595e-07	7.21496e-06	0.966231	4.99617e-07	9.27222e-06	-0.96196	8.31975	-0.103097	0.0142842	0.0731104	0.148384
ENSG00000006555	TTC22	0.0651036	0.256356	-0.214826	0.09118	0.155592	-0.242598	0.845674	0.901196	0.0277721
ENSG00000006576	PHTF2	0.273335	0.542427	0.119138	0.593286	0.689865	0.0717292	0.723396	0.81374	0.0474084
ENSG00000006607	FARP2	0.69978	0.860841	0.0391792	0.0572091	0.106308	0.242675	0.108398	0.204714	-0.203496
ENSG00000006611	USH1C	0.434984	0.685039	0.188074	7.61309e-06	6.25447e-05	1.40403	8.30735e-05	0.00061834	-1.21595	4.40656	-0.246739	0.034877	0.0360299	0.0870803
ENSG00000006625	GGCT	0.10942	0.336493	0.218729	0.00604942	0.0164646	0.467319	0.140729	0.250468	-0.24859
ENSG00000006634	DBF4	0.0693301	0.26358	0.27141	0.530547	0.636495	-0.113735	0.0348984	0.0846884	0.385144
ENSG00000006638	TBXA2R	0.695214	0.858288	-0.0678231	0.144716	0.226641	-0.3149	0.250142	0.384255	0.247077
ENSG00000006652	IFRD1	0.0084348	0.0754561	-0.528634	7.23235e-05	0.000407927	-1.00551	0.0548633	0.120094	0.476875	5.1929	0.18661	0.0163584	0.0516644	0.113711
ENSG00000006659	LGALS14	0.207797	0.467989	-0.196935	0.458543	0.570021	-0.144494	0.786758	0.859658	-0.0524416
ENSG00000006695	COX10	0.273443	0.542434	0.0838884	0.188363	0.280325	0.125071	0.663308	0.769256	-0.0411829
ENSG00000006704	GTF2IRD1	0.240978	0.50659	-0.127697	0.307258	0.41711	0.13893	0.0492473	0.110337	-0.266627
ENSG00000006712	PAF1	0.178909	0.434137	-0.142872	0.00184243	0.00606515	-0.414098	0.0393449	0.0925499	0.271226
ENSG00000006715	VPS41	0.559886	0.776312	0.0510332	0.516923	0.624096	0.0708211	0.85553	0.907456	-0.0197879
ENSG00000006740	ARHGAP44	0.735618	0.877458	0.0488799	0.00297077	0.00906505	0.542268	0.00647988	0.022042	-0.493388
ENSG00000006744	ELAC2	0.268661	0.53735	0.123316	0.179524	0.269759	0.186297	0.64808	0.7574	-0.0629812
ENSG00000006747	SCIN	0.0149205	0.107482	0.282204	0.00115507	0.00413276	0.474362	0.181507	0.303126	-0.192158
ENSG00000006756	ARSD	0.252442	0.519882	-0.139979	0.000360574	0.00157249	0.555201	7.93212e-06	9.03403e-05	-0.695179
ENSG00000006757	PNPLA4	0.99228	0.996099	-0.00118766	1.09039e-05	8.4456e-05	0.687519	9.46185e-06	0.000104054	-0.688707	4.53398	-0.0952289	0.162325	0.133917	0.230596
ENSG00000006831	ADIPOR2	0.546982	0.768067	-0.0708608	0.000483283	0.00200738	-0.514179	0.00244609	0.0100056	0.443318
ENSG00000006837	CDKL3	0.295404	0.564855	-0.162164	0.0982083	0.165273	-0.31461	0.420973	0.56206	0.152446
ENSG00000007001	UPP2	0.854332	0.933884	0.0307103	0.0103571	0.0258386	0.541136	0.0149159	0.0428132	-0.510426
ENSG00000007047	MARK4	0.386227	0.646353	-0.0781589	0.0497277	0.0945614	-0.219137	0.20424	0.331291	0.140978
ENSG00000007062	PROM1	0.745092	0.882277	0.0779887	8.5338e-06	6.88348e-05	1.36913	2.33554e-05	0.000214952	-1.29114	9.36778	-0.248377	0.0992703	0.00296545	0.0139089
ENSG00000007080	CCDC124	0.58372	0.791318	0.0623082	0.431391	0.54367	0.110518	0.730569	0.818768	-0.0482103
ENSG00000007129	CEACAM21	0.607786	0.806696	0.115033	0.00415433	0.0119758	-0.792441	0.00108428	0.00514878	0.907474
ENSG00000007168	PAFAH1B1	0.0122716	0.095618	-0.158179	0.00181327	0.0059889	-0.248472	0.249733	0.383959	0.090293
ENSG00000007171	NOS2	8.99444e-05	0.00334237	1.02276	0.163592	0.25053	0.447001	0.0722726	0.149669	0.575756
ENSG00000007174	DNAH9	0.508505	0.740933	0.168137	1.04e-07	2.0198e-06	1.75051	1.17134e-06	1.84751e-05	-1.58237	8.83659	-0.102819	0.0115599	0.139152	0.236253
ENSG00000007202	KIAA0100	0.895729	0.954572	0.0108783	0.086976	0.149746	0.178955	0.105619	0.200915	-0.168076
ENSG00000007216	SLC13A2	0.885549	0.949804	0.0295808	0.258368	0.3624	0.290371	0.307615	0.447994	-0.26079
ENSG00000007237	AC005747.1	0.0159817	0.112005	-0.283533	1.84928e-06	2.00745e-05	-0.713212	0.0033478	0.0128902	0.429679	6.11488	-0.086771	0.00407416	0.0874468	0.169169
ENSG00000007255	TRAPPC6A	0.072797	0.271211	0.298719	2.19092e-05	0.00014961	0.902786	0.00387308	0.0145209	-0.604066	1.33608	0.0866525	-0.00296559	0.246525	0.359589
ENSG00000007264	MATK	0.267724	0.536483	-0.171642	0.000724673	0.00280989	-0.645511	0.0126509	0.0376062	0.473869
ENSG00000007306	CEACAM7	0.157605	0.404297	-0.347297	0.249955	0.352487	-0.350024	0.992812	0.994992	0.00272671
ENSG00000007341	ST7L	0.388554	0.647825	-0.116725	0.285088	0.392471	-0.178167	0.711281	0.804916	0.0614411
ENSG00000007350	TKTL1	0.00258344	0.0356791	-0.882859	0.000599367	0.00240037	-1.25292	0.303182	0.443589	0.370062
ENSG00000007372	PAX6	0.748441	0.884109	-0.0540735	0.121957	0.197121	0.324751	0.0700118	0.145891	-0.378825
ENSG00000007376	RPUSD1	0.482763	0.723239	-0.102127	0.085135	0.147306	-0.306814	0.249829	0.384014	0.204687
ENSG00000007384	RHBDF1	0.368925	0.630628	-0.157816	0.0167401	0.0386044	-0.514969	0.0957185	0.186177	0.357153
ENSG00000007392	LUC7L	0.111475	0.339643	0.15875	0.161473	0.247786	0.173022	0.907569	0.940701	-0.0142721
ENSG00000007402	CACNA2D2	0.361386	0.624281	0.138156	0.664079	0.751457	0.0814201	0.761571	0.841223	0.0567359
ENSG00000007516	BAIAP3	0.957315	0.982931	0.0094062	2.30973e-06	2.37957e-05	1.07142	2.39856e-06	3.3561e-05	-1.06202	7.109	-0.061973	-0.0229072	0.335003	0.446712
ENSG00000007520	TSR3	0.678247	0.846895	-0.0582447	0.400626	0.513443	0.145695	0.23852	0.371293	-0.20394
ENSG00000007541	PIGQ	0.507278	0.74041	-0.0819616	0.134927	0.214485	0.230629	0.0420611	0.0972781	-0.31259
ENSG00000007545	CRAMP1	0.444838	0.691889	0.109787	0.452426	0.564041	0.134193	0.890839	0.929705	-0.0244062
ENSG00000007866	TEAD3	0.761938	0.891419	-0.0326871	0.437998	0.549958	-0.10353	0.594243	0.714746	0.0708426
ENSG00000007923	DNAJC11	0.0932973	0.310002	0.166168	0.702911	0.783305	0.0465772	0.326635	0.468407	0.119591
ENSG00000007933	FMO3	0.943491	0.977061	-0.0140557	0.00163667	0.00551853	0.794396	0.00125476	0.00581632	-0.808451
ENSG00000007944	MYLIP	0.855435	0.934504	0.0161257	0.00321486	0.00969067	-0.327796	0.00191694	0.00818998	0.343922
ENSG00000007952	NOX1	0.185961	0.442973	0.220918	0.556877	0.659549	-0.121718	0.0979921	0.189451	0.342636
ENSG00000007968	E2F2	0.298572	0.567625	0.188677	1.37961e-09	7.24292e-08	-1.35317	1.47756e-11	1.40535e-09	1.54185	1.92323	0.0403255	-0.0192342	0.664083	0.749439
ENSG00000008018	PSMB1	0.00397807	0.0471206	0.304317	0.00183618	0.00605331	0.410626	0.413659	0.554984	-0.106309
ENSG00000008083	JARID2	0.0855283	0.294792	-0.239557	5.63808e-06	4.86715e-05	-0.801432	0.00122038	0.00568196	0.561876	5.30189	0.0637715	-0.0117565	0.302883	0.415374
ENSG00000008086	CDKL5	0.0778354	0.280391	-0.19424	0.021496	0.0472664	-0.317458	0.366969	0.509023	0.123218
ENSG00000008118	CAMK1G	0.000102073	0.00369391	-1.2334	5.8827e-08	1.30013e-06	-2.13047	0.0188699	0.0515952	0.897073	-0.475764	0.302684	0.0675337	0.0136559	0.0437735
ENSG00000008128	CDK11A	0.705579	0.86426	-0.0489426	0.00564133	0.0155124	-0.444161	0.013419	0.0393725	0.395218
ENSG00000008130	NADK	0.499549	0.735663	0.0839311	1.61672e-07	2.84825e-06	-0.83895	8.48389e-09	3.28395e-07	0.922881	5.87625	0.18118	0.103593	0.00198569	0.0105991
ENSG00000008226	DLEC1	0.222784	0.485062	-0.263918	0.000156789	0.000780233	1.04094	2.32343e-06	3.27391e-05	-1.30486	8.41739	-0.168912	0.0269271	0.0307423	0.0778733
ENSG00000008256	CYTH3	0.0216076	0.134502	-0.316198	0.330727	0.442344	-0.164303	0.366357	0.508647	-0.151895
ENSG00000008277	ADAM22	0.575836	0.786636	-0.115412	0.447443	0.559181	0.194844	0.224583	0.354957	-0.310257
ENSG00000008282	SYPL1	0.0286169	0.159438	0.225284	2.57028e-11	4.10169e-09	0.900657	2.8247e-07	5.82181e-06	-0.675373	5.73468	-0.0950364	0.0817859	0.0398097	0.0940274
ENSG00000008283	CYB561	0.129246	0.364005	0.171404	1.32581e-05	9.90418e-05	0.62747	0.00131342	0.00603252	-0.456066	6.39318	-0.0788883	0.0142902	0.10483	0.193136
ENSG00000008294	SPAG9	0.00137493	0.0232655	-0.365427	0.000161258	0.000796776	-0.54349	0.207139	0.334758	0.178063	6.58226	0.0340571	-0.0232066	0.385886	0.497233
ENSG00000008300	CELSR3	0.0192316	0.124731	0.451317	0.724793	0.801707	-0.0824685	0.0237746	0.062186	0.533785
ENSG00000008311	AASS	0.0290056	0.160652	-0.27619	0.504156	0.612663	0.104443	0.0148193	0.0425895	-0.380633
ENSG00000008323	PLEKHG6	0.0012243	0.0215216	-0.604812	9.19862e-05	0.000497625	-0.913103	0.177247	0.297556	0.308291	4.98361	0.0754446	0.0242162	0.364951	0.476336
ENSG00000008324	SS18L2	0.203167	0.46294	0.18036	0.100936	0.169013	0.287777	0.538562	0.669182	-0.107417
ENSG00000008382	MPND	0.0032089	0.0414511	-0.462607	0.0185975	0.0420053	-0.453517	0.961968	0.975313	-0.00909056
ENSG00000008394	MGST1	0.0324922	0.17249	0.285032	2.8784e-05	0.000187731	0.707849	0.0110162	0.0335228	-0.422817	5.4084	-0.217482	0.163726	0.000145521	0.00128391
ENSG00000008405	CRY1	0.100084	0.322066	-0.179661	0.620738	0.713208	-0.0664964	0.39826	0.540489	-0.113165
ENSG00000008438	PGLYRP1	0.00353352	0.0436695	-0.709921	0.00155493	0.00528755	-0.959207	0.404092	0.546092	0.249287
ENSG00000008441	NFIX	0.516808	0.746526	0.0981921	2.76487e-05	0.000181512	0.813616	0.00019425	0.00125259	-0.715424	6.27831	-0.0782666	0.00445423	0.250137	0.362251
ENSG00000008513	ST3GAL1	0.924737	0.968162	-0.0141252	0.000135126	0.000688295	-0.717951	0.000171694	0.00112901	0.703826	4.56965	0.0595602	0.0234412	0.355511	0.468049
ENSG00000008516	MMP25	0.0328215	0.173374	-0.625252	1.32234e-08	4.07907e-07	-2.09706	4.49903e-05	0.000370567	1.4718	3.15547	0.219026	0.0263158	0.0816531	0.160611
ENSG00000008517	IL32	0.0276272	0.155552	0.519664	3.24452e-05	0.000207709	-1.18185	6.63091e-09	2.69606e-07	1.70151	3.79903	0.380537	0.202592	0.000199086	0.00162991
ENSG00000008710	PKD1	0.977214	0.990686	-0.00414448	0.00178112	0.00590221	0.576358	0.00154256	0.00687932	-0.580503
ENSG00000008735	MAPK8IP2	0.824237	0.920764	-0.0323324	0.879246	0.917466	-0.0274735	0.978478	0.985261	-0.0048589
ENSG00000008838	MED24	0.623395	0.813893	-0.0403442	0.262815	0.367316	0.115136	0.128787	0.233589	-0.155481
ENSG00000008853	RHOBTB2	0.917359	0.964818	-0.0134679	0.604235	0.699491	-0.0829803	0.663378	0.769256	0.0695123
ENSG00000008869	HEATR5B	0.0759652	0.277276	0.230833	0.18547	0.276685	0.21547	0.924224	0.950761	0.0153625
ENSG00000008952	SEC62	0.502286	0.737475	0.0499565	0.00406167	0.011781	0.270649	0.0180485	0.0499309	-0.220692
ENSG00000008988	RPS20	0.253487	0.520961	0.156692	0.000362138	0.00157744	0.622526	0.00691977	0.0232195	-0.465834
ENSG00000009307	CSDE1	0.130218	0.36575	0.114167	0.000112304	0.000588749	0.371792	0.00661752	0.0224033	-0.257626	8.32858	-0.019568	-0.0259904	0.452405	0.559924
ENSG00000009335	UBE3C	0.784037	0.903549	0.0234776	0.195464	0.288374	0.139102	0.278905	0.41674	-0.115624
ENSG00000009413	REV3L	0.361743	0.624558	-0.108347	0.534467	0.639911	0.0926003	0.175575	0.2953	-0.200947
ENSG00000009694	TENM1	0.546578	0.767877	0.140555	4.55367e-05	0.000278893	-1.18236	5.72791e-06	6.8765e-05	1.32292	-0.0968309	0.212898	0.0161768	0.0613018	0.130159
ENSG00000009709	PAX7	0.9886	0.995045	0.00340256	0.0036235	0.0107044	0.881628	0.00348208	0.0132987	-0.878226
ENSG00000009724	MASP2	0.0948282	0.313135	-0.24992	0.606214	0.70107	-0.0954594	0.402437	0.544453	-0.154461
ENSG00000009765	IYD	0.00926992	0.0801104	-0.379182	0.369252	0.483076	0.161765	0.00272	0.0109441	-0.540948
ENSG00000009780	FAM76A	0.742456	0.88087	-0.03623	0.798963	0.859243	-0.034652	0.990714	0.993325	-0.00157795
ENSG00000009790	TRAF3IP3	0.866292	0.940003	-0.032046	4.78585e-05	0.000291104	-0.963178	8.21953e-05	0.000613738	0.931133	3.56442	0.222299	0.0785655	0.0153119	0.0473691
ENSG00000009830	POMT2	0.258782	0.527164	-0.166588	6.89691e-05	0.000393451	0.752118	1.14244e-06	1.81462e-05	-0.918706	5.70056	-0.178879	0.100612	0.00546615	0.0219068
ENSG00000009844	VTA1	0.0148643	0.107182	0.270443	0.0877678	0.150784	0.233355	0.785186	0.858408	0.037088
ENSG00000009950	MLXIPL	0.069108	0.263451	-0.301707	0.0346969	0.0703492	-0.43585	0.512188	0.646516	0.134143
ENSG00000009954	BAZ1B	0.0266409	0.15198	0.202244	0.032359	0.0663669	0.244202	0.710372	0.804239	-0.0419576
ENSG00000010017	RANBP9	0.218187	0.478799	-0.0973966	0.150089	0.233499	-0.142162	0.648096	0.7574	0.0447654
ENSG00000010030	ETV7	2.44338e-13	5.57754e-11	1.61481	0.00581926	0.0159414	-0.675907	1.97888e-17	8.54609e-15	2.29072	1.93748	0.54321	0.39612	1.83549e-10	9.01621e-09
ENSG00000010072	SPRTN	0.558236	0.774915	-0.0600149	0.41637	0.528714	-0.102452	0.735502	0.822258	0.042437
ENSG00000010165	EEF1AKNMT	0.79714	0.910668	0.0356914	0.0265509	0.0563123	0.385022	0.0430337	0.0991543	-0.349331
ENSG00000010219	DYRK4	0.142518	0.383448	0.258318	0.00142493	0.00491452	0.706727	0.0408549	0.0951355	-0.448409
ENSG00000010244	ZNF207	0.00407072	0.0478034	0.197117	0.412299	0.52424	0.0701741	0.136186	0.244261	0.126943
ENSG00000010256	UQCRC1	0.173901	0.427831	0.144648	0.00407977	0.0118165	0.384288	0.0703476	0.146441	-0.23964
ENSG00000010270	STARD3NL	0.116142	0.345725	0.130364	0.0149272	0.0350716	-0.248585	0.000229852	0.00143469	0.378949
ENSG00000010278	CD9	0.977662	0.990853	-0.0038846	3.02143e-05	0.000195622	0.74175	2.43941e-05	0.000222104	-0.745634	7.12984	-0.183894	0.105291	0.0014625	0.00837491
ENSG00000010282	HHATL	0.752325	0.886275	0.0584323	0.0163427	0.0377916	0.559346	0.0304503	0.0760257	-0.500914
ENSG00000010292	NCAPD2	0.0807371	0.285546	-0.207232	0.0815147	0.142166	-0.256157	0.737408	0.823528	0.0489253
ENSG00000010295	IFFO1	0.96708	0.986646	0.00665849	2.18077e-07	3.60458e-06	-1.02906	2.25808e-07	4.84971e-06	1.03572	3.13162	0.227285	0.194333	0.000916215	0.00579207
ENSG00000010310	GIPR	0.303104	0.571426	-0.176095	0.110077	0.181276	0.342691	0.0152107	0.0434876	-0.518786
ENSG00000010318	PHF7	0.446378	0.692783	-0.102532	0.00189982	0.0062284	0.528859	0.00019835	0.00127543	-0.631391
ENSG00000010322	NISCH	0.735476	0.877355	-0.0338246	0.153014	0.237012	0.179475	0.087879	0.1744	-0.213299
ENSG00000010327	STAB1	0.019094	0.124406	0.569196	7.74463e-06	6.34298e-05	-1.30818	5.38078e-10	3.13794e-08	1.87738	3.81658	0.0970018	-0.0114249	0.34373	0.456006
ENSG00000010361	FUZ	0.706475	0.864311	0.0507641	0.000427052	0.00180956	0.601538	0.00114592	0.00539025	-0.550774
ENSG00000010379	SLC6A13	0.621083	0.813185	0.103152	0.0429334	0.083892	0.531736	0.100151	0.192798	-0.428584
ENSG00000010404	IDS	0.000547468	0.0124793	-0.264223	0.0683794	0.123044	0.173512	5.57137e-06	6.70873e-05	-0.437735
ENSG00000010539	ZNF200	0.465967	0.709789	-0.111796	2.87498e-07	4.50828e-06	-0.991113	4.47297e-06	5.61266e-05	0.879317	4.16012	0.0590581	0.00148551	0.347937	0.460244
ENSG00000010610	CD4	0.00706511	0.0683374	0.419457	0.0171673	0.0394302	-0.45065	6.43448e-06	7.56004e-05	0.870107
ENSG00000010626	LRRC23	0.128091	0.362067	0.245878	1.08454e-10	1.14012e-08	1.37434	6.21067e-08	1.69352e-06	-1.12847	6.961	-0.116379	0.0197018	0.0414044	0.0966636
ENSG00000010671	BTK	0.9475	0.978612	-0.0188374	7.63258e-06	6.26726e-05	-1.55417	1.16236e-05	0.000122949	1.53533	1.86624	0.412227	0.133979	0.00170743	0.00936126
ENSG00000010704	HFE	0.723747	0.872873	0.0541875	0.0666405	0.120413	-0.342621	0.0342515	0.0834051	0.396809
ENSG00000010803	SCMH1	0.0957577	0.315162	0.205049	0.0054424	0.0150379	0.427207	0.144413	0.254896	-0.222158
ENSG00000010810	FYN	0.00195449	0.0299637	0.573182	9.99769e-05	0.000533399	-0.872051	4.62007e-10	2.75463e-08	1.44523	4.88328	0.215535	0.164293	0.00749094	0.0277287
ENSG00000010818	HIVEP2	0.333426	0.59917	0.141219	0.00237904	0.00753063	-0.560539	0.000142432	0.000967239	0.701758
ENSG00000010932	FMO1	0.648323	0.830134	0.0920711	0.0274139	0.0578033	0.560643	0.063336	0.134581	-0.468572
ENSG00000011007	ELOA	0.0101477	0.0842574	0.224694	0.00055509	0.00225522	0.378578	0.154301	0.26791	-0.153885
ENSG00000011009	LYPLA2	0.335211	0.600824	-0.0761208	0.129398	0.206951	0.149548	0.0218021	0.057966	-0.225668
ENSG00000011021	CLCN6	0.826608	0.92205	0.0313003	0.864607	0.907545	-0.0301851	0.727243	0.816451	0.0614855
ENSG00000011028	MRC2	0.961424	0.984467	-0.0104297	0.999741	0.999741	-8.67079e-05	0.968961	0.979606	-0.0103429
ENSG00000011105	TSPAN9	0.447144	0.693613	0.163972	0.0396469	0.0784834	0.553004	0.145329	0.25606	-0.389032
ENSG00000011114	BTBD7	0.248721	0.515142	-0.106128	0.182898	0.273645	0.153447	0.0238934	0.0624403	-0.259575
ENSG00000011132	APBA3	0.78492	0.904075	0.0372198	0.00111227	0.00400653	-0.54646	0.000516956	0.00280015	0.58368
ENSG00000011143	MKS1	0.0190545	0.124274	0.389276	1.38127e-06	1.58404e-05	1.02224	0.00229863	0.00951798	-0.632964	4.77508	-0.0588671	-0.0110665	0.292751	0.4053
ENSG00000011198	ABHD5	9.50984e-06	0.000538857	-0.601112	1.84878e-05	0.000130082	-0.7248	0.453096	0.592522	0.123688	4.89133	0.112144	0.0211648	0.0353294	0.0858439
ENSG00000011201	ANOS1	0.83266	0.924838	0.0498231	1.10904e-05	8.56518e-05	1.35299	1.77697e-05	0.000172714	-1.30317	2.45887	-0.301002	0.15817	0.00492037	0.020353
ENSG00000011243	AKAP8L	0.210924	0.471379	0.133621	0.0348279	0.0705466	0.282343	0.262276	0.397921	-0.148722
ENSG00000011258	MBTD1	0.969033	0.987511	-0.00407151	0.306826	0.416619	0.132878	0.29049	0.42995	-0.136949
ENSG00000011260	UTP18	0.145661	0.38805	0.176408	0.000252411	0.00116501	-0.545817	1.73338e-06	2.55044e-05	0.722225
ENSG00000011275	RNF216	0.159329	0.406177	0.141062	0.00659454	0.0177308	0.342256	0.106588	0.202385	-0.201195
ENSG00000011295	TTC19	0.37178	0.633202	-0.0870363	0.5643	0.665507	0.0698877	0.193788	0.31811	-0.156924
ENSG00000011304	PTBP1	0.937201	0.973672	-0.00693447	0.424536	0.537235	0.0883658	0.386223	0.528084	-0.0953003
ENSG00000011332	DPF1	0.19367	0.452706	0.228982	0.454393	0.566052	-0.162422	0.0719453	0.149126	0.391404
ENSG00000011347	SYT7	0.726867	0.874067	-0.0765453	0.319509	0.430584	-0.267494	0.476286	0.613756	0.190949
ENSG00000011376	LARS2	0.0712053	0.267652	0.223535	0.133787	0.21299	0.229365	0.969467	0.979892	-0.00582983
ENSG00000011405	PIK3C2A	0.399334	0.657086	0.078823	0.00471765	0.0133257	0.334071	0.0292406	0.0735341	-0.255248
ENSG00000011422	PLAUR	0.032083	0.171209	-0.656806	8.32153e-07	1.05952e-05	-1.90852	0.000959055	0.00464987	1.25172	3.46652	0.403681	0.15357	0.000551085	0.00382289
ENSG00000011426	ANLN	0.189502	0.447997	0.276602	0.20351	0.298054	-0.32569	0.0195486	0.0531056	0.602291
ENSG00000011451	WIZ	0.286808	0.555347	0.110006	0.851346	0.897813	-0.0238749	0.292833	0.432456	0.133881
ENSG00000011454	RABGAP1	0.365376	0.628089	0.0929982	0.00591433	0.0161685	0.356819	0.0399537	0.0935187	-0.26382
ENSG00000011465	DCN	0.211666	0.472146	-0.170034	0.132494	0.211269	-0.252368	0.622043	0.737361	0.0823341
ENSG00000011478	QPCTL	0.0167958	0.114987	-0.378674	0.00141052	0.00487429	-0.623244	0.204987	0.332161	0.24457
ENSG00000011485	PPP5C	0.260507	0.528353	0.128325	9.8777e-05	0.000528363	0.565006	0.00231136	0.00955827	-0.436681	5.3774	-0.060729	0.00465949	0.079664	0.1581
ENSG00000011523	CEP68	0.00188345	0.0292191	-0.438143	1.27975e-07	2.37781e-06	-0.945072	0.00361163	0.013727	0.506929	5.06643	-0.0315819	-0.0217622	0.505477	0.609827
ENSG00000011566	MAP4K3	0.779129	0.9015	0.0394011	0.000642501	0.00253808	0.610143	0.00128329	0.00591794	-0.570742
ENSG00000011590	ZBTB32	0.104727	0.329223	0.314958	0.963019	0.976961	-0.0110843	0.173079	0.292164	0.326043
ENSG00000011600	TYROBP	0.645533	0.82868	0.128123	2.93148e-05	0.00019057	-1.44309	5.89289e-06	7.01658e-05	1.57122	3.95172	0.275674	0.0798744	0.0117412	0.0392273
ENSG00000011638	TMEM159	0.338718	0.604397	-0.102669	0.40441	0.516924	0.11065	0.107282	0.203287	-0.21332
ENSG00000012048	BRCA1	0.502914	0.737694	0.0731173	0.943254	0.963391	-0.00953563	0.537088	0.667818	0.0826529
ENSG00000012061	ERCC1	0.106703	0.332295	-0.136997	0.0274797	0.057921	0.234456	0.000489631	0.00267847	-0.371452
ENSG00000012124	CD22	0.943572	0.977081	0.0206261	0.003732	0.0109883	-1.01733	0.00336565	0.0129404	1.03796
ENSG00000012171	SEMA3B	0.0213062	0.133458	-0.47085	0.000507223	0.00208728	-0.873093	0.105081	0.200241	0.402243
ENSG00000012174	MBTPS2	0.0839051	0.291841	0.181373	0.0710449	0.127098	0.233377	0.686033	0.785984	-0.0520043
ENSG00000012211	PRICKLE3	0.896038	0.954647	-0.0172591	0.175075	0.264216	-0.219335	0.21141	0.339578	0.202076
ENSG00000012223	LTF	0.131329	0.367193	-0.441361	0.120508	0.195293	-0.557486	0.744824	0.828354	0.116126
ENSG00000012232	EXTL3	0.169682	0.421802	-0.19212	0.0555718	0.103809	-0.333235	0.413283	0.554665	0.141115
ENSG00000012660	ELOVL5	0.738185	0.878815	-0.026954	0.0912623	0.155699	-0.171059	0.152103	0.264933	0.144105
ENSG00000012779	ALOX5	0.0889922	0.301666	-0.493645	5.44457e-09	2.07634e-07	-2.12536	5.24297e-06	6.38665e-05	1.63171	2.94157	0.251078	0.0539114	0.0651122	0.136574
ENSG00000012817	KDM5D	0.532041	0.757675	-0.0967286	0.941241	0.962135	-0.014404	0.670364	0.774474	-0.0823246
ENSG00000012822	CALCOCO1	0.432353	0.683601	-0.0648864	0.0507155	0.0962062	0.20263	0.00969673	0.0302921	-0.267517
ENSG00000012963	UBR7	0.0873608	0.298099	0.198252	0.282699	0.389787	0.153497	0.753394	0.835136	0.0447548
ENSG00000012983	MAP4K5	0.749967	0.88504	-0.0277034	0.656771	0.745193	0.0481302	0.48187	0.619226	-0.0758336
ENSG00000013016	EHD3	0.0770374	0.27896	-0.302288	0.0400615	0.0791178	-0.427936	0.544871	0.674546	0.125648
ENSG00000013275	PSMC4	0.0425844	0.20173	0.187039	0.665914	0.75291	0.0490566	0.224213	0.354583	0.137983
ENSG00000013288	MAN2B2	0.354134	0.618181	-0.0773343	0.527585	0.633999	-0.0656499	0.909999	0.942438	-0.0116844
ENSG00000013293	SLC7A14	0.676046	0.845865	-0.100041	0.15153	0.235146	-0.420479	0.273219	0.410625	0.320438
ENSG00000013297	CLDN11	0.784232	0.903604	-0.0477943	0.037305	0.0745847	-0.449567	0.0620774	0.132558	0.401773
ENSG00000013306	SLC25A39	0.232285	0.496215	-0.120441	0.890569	0.925254	-0.0172227	0.407829	0.549655	-0.103218
ENSG00000013364	MVP	0.217726	0.478111	0.0802803	0.0519568	0.0981809	-0.159514	0.00343861	0.0131764	0.239794
ENSG00000013374	NUB1	1.1799e-07	1.1156e-05	0.620085	0.0234821	0.0509189	-0.322234	1.60471e-10	1.09113e-08	0.942319	5.4056	0.402683	0.506498	9.30511e-14	1.30093e-11
ENSG00000013375	PGM3	0.0165311	0.114055	0.300881	0.00171682	0.00573314	0.494527	0.213199	0.341731	-0.193645
ENSG00000013392	RWDD2A	0.284648	0.554142	0.146933	0.000115162	0.000600581	0.672605	0.00229194	0.00949892	-0.525672	2.38504	-0.119402	0.0309114	0.0552539	0.119909
ENSG00000013441	CLK1	0.684623	0.851664	-0.0388796	0.0295206	0.0615569	-0.261508	0.0621491	0.132676	0.222628
ENSG00000013503	POLR3B	0.0089435	0.0786506	-0.37503	0.642515	0.732136	-0.0817219	0.0947942	0.184834	-0.293308
ENSG00000013523	ANGEL1	0.833069	0.924932	0.0292243	0.249181	0.351674	0.197509	0.324541	0.466269	-0.168284
ENSG00000013561	RNF14	0.863494	0.938449	-0.0165569	0.00577534	0.0158373	0.333783	0.00362988	0.0137706	-0.35034
ENSG00000013563	DNASE1L1	0.536577	0.761047	0.0731761	0.509877	0.617455	-0.0956092	0.244904	0.378781	0.168785
ENSG00000013573	DDX11	0.93147	0.970714	-0.0129029	0.835253	0.886474	0.0386449	0.780718	0.855337	-0.0515479
ENSG00000013583	HEBP1	0.918446	0.965155	-0.0140305	0.811296	0.868706	-0.0402884	0.875992	0.919737	0.026258
ENSG00000013588	GPRC5A	0.114883	0.344282	-0.282973	0.000134692	0.000686519	-0.867294	0.00910614	0.0288876	0.584321	6.26564	0.29585	0.17201	0.000349807	0.00263807
ENSG00000013619	MAMLD1	0.173067	0.426436	-0.311613	0.696335	0.777876	-0.111159	0.479175	0.616443	-0.200454
ENSG00000013725	CD6	5.49158e-05	0.00227975	0.572327	0.0725764	0.129293	0.309471	0.127256	0.23165	0.262856
ENSG00000013810	TACC3	0.425567	0.678318	-0.15367	0.000880243	0.0032999	-0.791283	0.0070732	0.0236598	0.637613
ENSG00000014123	UFL1	0.0940186	0.311492	0.187431	1.03751e-09	5.95436e-08	0.892712	8.38055e-07	1.4037e-05	-0.705281	5.58955	-0.144191	0.11419	0.000600443	0.00407964
ENSG00000014138	POLA2	0.0953542	0.314482	0.232882	0.0164542	0.0380273	-0.409207	0.000195773	0.00126088	0.642089
ENSG00000014164	ZC3H3	0.00179504	0.0281691	-0.415122	4.90277e-10	3.48184e-08	-1.05047	0.000105116	0.000749843	0.635352	4.30703	0.0641052	0.0147884	0.218768	0.329421
ENSG00000014216	CAPN1	0.793219	0.908591	0.0210937	0.0465043	0.0895507	0.202197	0.0725377	0.15012	-0.181103
ENSG00000014257	ACPP	0.0826488	0.289785	-0.276298	1.90914e-05	0.000133448	-0.837601	0.00381278	0.0143352	0.561303	2.05658	0.0977601	-0.0126532	0.179791	0.285514
ENSG00000014824	SLC30A9	0.0627662	0.250547	0.177646	1.46987e-06	1.66221e-05	0.5888	0.000616566	0.00324617	-0.411154	6.39083	-0.0949114	0.0863	0.00642933	0.0246635
ENSG00000014914	MTMR11	0.504816	0.738958	-0.111293	0.0185986	0.0420053	-0.483862	0.0692038	0.144531	0.372569
ENSG00000014919	COX15	0.919628	0.965674	0.00931408	0.189252	0.281281	0.150591	0.215989	0.345128	-0.141276
ENSG00000015133	CCDC88C	0.0067796	0.0668298	0.355904	3.07924e-05	0.00019872	0.696389	0.0375885	0.0897932	-0.340486	7.89172	-0.0447405	-0.0200709	0.328986	0.440791
ENSG00000015153	YAF2	0.415505	0.670891	0.0839449	0.905171	0.936318	0.0151953	0.588746	0.710298	0.0687496
ENSG00000015171	ZMYND11	0.91844	0.965155	-0.0108899	0.000113779	0.000594921	0.52237	7.48604e-05	0.000567834	-0.53326	5.65057	-0.0836874	0.0268318	0.0599196	0.127821
ENSG00000015285	WAS	0.666565	0.840574	-0.117184	9.24879e-06	7.34591e-05	-1.48926	4.28998e-05	0.000356658	1.37208	2.6956	0.349719	0.149751	0.00367093	0.0163451
ENSG00000015475	BID	0.0145416	0.105808	-0.438756	3.11459e-08	7.99874e-07	-1.25617	0.000227594	0.0014256	0.817415	4.12764	0.130785	0.0673808	0.111799	0.202687
ENSG00000015479	MATR3	0.00239108	0.0344283	0.270082	3.62385e-06	3.43042e-05	0.524673	0.0213823	0.0570873	-0.254591	7.53619	0.00230202	-0.0347651	0.943099	0.956519
ENSG00000015532	XYLT2	0.0495103	0.220001	0.212681	0.00579598	0.0158885	0.372166	0.232127	0.364035	-0.159485
ENSG00000015568	RGPD5	0.750423	0.885337	-0.0619963	0.100332	0.168317	0.40179	0.0567055	0.123396	-0.463786
ENSG00000015592	STMN4	0.182729	0.438807	-0.187841	0.49423	0.603307	0.120312	0.079105	0.16049	-0.308153
ENSG00000015676	NUDCD3	0.0555613	0.233725	0.193742	0.00466738	0.013207	0.358669	0.188452	0.311863	-0.164927
ENSG00000016082	ISL1	0.0060403	0.0620953	0.489072	0.0171728	0.039437	0.527135	0.862129	0.911516	-0.0380628
ENSG00000016391	CHDH	0.328188	0.594503	-0.151572	0.533489	0.639079	-0.118315	0.860674	0.910474	-0.0332576
ENSG00000016402	IL20RA	0.980629	0.991074	0.00457434	6.99527e-07	9.22257e-06	1.22052	5.84638e-07	1.05678e-05	-1.21594	3.95722	-0.150231	0.0802736	0.0187556	0.0554747
ENSG00000016602	CLCA4	0.699406	0.860841	-0.0934337	0.958003	0.972859	-0.0157361	0.793939	0.8649	-0.0776976
ENSG00000016864	GLT8D1	0.330409	0.596634	0.103043	1.41681e-08	4.29587e-07	0.77921	5.90228e-07	1.06328e-05	-0.676167	5.04068	-0.108114	0.0763966	0.00743134	0.0275642
ENSG00000017260	ATP2C1	0.145021	0.386914	0.135942	0.696519	0.777972	0.0453766	0.434206	0.574638	0.0905653
ENSG00000017427	IGF1	0.0246735	0.145581	0.406905	0.00197828	0.00643807	0.698686	0.19151	0.315394	-0.291781
ENSG00000017483	SLC38A5	3.30852e-05	0.00151481	0.992369	0.452689	0.564281	-0.216201	3.88405e-05	0.000328397	1.20857
ENSG00000017797	RALBP1	0.0507232	0.222764	-0.11856	0.4873	0.596992	0.0525956	0.0236538	0.0619207	-0.171155
ENSG00000018189	RUFY3	0.263022	0.531063	0.113222	0.000829056	0.00313699	0.427415	0.0129845	0.0383156	-0.314192
ENSG00000018236	CNTN1	0.420159	0.674407	-0.175853	0.137631	0.217915	0.407273	0.0328138	0.0807037	-0.583126
ENSG00000018280	SLC11A1	0.00655078	0.0655448	-0.789927	9.06692e-07	1.13177e-05	-1.8004	0.00468182	0.0169447	1.01047	3.88333	0.251996	0.0404964	0.0281851	0.0734955
ENSG00000018408	WWTR1	0.98386	0.993096	0.00245341	9.15568e-06	7.29305e-05	0.690856	8.55557e-06	9.5601e-05	-0.688403	5.74377	-0.0137615	-0.0274581	0.765932	0.826373
ENSG00000018510	AGPS	0.64631	0.829043	0.0434782	0.426805	0.539123	0.0936802	0.668786	0.773602	-0.050202
ENSG00000018610	CXorf56	0.350022	0.61421	-0.104991	0.025225	0.0539658	0.313893	0.00277873	0.0111337	-0.418884
ENSG00000018699	TTC27	0.142002	0.382381	0.205641	0.000682118	0.00266785	0.596951	0.0245036	0.063707	-0.39131
ENSG00000018869	ZNF582	0.422345	0.676099	0.145281	0.0205182	0.045593	0.527715	0.0905575	0.178623	-0.382434
ENSG00000019102	VSIG2	0.0793422	0.282552	-0.309588	0.967088	0.97949	0.00896991	0.141737	0.251702	-0.318557
ENSG00000019144	PHLDB1	0.277652	0.546436	0.158371	0.448962	0.56051	-0.135188	0.100882	0.193912	0.293559
ENSG00000019186	CYP24A1	0.155878	0.401349	0.346905	0.768608	0.836108	0.0878223	0.386335	0.528124	0.259082
ENSG00000019485	PRDM11	0.021685	0.134565	0.345024	0.00556066	0.0153012	0.515132	0.356176	0.498453	-0.170108
ENSG00000019505	SYT13	0.0243567	0.144567	0.446121	0.0142971	0.0337898	0.607636	0.510523	0.645138	-0.161514
ENSG00000019549	SNAI2	0.261193	0.529116	-0.265271	0.0416047	0.0816772	0.607587	0.00332958	0.0128542	-0.872858
ENSG00000019582	CD74	3.29629e-07	2.77218e-05	0.792439	0.170441	0.258714	0.262753	0.00558648	0.0195417	0.529686	10.914	0.0335494	0.0834426	0.514876	0.616663
ENSG00000019991	HGF	0.40565	0.662696	0.183441	0.757012	0.827267	-0.0844795	0.325891	0.467686	0.26792
ENSG00000019995	ZRANB1	0.0222189	0.136762	-0.2235	0.0161815	0.0374622	-0.291997	0.568459	0.693707	0.0684974
ENSG00000020129	NCDN	0.0845179	0.293126	0.226206	0.333429	0.445436	0.155767	0.661353	0.767725	0.0704394
ENSG00000020181	ADGRA2	0.119895	0.351938	-0.455643	0.0389722	0.0773971	-0.741167	0.424057	0.564997	0.285524
ENSG00000020256	ZFP64	0.181382	0.437224	-0.111836	0.388148	0.501473	-0.0893419	0.827065	0.888987	-0.0224939
ENSG00000020426	MNAT1	0.0818451	0.287936	0.227396	1.02669e-06	1.25328e-05	0.817187	0.000331841	0.00195303	-0.589791	4.5109	-0.0617571	-0.000909009	0.128782	0.223768
ENSG00000020577	SAMD4A	0.0456916	0.209807	0.270565	0.00459982	0.0130575	-0.470073	1.06714e-05	0.00011506	0.740638
ENSG00000020633	RUNX3	0.493124	0.730038	0.142544	3.61008e-08	8.94348e-07	-1.45822	1.78442e-09	8.74638e-08	1.60077	4.79175	0.418524	0.219869	2.76886e-05	0.000318507
ENSG00000020922	MRE11	0.850912	0.932687	0.0182192	0.0482693	0.0923487	0.239332	0.0666226	0.140148	-0.221113
ENSG00000021300	PLEKHB1	0.670937	0.842712	0.0637808	1.65359e-09	8.32506e-08	1.19599	7.32244e-09	2.92513e-07	-1.1322	4.95487	-0.0852734	0.00690012	0.155774	0.255407
ENSG00000021355	SERPINB1	0.687011	0.853071	-0.0558529	6.35577e-08	1.37614e-06	-0.969575	2.69815e-07	5.68034e-06	0.913722	5.81848	0.251196	0.210991	5.97768e-06	8.57263e-05
ENSG00000021461	CYP3A43	0.337481	0.602863	0.148886	0.480622	0.590758	-0.135814	0.138812	0.247747	0.2847
ENSG00000021488	SLC7A9	0.222475	0.484722	-0.184515	0.821087	0.875962	-0.0425533	0.448695	0.588355	-0.141962
ENSG00000021574	SPAST	0.330663	0.596703	-0.0680048	0.0372205	0.0744549	-0.181658	0.189136	0.312695	0.113653
ENSG00000021645	NRXN3	0.37528	0.635973	-0.200827	0.44309	0.554826	0.215517	0.137237	0.245545	-0.416343
ENSG00000021762	OSBPL5	0.316411	0.584437	0.147265	0.806558	0.865082	0.0444446	0.570014	0.69493	0.10282
ENSG00000021776	AQR	0.916555	0.9641	0.00985944	0.101903	0.170307	0.193047	0.118506	0.219092	-0.183187
ENSG00000021826	CPS1	0.98156	0.991488	0.00454213	0.0123944	0.0300577	-0.60585	0.0117858	0.0354595	0.610392
ENSG00000022267	FHL1	0.101242	0.32424	0.329291	0.0199842	0.0446601	0.584533	0.305712	0.446402	-0.255242
ENSG00000022277	RTF2	0.0901986	0.30375	-0.174657	1.84717e-07	3.17034e-06	-0.683808	7.8802e-05	0.000592275	0.509151	4.59966	0.0977376	0.108192	0.0412698	0.0965276
ENSG00000022355	GABRA1	0.28808	0.556819	0.184379	0.371551	0.485291	0.193624	0.965776	0.977646	-0.00924483
ENSG00000022556	NLRP2	0.825817	0.921747	0.0387399	0.0016648	0.00559685	-0.673878	0.000949844	0.00461324	0.712618
ENSG00000022567	SLC45A4	9.21632e-05	0.00339326	-0.545317	2.55082e-05	0.000169057	-0.735151	0.265383	0.401454	0.189834	5.58155	-0.0497318	-0.0258573	0.401538	0.512496
ENSG00000022840	RNF10	0.00570755	0.0597129	-0.216925	0.000876442	0.00328748	-0.32917	0.248494	0.38268	0.112245
ENSG00000022976	ZNF839	0.0270529	0.15329	-0.214976	0.328441	0.439876	-0.116866	0.409614	0.551316	-0.0981099
ENSG00000023041	ZDHHC6	0.914002	0.963023	0.0129626	0.896825	0.929879	-0.0191733	0.827575	0.889331	0.032136
ENSG00000023171	GRAMD1B	0.010517	0.0863127	0.316945	0.000199653	0.000954022	-0.570332	1.41514e-08	4.90511e-07	0.887277	5.37473	0.0615847	0.0144004	0.268255	0.380307
ENSG00000023191	RNH1	0.833849	0.925259	-0.0169654	0.460346	0.571764	-0.0745434	0.566475	0.691973	0.057578
ENSG00000023228	NDUFS1	0.514509	0.74498	0.0540667	0.00422605	0.0121431	0.29996	0.0180175	0.0498702	-0.245894
ENSG00000023287	RB1CC1	0.845853	0.930064	-0.0130475	2.32424e-05	0.000156969	0.363735	1.05909e-05	0.000114269	-0.376783	6.94935	-0.0724136	0.0704229	0.0100863	0.0350517
ENSG00000023318	ERP44	0.000132785	0.00448578	0.288254	0.259062	0.363182	-0.103778	2.70118e-05	0.00024147	0.392032
ENSG00000023330	ALAS1	0.283538	0.552789	0.0952237	0.758026	0.828035	-0.0340016	0.240308	0.373457	0.129225
ENSG00000023445	BIRC3	0.00453895	0.0515729	0.370832	1.55847e-06	1.74634e-05	-0.788772	5.6559e-12	5.94576e-10	1.1596	4.64553	0.343128	0.32293	6.47338e-09	2.30693e-07
ENSG00000023516	AKAP11	0.0767786	0.278715	0.190895	1.08377e-06	1.31011e-05	0.674547	0.000372644	0.0021543	-0.483652	6.98937	-0.0950446	0.0839344	0.00682712	0.0257968
ENSG00000023572	GLRX2	0.301128	0.569607	0.123621	0.00373281	0.0109887	0.434294	0.0364297	0.0875221	-0.310673
ENSG00000023608	SNAPC1	0.430453	0.681927	-0.102285	0.0872236	0.150059	-0.273622	0.281727	0.420014	0.171336
ENSG00000023697	DERA	0.723798	0.872873	-0.0341836	0.0335357	0.0683416	0.255843	0.0156675	0.0444911	-0.290027
ENSG00000023734	STRAP	0.434081	0.684525	-0.0694021	0.0284813	0.0597247	0.243861	0.00478671	0.0172352	-0.313263
ENSG00000023839	ABCC2	0.394644	0.653066	-0.137914	0.449502	0.561096	-0.150368	0.949955	0.967021	0.0124532
ENSG00000023892	DEF6	0.180466	0.436391	0.202339	0.0128887	0.0310678	-0.460654	0.000385159	0.00221383	0.662992
ENSG00000023902	PLEKHO1	0.0921868	0.307912	0.406255	0.000211245	0.00099643	-1.08531	6.0819e-07	1.08705e-05	1.49157	3.18589	0.459621	0.278638	2.6405e-06	4.28492e-05
ENSG00000023909	GCLM	0.924157	0.968121	0.00971744	0.000102666	0.000545743	0.506192	0.000124645	0.000866715	-0.496475	6.6818	-0.107653	0.0859024	0.0225833	0.0629506
ENSG00000024048	UBR2	0.300277	0.569152	0.0677134	0.863613	0.90674	0.0140685	0.510142	0.644862	0.0536449
ENSG00000024422	EHD2	0.727045	0.874216	0.0789042	0.793604	0.85538	-0.0728284	0.584969	0.707426	0.151733
ENSG00000024526	DEPDC1	0.61635	0.810522	0.100917	0.103029	0.171902	-0.406627	0.0417993	0.0968409	0.507544
ENSG00000024862	CCDC28A	0.836558	0.926296	0.023073	0.000123975	0.000639235	0.543796	0.000215454	0.00136185	-0.520723	3.75404	-0.0390197	-0.020886	0.42407	0.533943
ENSG00000025039	RRAGD	0.0254044	0.147721	-0.243931	0.100217	0.168157	-0.223218	0.877679	0.920964	-0.0207127
ENSG00000025156	HSF2	0.193604	0.452706	0.172649	3.48401e-08	8.69859e-07	0.952502	4.25895e-06	5.40967e-05	-0.779853	4.09755	0.0357483	-0.0299341	0.539876	0.638725
ENSG00000025293	PHF20	0.00139631	0.0235355	-0.298134	0.013803	0.0328016	-0.285336	0.910984	0.942887	-0.0127983
ENSG00000025434	NR1H3	0.000539944	0.012414	0.503007	0.0768158	0.135374	-0.305738	5.34685e-06	6.49054e-05	0.808745
ENSG00000025708	TYMP	6.72133e-08	6.92904e-06	0.7574	0.0365253	0.0733306	-0.359538	3.07868e-10	1.94443e-08	1.11694	6.75738	0.367163	0.336557	9.91821e-09	3.30759e-07
ENSG00000025770	NCAPH2	0.80024	0.911992	0.0333969	0.00141709	0.00489169	-0.523271	0.00068527	0.00354941	0.556668
ENSG00000025772	TOMM34	0.050904	0.223388	0.219756	1.5001e-07	2.69327e-06	0.7587	0.000141861	0.000964591	-0.538945	4.95694	-0.011568	-0.0205244	0.778554	0.836054
ENSG00000025796	SEC63	0.616118	0.810417	-0.0454682	0.196188	0.289207	0.146967	0.0890471	0.176252	-0.192435
ENSG00000025800	KPNA6	0.479372	0.720659	0.0600124	0.0607244	0.111569	0.200091	0.18578	0.308799	-0.140078
ENSG00000026025	VIM	0.0610378	0.246543	-0.313069	4.47141e-10	3.30781e-08	-1.35914	9.11954e-07	1.51477e-05	1.04607	6.03779	0.341673	0.20916	5.45584e-05	0.000566628
ENSG00000026036	RTEL1-TNFRSF6B	0.891791	0.953164	-0.0249876	0.00165456	0.00557063	-0.708789	0.00241676	0.00991717	0.683801
ENSG00000026103	FAS	0.0039368	0.0468858	0.446874	0.00765234	0.0200651	-0.502609	8.21145e-07	1.38117e-05	0.949483
ENSG00000026297	RNASET2	0.368854	0.630628	-0.12602	0.000429976	0.00181954	-0.61885	0.00468841	0.0169487	0.49283
ENSG00000026508	CD44	0.009919	0.0832435	-0.459244	5.33483e-08	1.20064e-06	-1.24912	0.000417201	0.00235481	0.789876	6.36117	0.0515367	-0.0197797	0.471968	0.579009
ENSG00000026559	KCNG1	0.323766	0.590974	-0.182252	0.198931	0.292673	-0.294862	0.621924	0.737275	0.11261
ENSG00000026652	AGPAT4	0.696731	0.859099	-0.0753731	0.218352	0.315608	-0.293105	0.35872	0.501284	0.217732
ENSG00000026751	SLAMF7	0.00484515	0.0541404	0.775843	5.91045e-10	3.95102e-08	-2.08756	4.76793e-16	1.49386e-13	2.8634	3.19976	0.623863	0.415976	4.19853e-11	2.54361e-09
ENSG00000026950	BTN3A1	8.24991e-13	1.73454e-10	1.09601	0.26988	0.374894	-0.195956	5.41682e-12	5.77036e-10	1.29196	5.99569	0.0799573	0.0286739	0.166477	0.268357
ENSG00000027001	MIPEP	0.643528	0.828063	0.0842144	1.06246e-08	3.47891e-07	1.37571	5.08781e-08	1.4389e-06	-1.2915	5.58171	-0.104422	0.022749	0.0848937	0.165442
ENSG00000027075	PRKCH	0.424367	0.677217	-0.122179	1.8683e-05	0.000131109	-0.829235	0.000228083	0.00142755	0.707057	5.69481	0.0323336	-0.0239732	0.701667	0.780808
ENSG00000027697	IFNGR1	0.314378	0.582845	-0.127736	0.0259086	0.0551992	-0.354115	0.150824	0.263389	0.226379
ENSG00000027847	B4GALT7	0.287899	0.556596	0.155563	0.147809	0.230761	0.261504	0.556058	0.68348	-0.10594
ENSG00000027869	SH2D2A	0.0558418	0.234275	0.465132	1.55168e-05	0.000112957	-1.26437	9.51358e-09	3.55181e-07	1.72951	2.43855	0.370242	0.236483	0.000446938	0.00321707
ENSG00000028116	VRK2	0.00570131	0.0596994	0.209807	0.533994	0.639584	0.0579488	0.103195	0.197408	0.151858
ENSG00000028137	TNFRSF1B	0.991333	0.99597	-0.00349316	1.01855e-05	7.9575e-05	-1.78805	1.00386e-05	0.00010912	1.78455	4.40529	0.353704	0.0788585	0.00864889	0.0311892
ENSG00000028203	VEZT	0.43739	0.686843	0.0621897	0.354237	0.468069	0.0923374	0.761092	0.840927	-0.0301477
ENSG00000028277	POU2F2	0.30833	0.577247	-0.223018	0.00815635	0.0211575	-0.709812	0.0686455	0.143647	0.486794
ENSG00000028310	BRD9	0.599074	0.801189	0.0619233	0.328168	0.439657	0.143254	0.57668	0.700604	-0.0813307
ENSG00000028528	SNX1	0.762611	0.891554	0.0298441	0.172068	0.260589	-0.168932	0.106548	0.202345	0.198776
ENSG00000028839	TBPL1	0.000809307	0.0161649	0.424963	0.00232891	0.00739833	-0.465718	1.6144e-08	5.47695e-07	0.890681
ENSG00000029153	ARNTL2	0.0216302	0.134535	0.29704	0.893236	0.926939	-0.0213723	0.0459739	0.104676	0.318412
ENSG00000029363	BCLAF1	0.00340735	0.0426359	0.230157	4.70521e-07	6.66529e-06	0.507041	0.00478905	0.0172352	-0.276884	7.52042	-0.0179324	-0.0223576	0.574511	0.671224
ENSG00000029364	SLC39A9	0.052031	0.225741	0.12731	1.49541e-05	0.000109465	0.360647	0.0043945	0.0160902	-0.233337	6.30484	-0.0872572	0.109224	0.00147411	0.00842514
ENSG00000029534	ANK1	0.879143	0.946894	0.0336327	0.744207	0.817059	-0.0893726	0.652614	0.760955	0.123005
ENSG00000029639	TFB1M	0.0777285	0.280114	0.258484	0.076361	0.134692	0.320577	0.730153	0.81863	-0.0620932
ENSG00000029725	RABEP1	0.137248	0.375745	0.119549	0.02256	0.0492333	0.229956	0.269053	0.405506	-0.110407
ENSG00000029993	HMGB3	0.063511	0.252637	0.284826	0.000261033	0.00120065	0.70782	0.0268172	0.0684743	-0.422994
ENSG00000030066	NUP160	0.133626	0.370567	0.153715	0.747337	0.819609	0.041018	0.374472	0.516726	0.112697
ENSG00000030110	BAK1	0.00111882	0.0203155	0.426704	0.0489221	0.0932847	-0.309993	4.90683e-06	6.05224e-05	0.736697
ENSG00000030304	MUSK	0.0115431	0.0919934	0.598898	0.0393857	0.0780534	0.607162	0.977457	0.984418	-0.00826391
ENSG00000030419	IKZF2	0.0168538	0.115187	0.311415	1.39377e-05	0.000103202	0.720991	0.0118552	0.0356279	-0.409576	8.36866	-0.0937139	0.113404	0.0606151	0.129078
ENSG00000030582	GRN	0.025455	0.147854	0.223694	0.000283509	0.00128625	-0.459517	9.36087e-08	2.38127e-06	0.683212
ENSG00000031003	FAM13B	0.465881	0.709773	0.0505848	0.0731804	0.130159	0.156105	0.222393	0.352437	-0.10552
ENSG00000031081	ARHGAP31	0.362588	0.625343	0.188875	2.14256e-05	0.000146937	-1.08026	8.33955e-07	1.39977e-05	1.26914	4.24516	0.253857	0.126707	0.00356025	0.0160167
ENSG00000031691	CENPQ	0.00279701	0.0375575	0.43714	0.0456083	0.0880801	0.360543	0.669255	0.773808	0.0765973
ENSG00000031698	SARS1	0.637712	0.823767	0.0386874	0.172541	0.261181	0.139326	0.322131	0.463932	-0.100639
ENSG00000031823	RANBP3	0.259586	0.52768	0.0871122	0.528984	0.635133	-0.0604178	0.123546	0.226055	0.14753
ENSG00000032219	ARID4A	0.407324	0.664112	0.0815336	0.379025	0.492553	-0.107392	0.12099	0.222714	0.188926
ENSG00000032389	EIPR1	0.0776331	0.280086	0.199431	0.0121236	0.0295355	0.352202	0.272753	0.41004	-0.152771
ENSG00000032444	PNPLA6	0.00648857	0.0652211	-0.324206	0.00186268	0.00612297	-0.461788	0.346814	0.488948	0.137581
ENSG00000032742	IFT88	0.685059	0.852005	0.0620147	4.63679e-08	1.08018e-06	1.09127	1.84523e-07	4.13534e-06	-1.02926	6.47136	-0.191974	0.095464	0.005085	0.0208623
ENSG00000033011	ALG1	0.59914	0.80121	0.0693732	0.00549093	0.0151458	0.46031	0.0174713	0.0485521	-0.390937
ENSG00000033030	ZCCHC8	0.517785	0.747128	-0.054309	0.236315	0.336776	-0.123431	0.504858	0.64035	0.0691216
ENSG00000033050	ABCF2	0.0491531	0.219023	0.285257	0.369785	0.483726	0.158832	0.475782	0.613325	0.126425
ENSG00000033100	CHPF2	0.154208	0.398828	0.136016	0.522936	0.629866	-0.0752479	0.0729565	0.150714	0.211264
ENSG00000033122	LRRC7	0.117718	0.348503	0.323538	0.713169	0.792026	0.0944906	0.371349	0.513737	0.229048
ENSG00000033170	FUT8	0.209225	0.469486	-0.140981	0.671389	0.757077	-0.0590221	0.554044	0.68195	-0.0819594
ENSG00000033178	UBA6	0.00195583	0.0299637	0.303181	0.569687	0.669586	-0.0689311	0.0022512	0.00934757	0.372112
ENSG00000033327	GAB2	0.0094415	0.0808931	-0.508111	2.9703e-07	4.61697e-06	-1.27259	0.00161774	0.00714875	0.764481	4.28481	0.117696	0.0373381	0.169284	0.272037
ENSG00000033627	ATP6V0A1	0.0623999	0.249959	-0.247016	0.000921997	0.00342953	-0.54741	0.0654159	0.13821	0.300393
ENSG00000033800	PIAS1	0.549883	0.770407	-0.0578657	0.108344	0.178901	-0.195152	0.255203	0.390041	0.137287
ENSG00000033867	SLC4A7	0.496105	0.732852	0.0901283	0.316368	0.427259	0.164935	0.647985	0.757381	-0.0748071
ENSG00000034053	APBA2	0.0985299	0.319418	0.348847	0.0535661	0.100757	-0.49466	0.00115146	0.00540832	0.843507
ENSG00000034152	MAP2K3	0.000523042	0.0121478	-0.485661	1.90904e-05	0.000133448	-0.753853	0.119374	0.220416	0.268192	5.25612	0.101089	0.0983848	0.106321	0.194754
ENSG00000034239	EFCAB1	0.122798	0.355403	0.318638	1.43378e-11	2.76029e-09	1.85981	1.00163e-08	3.69633e-07	-1.54117	7.07577	-0.178071	0.102883	0.00565173	0.022428
ENSG00000034510	TMSB10	1.15437e-08	1.36575e-06	0.840754	0.185094	0.276258	0.237952	0.000818037	0.00409351	0.602802	7.55916	0.294209	0.214499	8.11398e-06	0.000109644
ENSG00000034533	ASTE1	0.933953	0.971847	0.0124362	0.576202	0.675207	-0.102788	0.53062	0.662558	0.115224
ENSG00000034677	RNF19A	0.00029943	0.00822096	0.305384	0.95469	0.97079	-0.00592878	0.00296126	0.0117211	0.311313
ENSG00000034693	PEX3	0.0179763	0.120438	0.356009	5.25509e-06	4.58858e-05	0.868477	0.00620542	0.0213102	-0.512468	4.12177	-0.0734932	0.000546641	0.153377	0.252846
ENSG00000034713	GABARAPL2	0.00837751	0.0751624	-0.232645	0.55266	0.655862	-0.0649346	0.123651	0.22617	-0.16771
ENSG00000035115	SH3YL1	0.829175	0.923367	-0.0195693	3.68906e-06	3.46954e-05	0.538091	1.44233e-06	2.17835e-05	-0.55766	5.38645	-0.108421	0.0987842	0.00947462	0.0336331
ENSG00000035141	FAM136A	0.275143	0.543718	0.102889	0.0329057	0.0672981	0.249696	0.206961	0.334618	-0.146807
ENSG00000035403	VCL	0.737564	0.878469	0.0421661	0.370111	0.48396	-0.1408	0.242131	0.375705	0.182966
ENSG00000035499	DEPDC1B	0.0888857	0.301551	-0.269685	0.0127907	0.0308692	-0.491716	0.256683	0.391817	0.222031
ENSG00000035664	DAPK2	0.00108859	0.0198568	-0.423135	0.0296849	0.0618671	-0.345891	0.623744	0.738891	-0.0772447
ENSG00000035681	NSMAF	0.0932587	0.309938	-0.289702	7.65347e-06	6.28119e-05	-0.977061	0.0013798	0.00629038	0.687359	4.88839	0.0816182	-0.00880153	0.21334	0.322852
ENSG00000035687	ADSS2	0.0809467	0.286034	0.169952	4.81834e-08	1.1078e-06	0.686735	2.81879e-05	0.000250231	-0.516783	6.62487	-0.0197178	-0.000966133	0.6204	0.711629
ENSG00000035720	STAP1	2.82008e-06	0.000193399	1.00414	0.0262207	0.0557081	0.573045	0.0951291	0.185329	0.43109	1.50582	0.38488	0.172956	0.000187254	0.00156659
ENSG00000035862	TIMP2	0.00850573	0.0758867	-0.429286	2.98064e-10	2.51742e-08	-1.31208	1.33945e-05	0.000137942	0.882791	4.60964	0.0845618	-0.00857284	0.200974	0.309683
ENSG00000035928	RFC1	0.391496	0.650313	0.0682054	0.14919	0.232463	-0.142983	0.0328547	0.0807866	0.211189
ENSG00000036054	TBC1D23	0.627293	0.816779	-0.045593	0.276577	0.3826	-0.126888	0.483686	0.620838	0.0812954
ENSG00000036257	CUL3	0.819757	0.919302	0.0148834	0.94255	0.962857	0.00589984	0.912106	0.943293	0.00898354
ENSG00000036448	MYOM2	0.711675	0.866757	-0.0767566	0.702248	0.782785	0.0991941	0.495601	0.632437	-0.175951
ENSG00000036530	CYP46A1	0.73479	0.876995	-0.0537075	0.364076	0.477751	0.180298	0.236161	0.368698	-0.234005
ENSG00000036549	AC118549.1	0.00293941	0.0388493	0.320924	0.0519398	0.098172	0.259085	0.640385	0.752073	0.0618392
ENSG00000036565	SLC18A1	0.122703	0.355313	-0.251786	0.649911	0.738931	-0.0923015	0.430571	0.571019	-0.159484
ENSG00000036672	USP2	0.0509578	0.223388	0.381502	8.44024e-08	1.73128e-06	1.35837	8.24525e-05	0.000614783	-0.976866	6.1545	-0.0467639	-0.0109717	0.428772	0.539116
ENSG00000036828	CASR	0.00759236	0.0709647	-0.405921	0.0150122	0.0352298	-0.454397	0.793129	0.864483	0.048476
ENSG00000037042	TUBG2	0.989321	0.995113	0.00191369	0.00988086	0.0248366	0.462546	0.00983219	0.0306493	-0.460632
ENSG00000037241	RPL26L1	0.188706	0.446782	0.180517	0.388342	0.501575	0.145665	0.836144	0.894303	0.0348525
ENSG00000037280	FLT4	0.0141928	0.104231	-0.390085	0.0137609	0.0327162	-0.482323	0.634476	0.747733	0.0922378
ENSG00000037474	NSUN2	0.000656388	0.0141163	0.251399	0.0192851	0.0433413	0.212926	0.669769	0.774234	0.0384731
ENSG00000037637	FBXO42	0.122365	0.354793	-0.120288	0.162283	0.248717	-0.13499	0.878218	0.921347	0.0147027
ENSG00000037749	MFAP3	0.0744503	0.274111	0.208895	0.834646	0.886	-0.0299121	0.0963249	0.187066	0.238808
ENSG00000037757	MRI1	0.159716	0.406644	-0.157898	0.0660914	0.119614	-0.253847	0.484914	0.622165	0.095949
ENSG00000037897	METTL1	0.734216	0.876847	0.0552471	0.000937984	0.00347589	-0.665725	0.000356288	0.00207635	0.720972
ENSG00000038002	AGA	0.0905418	0.304396	0.250182	0.00103027	0.00376291	0.609665	0.0501907	0.111964	-0.359483
ENSG00000038210	PI4K2B	5.03417e-06	0.00031921	0.511367	0.604375	0.699603	0.0697523	0.00119198	0.00557663	0.441615	4.19788	0.19495	0.225637	3.61649e-06	5.61792e-05
ENSG00000038219	BOD1L1	0.16394	0.413511	-0.132246	0.80732	0.865725	-0.029044	0.383508	0.52543	-0.103202
ENSG00000038274	MAT2B	0.000798649	0.0160121	0.269997	0.0007093	0.00275496	0.340666	0.475244	0.612809	-0.0706694
ENSG00000038295	TLL1	0.397904	0.655987	0.170118	0.115968	0.189183	0.396523	0.366095	0.508327	-0.226405
ENSG00000038358	EDC4	0.0526285	0.22738	-0.189012	0.00550318	0.0151743	-0.337875	0.215905	0.34503	0.148864
ENSG00000038382	TRIO	0.147145	0.390376	0.14849	0.300667	0.410244	0.132742	0.901599	0.937201	0.0157484
ENSG00000038427	VCAN	0.089541	0.302665	-0.358815	2.34146e-06	2.40606e-05	-1.25456	0.000612263	0.00322905	0.895745	4.8242	0.0303186	-0.0194741	0.712578	0.78898
ENSG00000038532	CLEC16A	0.965308	0.985538	0.00377435	0.749079	0.821012	0.0346597	0.774517	0.850456	-0.0308854
ENSG00000038945	MSR1	7.32932e-05	0.00284952	0.576283	0.434376	0.546456	-0.136988	6.46776e-05	0.000504631	0.713271
ENSG00000039068	CDH1	0.744252	0.881878	0.044833	0.000854943	0.00321893	0.583105	0.00191744	0.00818998	-0.538272
ENSG00000039123	MTREX	0.04877	0.218125	0.164487	0.0268637	0.0568099	0.230699	0.521324	0.65449	-0.0662119
ENSG00000039139	DNAH5	0.814873	0.917608	-0.0642128	1.0839e-06	1.31011e-05	1.71779	3.9583e-07	7.7228e-06	-1.782	9.63216	-0.292659	0.107303	0.00276394	0.013297
ENSG00000039319	ZFYVE16	0.726554	0.873991	-0.0454751	0.00411503	0.011899	-0.472058	0.00897539	0.0285361	0.426582
ENSG00000039523	RIPOR1	0.00550091	0.0582113	-0.323348	2.41174e-05	0.000161582	-0.615417	0.041077	0.0954996	0.292069	4.68276	0.163673	0.0782315	0.0111523	0.0378867
ENSG00000039560	RAI14	0.681269	0.849473	-0.0514372	4.42946e-05	0.000272015	0.655305	9.71012e-06	0.000106345	-0.706743	6.29452	-0.179556	0.132899	0.00141472	0.00818871
ENSG00000039650	PNKP	0.841405	0.928637	0.0202019	0.247327	0.349308	-0.144811	0.186059	0.309042	0.165013
ENSG00000039987	BEST2	0.186514	0.44396	-0.235301	0.105598	0.175109	-0.358516	0.575592	0.699676	0.123215
ENSG00000040199	PHLPP2	0.487731	0.726188	0.0674943	0.845065	0.893311	0.0234547	0.712954	0.805986	0.0440396
ENSG00000040275	SPDL1	0.0248504	0.146114	0.352203	0.532232	0.638047	0.11932	0.224281	0.35462	0.232883
ENSG00000040341	STAU2	0.597592	0.800011	-0.0396279	0.448603	0.560237	0.0708835	0.235595	0.368029	-0.110511
ENSG00000040487	SLC66A1	0.0935562	0.310603	-0.239076	0.00914356	0.0233245	-0.456767	0.210721	0.338846	0.217691
ENSG00000040531	CTNS	0.437737	0.687092	-0.0958928	0.00867967	0.0223122	-0.403011	0.0441193	0.101029	0.307119
ENSG00000040633	PHF23	0.274919	0.543718	-0.130649	0.000191991	0.000923763	-0.554685	0.00406855	0.0151069	0.424037	3.78605	0.177963	0.100217	0.00253806	0.0125351
ENSG00000040933	INPP4A	0.227142	0.48968	0.142198	0.0110185	0.0272968	-0.372277	0.000464915	0.00256748	0.514475
ENSG00000041353	RAB27B	0.0599211	0.243571	0.286746	0.531712	0.637653	0.117483	0.366829	0.508993	0.169263
ENSG00000041357	PSMA4	6.48693e-11	1.11457e-08	0.660014	0.000213015	0.0010017	0.451839	0.0833742	0.167429	0.208176	5.93405	0.134654	0.0660783	0.00618667	0.0240006
ENSG00000041515	MYO16	0.237348	0.502395	-0.182923	0.181685	0.272302	0.258249	0.0221746	0.0587316	-0.441172
ENSG00000041802	LSG1	0.270269	0.53882	0.11474	0.0546694	0.102483	0.249713	0.295495	0.435704	-0.134974
ENSG00000041880	PARP3	0.0109248	0.0883884	0.32526	0.00269281	0.00834531	0.475183	0.338762	0.481544	-0.149923
ENSG00000041982	TNC	0.0796252	0.283118	0.472614	0.0247229	0.0530976	0.756651	0.395154	0.537193	-0.284037
ENSG00000041988	THAP3	0.661786	0.837745	-0.071677	0.077696	0.136594	-0.354976	0.158656	0.274071	0.283299
ENSG00000042062	RIPOR3	0.176421	0.431353	-0.269653	7.17372e-05	0.000405335	-0.976225	0.00376903	0.0142007	0.706573	3.62627	0.0997269	0.0516953	0.245553	0.358388
ENSG00000042088	TDP1	0.463137	0.707299	0.0633222	0.0752305	0.133139	0.1917	0.230334	0.362005	-0.128378
ENSG00000042286	AIFM2	0.126168	0.35921	-0.16672	0.424867	0.537526	-0.106731	0.652602	0.760955	-0.0599895
ENSG00000042304	C2orf83	0.422525	0.676099	-0.128587	0.231298	0.330839	-0.238564	0.579188	0.702779	0.109978
ENSG00000042317	AL049834.1	0.908323	0.960435	0.0159658	4.89514e-06	4.32574e-05	0.816366	6.11616e-06	7.25539e-05	-0.800401	4.81162	-0.131949	0.0500354	0.0401588	0.0945085
ENSG00000042429	MED17	0.959965	0.98401	-0.00441418	0.130407	0.208336	-0.165498	0.13937	0.248632	0.161084
ENSG00000042445	RETSAT	0.458869	0.703066	-0.0741857	0.547427	0.651328	0.0748258	0.229071	0.360517	-0.149012
ENSG00000042493	CAPG	0.0418627	0.199203	0.310881	0.000773887	0.0029619	-0.63253	8.05128e-07	1.35995e-05	0.943411
ENSG00000042753	AP2S1	0.098402	0.319382	0.196942	0.942847	0.963098	0.0104687	0.202017	0.328586	0.186473
ENSG00000042781	USH2A	0.90907	0.961003	0.0197563	5.48173e-05	0.00032514	0.894167	7.03297e-05	0.000540836	-0.87441	0.715344	-0.114113	-0.00469798	0.11564	0.207442
ENSG00000042832	TG	0.192893	0.452421	-0.387842	0.000200686	0.000957241	-1.35834	0.00746905	0.0247252	0.970499	1.46699	0.134764	-0.0119462	0.288996	0.402054
ENSG00000042980	ADAM28	0.001541	0.0252551	0.565237	0.00148626	0.00508869	0.711553	0.506804	0.642064	-0.146316
ENSG00000043039	BARX2	0.956988	0.982757	-0.0084994	0.359721	0.473396	0.178531	0.335923	0.478833	-0.18703
ENSG00000043093	DCUN1D1	0.11817	0.349221	0.140311	0.00200989	0.00653032	0.349561	0.0613766	0.131378	-0.20925
ENSG00000043143	JADE2	1.79132e-07	1.62633e-05	0.566359	0.051806	0.097977	0.256624	0.0186977	0.0512646	0.309735	6.18776	0.179505	0.157782	0.000187474	0.00156659
ENSG00000043462	LCP2	0.664144	0.838795	0.135233	1.1968e-05	9.08828e-05	-1.74231	2.2734e-06	3.21474e-05	1.87754	5.62231	0.368662	0.165413	0.000438342	0.00317405
ENSG00000043514	TRIT1	0.0407947	0.19652	0.314597	5.72825e-09	2.12865e-07	1.17136	1.25897e-05	0.0001308	-0.856766	4.8743	-0.139399	0.0888157	0.0056475	0.022428
ENSG00000043591	ADRB1	0.89045	0.952504	0.0181753	0.00225505	0.00719948	0.507731	0.00303146	0.0119427	-0.489556
ENSG00000044090	CUL7	0.202224	0.461884	0.164493	0.00183848	0.00605712	0.504656	0.0339783	0.0828916	-0.340163
ENSG00000044115	CTNNA1	0.588503	0.794051	0.0492355	0.00413823	0.011948	0.331358	0.0137857	0.0402266	-0.282123
ENSG00000044446	PHKA2	0.243359	0.509365	-0.179978	0.614078	0.707604	-0.0965211	0.661097	0.767652	-0.0834569
ENSG00000044459	CNTLN	0.07236	0.270401	-0.20598	0.0461135	0.0888947	-0.283037	0.583981	0.706766	0.0770577
ENSG00000044524	EPHA3	0.711059	0.866611	0.0662413	0.24731	0.349308	0.259332	0.386047	0.528046	-0.193091
ENSG00000044574	HSPA5	0.0128188	0.0981939	0.21085	0.942104	0.962586	0.00768687	0.0543123	0.119211	0.203163
ENSG00000046604	DSG2	0.764397	0.892631	-0.041841	0.0189106	0.0426075	0.412047	0.0093732	0.0295355	-0.453888
ENSG00000046647	GEMIN8	0.656588	0.83455	0.0563615	1.60936e-06	1.79455e-05	0.782106	6.8536e-06	7.94729e-05	-0.725744	3.44114	-0.0521743	0.188944	0.303647	0.415726
ENSG00000046651	OFD1	0.463253	0.707341	0.0654494	0.00357569	0.0105886	0.32724	0.0187967	0.0514918	-0.26179
ENSG00000046653	GPM6B	0.903334	0.958266	-0.0187094	1.18305e-07	2.25048e-06	1.07052	5.25152e-08	1.47476e-06	-1.08923	3.94161	-0.093708	0.0298472	0.178106	0.283209
ENSG00000046889	PREX2	0.133165	0.369533	-0.263833	0.968431	0.979887	0.0086575	0.211146	0.339324	-0.272491
ENSG00000047056	WDR37	0.398931	0.65671	-0.0827221	0.0327872	0.0670816	-0.260074	0.142906	0.253299	0.177351
ENSG00000047188	YTHDC2	0.107128	0.332922	0.154887	0.273068	0.378501	0.130948	0.840383	0.89733	0.0239393
ENSG00000047230	CTPS2	0.720393	0.871596	-0.0366648	8.62094e-05	0.000472183	0.510766	2.40771e-05	0.00021997	-0.547431	5.10102	-0.154557	0.166787	0.000677897	0.00455482
ENSG00000047249	ATP6V1H	0.916009	0.963823	0.0104329	0.0133407	0.0319086	-0.303941	0.0103149	0.0318189	0.314374
ENSG00000047315	POLR2B	0.0781484	0.280461	-0.132534	0.19558	0.288433	0.121709	0.00685796	0.0230847	-0.254243
ENSG00000047346	FAM214A	0.138089	0.377053	-0.157854	0.0250962	0.0537478	0.300312	0.000638233	0.00334261	-0.458165
ENSG00000047365	ARAP2	0.00334399	0.0422267	0.301426	0.0373223	0.0746025	-0.267326	1.15333e-05	0.000122277	0.568751
ENSG00000047410	TPR	0.129279	0.364009	0.123045	0.00926532	0.0235749	0.266623	0.1564	0.270795	-0.143578
ENSG00000047457	CP	0.111777	0.340042	0.253147	0.0629359	0.11505	0.372466	0.547557	0.676609	-0.119318
ENSG00000047578	KIAA0556	0.583922	0.791457	0.0710159	0.000155495	0.000774519	0.626032	0.000711584	0.00366283	-0.555016	7.46327	-0.126672	0.0469805	0.0143064	0.0451029
ENSG00000047579	DTNBP1	0.293957	0.563748	-0.140282	5.19205e-07	7.21496e-06	-0.834631	2.61587e-05	0.000235753	0.694348	2.93646	0.163905	0.148229	0.00396262	0.0172092
ENSG00000047597	XK	0.344091	0.60956	0.177207	7.04943e-05	0.000400579	0.950177	0.00107043	0.0050964	-0.77297	2.41792	-0.152335	0.0415408	0.0851081	0.165526
ENSG00000047617	ANO2	0.285381	0.554502	-0.273381	0.879546	0.917679	-0.0484647	0.479535	0.616798	-0.224916
ENSG00000047621	C12orf4	0.32316	0.590214	0.107882	0.267001	0.371674	-0.148868	0.0559823	0.122105	0.25675
ENSG00000047634	SCML1	0.0483659	0.217334	0.284339	0.0962749	0.162619	0.295196	0.950983	0.967821	-0.0108572
ENSG00000047644	WWC3	0.615548	0.810417	-0.0444969	0.0408735	0.0804731	-0.226477	0.0983028	0.189822	0.18198
ENSG00000047648	ARHGAP6	0.254533	0.521902	0.189435	0.00989268	0.0248532	0.53953	0.0910438	0.179316	-0.350094
ENSG00000047662	FAM184B	0.211858	0.47221	-0.252632	0.000116733	0.000607188	-0.972547	0.00403087	0.0149789	0.719914	-0.0790116	0.127271	-0.00191377	0.104086	0.192546
ENSG00000047849	MAP4	0.89363	0.954061	-0.0118263	0.0550019	0.102998	0.213683	0.0417339	0.0967033	-0.225509
ENSG00000047932	GOPC	0.291167	0.560505	0.11391	0.000563792	0.00228361	0.468637	0.00839896	0.0271509	-0.354727
ENSG00000048028	USP28	0.000116974	0.00408107	0.469525	0.000402954	0.00172622	0.53357	0.666348	0.7716	-0.064045
ENSG00000048052	HDAC9	0.00196315	0.030014	0.481974	0.525641	0.632138	-0.120355	0.00167477	0.00733385	0.602329
ENSG00000048140	TSPAN17	0.0639838	0.253949	0.203117	0.515212	0.622454	0.0875378	0.389974	0.531871	0.115579
ENSG00000048162	NOP16	0.92082	0.966123	0.0147199	0.664176	0.751513	-0.0789739	0.606362	0.724686	0.0936938
ENSG00000048342	CC2D2A	0.173337	0.426969	-0.171736	0.483585	0.593579	0.110892	0.0731691	0.151056	-0.282628
ENSG00000048392	RRM2B	0.660597	0.837155	0.0461504	0.0133052	0.031848	0.326783	0.032303	0.0796805	-0.280633
ENSG00000048405	ZNF800	0.519535	0.748439	-0.0581311	0.0238932	0.051663	-0.254514	0.0793714	0.160928	0.196383
ENSG00000048471	SNX29	0.280006	0.548916	-0.117948	0.561732	0.663702	0.0792716	0.14721	0.258633	-0.19722
ENSG00000048540	LMO3	0.145552	0.387934	0.395115	0.943709	0.963571	0.0237797	0.269065	0.405506	0.371335
ENSG00000048544	MRPS10	0.13374	0.370754	0.138619	0.0083584	0.0216122	0.303198	0.148912	0.260821	-0.164579
ENSG00000048649	RSF1	0.0236861	0.142072	0.166246	0.00187491	0.00615809	0.287944	0.182521	0.304374	-0.121698
ENSG00000048707	VPS13D	0.867438	0.940455	-0.0190475	0.209954	0.305514	0.180305	0.163141	0.279973	-0.199352
ENSG00000048740	CELF2	0.442194	0.690426	-0.142972	7.60401e-07	9.87039e-06	-1.17227	1.16447e-05	0.000123062	1.0293	5.36673	0.2159	0.0945693	0.013532	0.0435298
ENSG00000048828	FAM120A	0.581803	0.790462	0.0407421	0.0721914	0.128787	0.167794	0.170059	0.288285	-0.127052
ENSG00000048991	R3HDM1	0.73627	0.877778	-0.0283234	0.0331356	0.0676795	-0.222612	0.0618516	0.132155	0.194288
ENSG00000049089	COL9A2	0.324508	0.591458	0.151465	0.442	0.553808	0.145455	0.974609	0.982752	0.00600916
ENSG00000049130	KITLG	0.0142618	0.104489	0.423712	0.00166664	0.00559699	0.679321	0.23117	0.363105	-0.255609
ENSG00000049167	ERCC8	0.401105	0.658711	0.107836	3.13478e-05	0.000201897	0.681509	0.000391635	0.00224379	-0.573673	2.99612	-0.0684397	0.0187256	0.204164	0.313138
ENSG00000049192	ADAMTS6	0.812861	0.916986	0.0512323	0.935614	0.958091	0.0217804	0.912652	0.943409	0.0294518
ENSG00000049239	H6PD	0.871756	0.943369	0.015236	0.764462	0.8328	0.0354543	0.863504	0.911704	-0.0202183
ENSG00000049245	VAMP3	0.0404541	0.1954	0.196708	0.355189	0.468784	0.110258	0.466454	0.605088	0.0864503
ENSG00000049246	PER3	0.0179633	0.120401	0.341017	8.74373e-06	7.02797e-05	0.814979	0.00840252	0.0271569	-0.473962	5.91203	-0.058085	-0.0164326	0.280608	0.393141
ENSG00000049249	TNFRSF9	0.0181479	0.12108	-0.406169	6.65967e-09	2.41852e-07	-1.24433	6.75928e-05	0.000523287	0.838165	2.48263	0.0749661	-0.0190037	0.341992	0.454521
ENSG00000049283	EPN3	0.687023	0.853071	-0.0535145	0.0489053	0.0932681	0.327344	0.0214198	0.0571623	-0.380858
ENSG00000049323	LTBP1	0.0534672	0.229356	0.418764	0.386955	0.500256	0.228796	0.473318	0.611206	0.189968
ENSG00000049449	RCN1	0.00817953	0.0740441	0.338996	0.121801	0.196929	0.243953	0.544922	0.674546	0.095043
ENSG00000049540	ELN	0.203479	0.463144	-0.197949	0.000102291	0.000544291	0.776591	1.05338e-06	1.70192e-05	-0.97454	4.80249	-0.149358	0.0673166	0.0302088	0.076897
ENSG00000049541	RFC2	0.575359	0.786334	-0.0782321	0.00176855	0.00586909	-0.536473	0.00744335	0.0246553	0.458241
ENSG00000049618	ARID1B	0.775007	0.899139	-0.0255699	0.478129	0.588599	0.0798288	0.34613	0.488286	-0.105399
ENSG00000049656	CLPTM1L	0.461203	0.705424	0.0670302	0.0587816	0.108662	0.215491	0.189556	0.313163	-0.148461
ENSG00000049759	NEDD4L	0.724951	0.873406	0.0437225	0.000103363	0.000548718	0.617008	0.000273455	0.00166332	-0.573285	6.80611	-0.049222	0.0354135	0.291742	0.404765
ENSG00000049768	FOXP3	0.307056	0.575757	-0.201655	0.000534922	0.00218495	-0.853662	0.00773554	0.0254192	0.652008
ENSG00000049769	PPP1R3F	0.278158	0.54677	0.176573	0.00222887	0.00712589	0.628549	0.0262724	0.0674063	-0.451976
ENSG00000049860	HEXB	0.315994	0.584203	0.0949658	0.81754	0.873533	-0.0270884	0.29724	0.437509	0.122054
ENSG00000049883	PTCD2	0.684625	0.851664	0.0577889	0.000478204	0.00199042	0.628048	0.00139661	0.00634351	-0.570259
ENSG00000050030	NEXMIF	0.967421	0.986661	0.00695208	1.01447e-08	3.37712e-07	1.2919	7.96791e-09	3.13594e-07	-1.28495	2.69697	-0.182794	0.116226	0.0189205	0.0557795
ENSG00000050130	JKAMP	0.00190827	0.0294611	0.306068	5.30913e-05	0.000316809	0.498596	0.112047	0.210041	-0.192528	4.87094	-0.0465301	0.00141038	0.309387	0.42042
ENSG00000050165	DKK3	0.873518	0.944061	-0.0372817	0.853412	0.899576	0.0540306	0.753631	0.835341	-0.0913123
ENSG00000050327	ARHGEF5	0.0373548	0.186238	0.250673	0.00545998	0.0150708	0.419783	0.257358	0.392622	-0.16911
ENSG00000050344	NFE2L3	0.0267841	0.152524	-0.420007	0.000423977	0.00179892	-0.838377	0.0737881	0.151999	0.41837
ENSG00000050393	MCUR1	0.028961	0.160516	-0.243467	0.139862	0.220618	-0.202159	0.761547	0.841223	-0.0413085
ENSG00000050405	LIMA1	0.228431	0.491464	0.152046	0.00104988	0.00382666	0.523794	0.0186652	0.0512195	-0.371748
ENSG00000050426	LETMD1	0.716083	0.868682	0.0383713	0.22353	0.321725	0.159546	0.35288	0.494968	-0.121175
ENSG00000050438	SLC4A8	0.0463411	0.211627	-0.363784	0.00315822	0.00954877	0.685213	6.54516e-06	7.64511e-05	-1.049
ENSG00000050628	PTGER3	0.154798	0.399598	0.274335	0.590501	0.687596	0.128723	0.541478	0.671865	0.145612
ENSG00000050730	TNIP3	0.75219	0.886275	0.068635	1.69943e-10	1.61938e-08	-1.71444	5.68287e-11	4.42959e-09	1.78307	1.60342	0.311068	0.164564	0.000504497	0.00355397
ENSG00000050748	MAPK9	0.115223	0.344561	0.140915	3.04261e-05	0.000196663	0.473419	0.00296517	0.0117283	-0.332504	5.8633	-0.137817	0.155599	0.000195233	0.00161155
ENSG00000050767	COL23A1	0.424159	0.677041	0.186366	0.347135	0.460272	-0.272758	0.112806	0.211193	0.459124
ENSG00000050820	BCAR1	0.82629	0.921903	-0.0299494	0.0447206	0.0866485	0.343495	0.0282748	0.0715671	-0.373445
ENSG00000051009	FAM160A2	0.149994	0.393879	-0.146337	0.598761	0.695017	-0.0662114	0.52229	0.655179	-0.0801252
ENSG00000051108	HERPUD1	0.0586975	0.240504	-0.16265	0.0015297	0.00521063	-0.342859	0.0914487	0.179936	0.180209
ENSG00000051128	HOMER3	0.514973	0.745076	-0.107919	0.0120924	0.0294773	-0.510582	0.0471635	0.106726	0.402663
ENSG00000051180	RAD51	0.61475	0.809885	-0.0850367	0.250339	0.352843	-0.240602	0.455734	0.594948	0.155565
ENSG00000051341	POLQ	0.134251	0.371049	0.260213	0.035153	0.0710486	0.454922	0.36412	0.506333	-0.194709
ENSG00000051382	PIK3CB	0.479673	0.720841	-0.0595168	0.603659	0.699042	-0.0545413	0.962007	0.975313	-0.00497557
ENSG00000051523	CYBA	0.174088	0.428027	0.151626	0.0141041	0.0334276	-0.3425	0.000414082	0.00234217	0.494125
ENSG00000051596	THOC3	0.269508	0.53804	0.132951	0.00130057	0.00457247	0.487886	0.0181081	0.0500604	-0.354934
ENSG00000051620	HEBP2	0.845403	0.930026	-0.0233597	0.32227	0.433573	0.148701	0.249534	0.38369	-0.172061
ENSG00000051825	MPHOSPH9	0.923265	0.967654	0.010453	0.227059	0.325923	0.163495	0.255632	0.390623	-0.153042
ENSG00000052126	PLEKHA5	0.901501	0.957148	-0.0185204	5.46533e-08	1.22655e-06	1.05707	2.69793e-08	8.45299e-07	-1.07559	7.9169	-0.301637	0.260195	1.23834e-06	2.25068e-05
ENSG00000052344	PRSS8	0.0326662	0.172781	-0.341289	0.0217977	0.0478639	-0.453752	0.565592	0.691106	0.112463
ENSG00000052723	SIKE1	0.00724165	0.0689404	0.307313	0.34349	0.456206	0.133203	0.215113	0.343946	0.17411
ENSG00000052749	RRP12	0.542058	0.764614	-0.0617381	0.666149	0.752944	0.05456	0.355339	0.49758	-0.116298
ENSG00000052795	FNIP2	0.725044	0.873453	0.044676	5.22924e-08	1.17938e-06	-0.879244	1.09938e-08	3.99007e-07	0.923919	5.06712	0.0090019	-0.0362931	0.877157	0.911772
ENSG00000052802	MSMO1	0.444	0.691419	0.0842585	4.72747e-05	0.000287992	0.568831	0.000460845	0.00254892	-0.484572	4.46703	-0.109976	0.0530344	0.0293023	0.0753282
ENSG00000052841	TTC17	0.404393	0.661459	0.0991377	0.190903	0.283208	0.194493	0.518649	0.652455	-0.0953556
ENSG00000053108	FSTL4	0.11686	0.346696	-0.248065	0.177761	0.267713	-0.262796	0.939481	0.959806	0.0147315
ENSG00000053254	FOXN3	0.643457	0.828063	-0.0513103	0.0041339	0.0119406	0.403176	0.00117233	0.00549666	-0.454486
ENSG00000053371	AKR7A2	0.464123	0.707993	0.0834834	0.000781134	0.00298325	0.481365	0.00513266	0.0182539	-0.397881
ENSG00000053372	MRTO4	0.952379	0.980551	0.00720336	0.257719	0.361586	0.168823	0.27701	0.414762	-0.161619
ENSG00000053438	NNAT	0.17274	0.42609	-0.221545	0.81659	0.873087	-0.0467512	0.384165	0.526058	-0.174794
ENSG00000053501	USE1	0.0679701	0.261962	-0.271525	0.00282573	0.00867647	-0.545838	0.130342	0.235763	0.274314
ENSG00000053524	MCF2L2	0.00266533	0.0364322	-0.485351	2.31247e-06	2.38086e-05	-0.955044	0.0173675	0.0483393	0.469693	4.49239	-0.0400329	-0.0332314	0.547919	0.645813
ENSG00000053702	NRIP2	0.995956	0.997892	0.000801975	0.0792228	0.13879	0.346711	0.0784896	0.159525	-0.345909
ENSG00000053747	LAMA3	0.345904	0.611079	0.17259	0.00938522	0.0238572	0.595684	0.0628836	0.133922	-0.423094
ENSG00000053770	AP5M1	0.437846	0.687092	0.074414	0.0824715	0.14349	0.208003	0.261682	0.397285	-0.133589
ENSG00000053900	ANAPC4	0.432828	0.683635	0.0853753	0.00102422	0.00374853	0.450963	0.00721155	0.024027	-0.365588
ENSG00000053918	KCNQ1	0.195143	0.454347	-0.177713	0.225819	0.324493	-0.204751	0.872212	0.917378	0.0270374
ENSG00000054116	TRAPPC3	0.221821	0.484008	0.110944	0.98454	0.990803	-0.00215709	0.309782	0.450288	0.113101
ENSG00000054118	THRAP3	0.409379	0.665714	0.054771	0.0143165	0.0338258	0.20544	0.069872	0.145679	-0.150669
ENSG00000054148	PHPT1	0.670065	0.84247	0.0656367	0.00763798	0.0200467	0.515603	0.0191496	0.0522169	-0.449966
ENSG00000054179	ENTPD2	0.921837	0.966474	-0.0159178	0.263138	0.367639	0.227095	0.228933	0.360386	-0.243013
ENSG00000054219	LY75	0.539471	0.762969	0.0758502	2.46855e-05	0.000164744	0.666833	0.000159238	0.00106108	-0.590983	6.93819	-0.124968	0.0569316	0.0122522	0.0404879
ENSG00000054267	ARID4B	0.0728145	0.271213	0.174585	0.000564355	0.00228531	-0.423702	1.33484e-06	2.05163e-05	0.598287
ENSG00000054277	OPN3	0.858117	0.935669	0.0302611	0.136848	0.216998	-0.310307	0.102478	0.196295	0.340568
ENSG00000054282	SDCCAG8	0.122708	0.355313	0.170373	0.0224179	0.0489834	0.313978	0.292545	0.432139	-0.143605
ENSG00000054392	HHAT	0.213014	0.473665	0.207646	1.96557e-07	3.33062e-06	1.12715	1.56985e-05	0.000156911	-0.919504	3.96889	-0.0412544	-0.0127978	0.378653	0.490043
ENSG00000054523	KIF1B	0.0335482	0.175637	-0.230405	0.200995	0.295167	-0.173442	0.671968	0.77543	-0.056963
ENSG00000054598	FOXC1	0.751351	0.885811	0.0420928	0.908189	0.938617	0.0189755	0.887888	0.927222	0.0231173
ENSG00000054611	TBC1D22A	0.210193	0.470403	-0.108413	0.00505014	0.014124	-0.302717	0.0694861	0.144988	0.194304
ENSG00000054654	SYNE2	0.333328	0.599169	0.111712	0.00657268	0.017681	0.398159	0.048226	0.108551	-0.286447
ENSG00000054690	PLEKHH1	0.00338259	0.0424591	0.51076	0.000159141	0.000790216	0.831079	0.13812	0.246816	-0.320319	7.00307	-0.068817	0.0218921	0.403474	0.514606
ENSG00000054793	ATP9A	0.550347	0.770592	0.0897458	3.46272e-06	3.2935e-05	0.897056	2.42915e-05	0.000221423	-0.80731	7.00385	-0.158615	0.072581	0.0135446	0.0435318
ENSG00000054965	FAM168A	0.052582	0.227288	-0.231299	0.00728127	0.0193025	-0.40131	0.249846	0.384014	0.170011
ENSG00000054967	RELT	0.00360086	0.0442942	-0.781682	7.78022e-10	4.83736e-08	-2.0729	7.94439e-05	0.000596538	1.29122	3.09142	0.274707	0.0521804	0.0314682	0.0793253
ENSG00000054983	GALC	0.463055	0.707242	-0.10517	0.0334998	0.068286	-0.381507	0.120714	0.22235	0.276337
ENSG00000055044	NOP58	0.000392886	0.00988649	0.396407	0.00142924	0.004923	0.440071	0.748789	0.831589	-0.0436642
ENSG00000055070	SZRD1	0.00484979	0.0541543	0.220134	0.467339	0.578525	-0.0702327	0.00278645	0.0111535	0.290367
ENSG00000055130	CUL1	0.0280537	0.157122	0.176046	0.924407	0.950582	0.00941731	0.0928375	0.181859	0.166629
ENSG00000055147	FAM114A2	0.0108942	0.0882302	0.316747	0.70711	0.786942	0.0566659	0.0862747	0.172086	0.260081
ENSG00000055163	CYFIP2	0.00708222	0.0683891	-0.329501	0.00070697	0.00274925	-0.520981	0.205638	0.332984	0.191479
ENSG00000055208	TAB2	0.0238271	0.142597	-0.167134	0.000320572	0.00142527	-0.336783	0.0653759	0.138143	0.169649
ENSG00000055211	GINM1	0.960912	0.984384	0.00451903	0.00106397	0.00386634	0.380761	0.0011338	0.0053411	-0.376242
ENSG00000055332	EIF2AK2	2.12078e-24	1.61371e-21	1.27947	0.233002	0.33278	0.168262	7.86868e-14	1.42879e-11	1.11121	7.22739	0.268386	0.331455	2.52363e-08	7.58131e-07
ENSG00000055483	AC022966.1	0.00697675	0.0681218	-0.321625	0.000190295	0.000916984	-0.5568	0.108678	0.205098	0.235175	4.66413	0.126527	0.0339427	0.0293927	0.075339
ENSG00000055609	KMT2C	0.0679953	0.261996	0.161693	0.606912	0.701624	0.0572901	0.345456	0.48775	0.104403
ENSG00000055732	MCOLN3	0.0133933	0.100752	-0.32387	0.0320032	0.0657891	-0.344163	0.898516	0.934969	0.020293
ENSG00000055917	PUM2	0.146226	0.388829	0.103848	2.46569e-08	6.67783e-07	0.516922	5.76275e-06	6.90795e-05	-0.413075	7.78614	-0.0829835	0.077176	0.00231481	0.0118179
ENSG00000055950	MRPL43	0.0769861	0.27896	0.216843	0.00102519	0.00375033	0.502634	0.059265	0.127696	-0.285792
ENSG00000055955	ITIH4	0.267893	0.536664	0.219058	0.207488	0.30256	-0.304942	0.0310559	0.0772121	0.524
ENSG00000055957	ITIH1	0.780842	0.901784	0.0445673	0.28565	0.393145	-0.213155	0.195195	0.319801	0.257723
ENSG00000056050	HPF1	0.121736	0.354216	0.236723	0.000499168	0.0020605	0.672654	0.0223576	0.0591674	-0.435931
ENSG00000056097	ZFR	0.481958	0.722508	0.0501059	0.0456293	0.0881101	0.179142	0.146743	0.258011	-0.129037
ENSG00000056277	ZNF280C	0.128841	0.363352	0.200416	0.0218315	0.0479249	0.375728	0.28131	0.419594	-0.175312
ENSG00000056558	TRAF1	0.694531	0.857975	-0.0912558	4.66125e-11	6.10509e-09	-1.91665	3.88308e-10	2.35923e-08	1.82539	3.21571	0.328035	0.134241	0.000568902	0.00393148
ENSG00000056586	RC3H2	0.0132215	0.100175	0.16937	0.021036	0.0464466	0.197322	0.741069	0.826058	-0.0279518
ENSG00000056736	IL17RB	0.449696	0.696285	-0.112838	0.489785	0.599072	0.128505	0.192975	0.317036	-0.241343
ENSG00000056972	TRAF3IP2	0.849388	0.931864	0.0187078	0.239778	0.3406	0.144537	0.303473	0.443862	-0.125829
ENSG00000056998	GYG2	0.0521724	0.226231	-0.347367	0.0271836	0.0573951	0.49805	0.000180861	0.0011791	-0.845417
ENSG00000057019	DCBLD2	0.876438	0.945714	-0.0199018	0.00123694	0.00438348	0.524202	0.000748784	0.0038141	-0.544103
ENSG00000057149	SERPINB3	0.011687	0.0928167	0.589862	0.0100844	0.0252684	0.758582	0.56182	0.687971	-0.16872
ENSG00000057252	SOAT1	7.11287e-05	0.00278989	0.416783	0.0188696	0.042533	0.304409	0.381503	0.523456	0.112373
ENSG00000057294	PKP2	0.523359	0.751309	-0.0740128	0.000247133	0.00114396	0.541591	2.92939e-05	0.000259185	-0.615604
ENSG00000057608	GDI2	0.00141155	0.0237674	0.278692	0.0156481	0.0364331	0.263399	0.887074	0.926789	0.0152929
ENSG00000057657	PRDM1	0.54504	0.766924	-0.117751	5.04013e-09	1.94917e-07	-1.45043	6.20495e-08	1.69352e-06	1.33268	3.98648	0.386413	0.254131	3.77895e-06	5.82054e-05
ENSG00000057663	ATG5	0.00722248	0.0689404	0.211815	0.0398849	0.0788178	0.200257	0.904898	0.939346	0.0115575
ENSG00000057704	TMCC3	0.320362	0.587116	-0.274181	9.72533e-05	0.000521305	-1.33073	0.00179955	0.00779058	1.05655	3.26301	0.171838	0.003714	0.0986925	0.184731
ENSG00000057757	PITHD1	0.125672	0.35868	-0.151084	0.575433	0.674604	0.0681103	0.0712685	0.147915	-0.219194
ENSG00000057935	MTA3	0.407408	0.664112	-0.0844438	2.51183e-06	2.55159e-05	0.617677	8.40331e-08	2.17628e-06	-0.702121	4.52422	-0.0891363	0.0401236	0.0250239	0.0671802
ENSG00000058056	USP13	0.275026	0.543718	0.206842	0.264781	0.369397	0.259296	0.821456	0.884624	-0.0524537
ENSG00000058063	ATP11B	0.108145	0.334568	-0.170292	1.13313e-05	8.72169e-05	-0.592632	0.00147932	0.00664923	0.42234	6.10756	-0.0164061	-0.0298341	0.718741	0.792569
ENSG00000058085	LAMC2	0.165849	0.416158	0.229707	1.57879e-05	0.000114462	0.916095	0.00102468	0.0049184	-0.686388	6.73934	-0.132265	0.0537483	0.0682496	0.14128
ENSG00000058091	CDK14	0.150173	0.394141	-0.210415	0.119451	0.193836	-0.2823	0.689348	0.78803	0.0718846
ENSG00000058262	SEC61A1	0.265445	0.533966	0.096481	0.0528889	0.0997064	-0.210279	0.0047093	0.0170011	0.30676
ENSG00000058272	PPP1R12A	0.750615	0.885498	-0.0272977	0.00281046	0.00863621	-0.32377	0.00587936	0.0203744	0.296472
ENSG00000058335	RASGRF1	0.112168	0.340625	0.351321	0.0260209	0.0553794	0.61283	0.339138	0.48191	-0.261509
ENSG00000058404	CAMK2B	0.162465	0.411285	-0.478769	0.00795249	0.0207128	-1.11319	0.128114	0.232656	0.634416
ENSG00000058453	CROCC	0.672533	0.843716	0.0768858	1.68053e-06	1.85195e-05	1.12447	6.64736e-06	7.75315e-05	-1.04758	8.19532	-0.274499	0.12703	0.000512427	0.00358206
ENSG00000058600	POLR3E	0.730785	0.875681	0.0374663	0.0236756	0.0512689	0.308835	0.0454671	0.103685	-0.271368
ENSG00000058668	ATP2B4	0.756834	0.888375	-0.0359556	0.0856251	0.147962	0.251619	0.0482464	0.108582	-0.287575
ENSG00000058673	ZC3H11A	0.721746	0.871967	-0.029926	0.660554	0.748372	0.046317	0.467149	0.605645	-0.0762431
ENSG00000058729	RIOK2	0.102855	0.326459	0.255532	0.026861	0.0568099	0.429423	0.366956	0.509023	-0.173891
ENSG00000058799	YIPF1	0.989679	0.995222	-0.00100298	0.0462696	0.0891634	-0.190992	0.0468586	0.106221	0.189989
ENSG00000058804	NDC1	0.720171	0.871459	0.047124	0.00448982	0.0127852	0.468575	0.0101048	0.0313097	-0.421451
ENSG00000058866	DGKG	0.241305	0.507045	0.237302	0.548502	0.652218	-0.148521	0.120096	0.221441	0.385823
ENSG00000059122	FLYWCH1	0.709692	0.866191	0.0465637	0.400588	0.513435	0.130912	0.586112	0.708379	-0.0843486
ENSG00000059145	UNKL	0.633453	0.820481	0.0724066	0.67437	0.759552	-0.078657	0.418569	0.559645	0.151064
ENSG00000059377	TBXAS1	0.0345861	0.17851	-0.513673	3.23096e-06	3.1176e-05	-1.40207	0.00270041	0.0108909	0.888402	3.14991	0.0962984	0.0348673	0.308074	0.419258
ENSG00000059378	PARP12	2.48733e-15	7.36021e-13	1.2086	0.00335463	0.0100306	-0.519793	2.3915e-19	1.8197e-16	1.72839	5.25902	0.40062	0.399944	1.17696e-10	5.94201e-09
ENSG00000059573	ALDH18A1	0.0723766	0.270401	0.234139	0.00289759	0.00886305	0.485582	0.119158	0.220093	-0.251443
ENSG00000059588	TARBP1	0.47072	0.713357	0.111429	0.00025996	0.00119674	0.717985	0.00182263	0.00787131	-0.606556
ENSG00000059691	GATB	0.341588	0.607289	0.127407	0.0066753	0.0179208	0.454772	0.0490991	0.110097	-0.327365
ENSG00000059728	MXD1	0.0729507	0.271373	-0.396635	3.33308e-07	5.04349e-06	-1.4547	0.000153497	0.00102883	1.05807	5.38852	0.377154	0.18377	0.000206942	0.00167909
ENSG00000059758	CDK17	0.000159673	0.00511306	0.393372	0.600457	0.696664	-0.066783	0.000354608	0.00206874	0.460155
ENSG00000059769	DNAJC25	0.841024	0.928543	0.026191	0.880579	0.91827	0.0242369	0.990303	0.993133	0.00195411
ENSG00000059804	SLC2A3	0.0101397	0.0842574	-0.753213	3.83018e-07	5.64599e-06	-1.8947	0.00172843	0.00751934	1.14149	5.15767	0.276462	0.0457034	0.0360964	0.0871831
ENSG00000059915	PSD	0.0925047	0.308587	-0.439078	9.0697e-06	7.25349e-05	-1.42608	0.00189647	0.0081156	0.987	2.31083	0.229998	0.0287964	0.0614197	0.130257
ENSG00000060069	CTDP1	0.15799	0.404766	-0.19875	0.00355496	0.0105409	-0.513905	0.0706339	0.146846	0.315155
ENSG00000060138	YBX3	0.316987	0.584595	-0.0910673	0.0372493	0.0744912	0.239099	0.00393802	0.014716	-0.330167
ENSG00000060140	STYK1	0.0125286	0.0968057	0.41919	0.00768961	0.0201232	0.55326	0.51489	0.649004	-0.13407
ENSG00000060237	WNK1	0.419218	0.673538	-0.0673491	0.0570913	0.106151	0.200362	0.0107545	0.0329207	-0.267711
ENSG00000060339	CCAR1	0.300381	0.569152	0.0889577	0.421836	0.534439	0.0862462	0.979731	0.986336	0.00271153
ENSG00000060491	OGFR	0.00167759	0.0267261	0.31848	0.00866773	0.0222886	-0.329156	3.87576e-07	7.59886e-06	0.647636
ENSG00000060558	GNA15	0.0774492	0.279568	-0.219908	6.57173e-08	1.41523e-06	-0.848378	4.76668e-05	0.000389401	0.62847	3.93579	0.219995	0.192588	2.27081e-05	0.000268
ENSG00000060642	PIGV	0.799447	0.911596	0.0301282	0.213162	0.309529	0.182673	0.296542	0.436763	-0.152544
ENSG00000060656	PTPRU	0.669139	0.84195	0.0718301	0.0246154	0.0529024	0.476131	0.0545537	0.119626	-0.404301
ENSG00000060688	SNRNP40	0.0377018	0.186888	0.227373	0.0411253	0.0808988	0.275199	0.72129	0.812323	-0.0478257
ENSG00000060709	RIMBP2	0.0204909	0.12993	0.510598	0.000754764	0.0029021	0.938138	0.118995	0.219818	-0.42754
ENSG00000060749	QSER1	0.0703112	0.265553	-0.20577	0.0243774	0.052504	0.321799	0.00022967	0.00143411	-0.527569
ENSG00000060762	MPC1	0.295598	0.565109	0.115656	2.4228e-05	0.000162186	0.594037	0.000576234	0.00306615	-0.478382	4.50927	-0.0626608	0.00656758	0.209167	0.317861
ENSG00000060971	ACAA1	0.0174983	0.118145	-0.211358	0.117973	0.191691	0.17361	0.000553196	0.0029633	-0.384968
ENSG00000060982	BCAT1	0.164621	0.414509	-0.187023	0.00435084	0.0124591	-0.477189	0.0800552	0.162047	0.290166
ENSG00000061273	HDAC7	0.764586	0.892687	0.0246136	0.870774	0.91216	-0.0167519	0.686266	0.786082	0.0413655
ENSG00000061337	LZTS1	0.0263007	0.150883	-0.50254	1.55601e-07	2.7534e-06	-1.47743	0.000440382	0.00245872	0.974891	0.96221	0.0843864	-0.00120274	0.2639	0.376482
ENSG00000061455	PRDM6	0.153499	0.398046	-0.302549	0.214037	0.31055	0.330552	0.0170569	0.0476697	-0.633101
ENSG00000061656	SPAG4	0.462211	0.706358	-0.111073	0.817486	0.873533	-0.0431098	0.715139	0.807561	-0.0679637
ENSG00000061676	NCKAP1	0.817646	0.918336	-0.0293671	0.000119279	0.000617815	0.625619	5.18625e-05	0.000417908	-0.654986	7.34139	-0.109195	0.110219	0.0170262	0.0515323
ENSG00000061794	MRPS35	0.255372	0.522951	0.144567	4.44042e-06	4.00415e-05	0.745448	0.000177911	0.00116224	-0.600881	4.74074	-0.0532597	-0.0172076	0.244084	0.357127
ENSG00000061918	GUCY1B1	0.0251882	0.14716	0.398585	0.04624	0.089117	0.440504	0.84857	0.90293	-0.0419194
ENSG00000061936	SFSWAP	0.891863	0.953164	0.0138132	0.433096	0.545561	-0.0992787	0.369709	0.511922	0.113092
ENSG00000061938	TNK2	0.827872	0.922862	0.028098	4.10305e-06	3.7658e-05	-0.752045	1.72832e-06	2.54533e-05	0.780143	5.02108	0.0985529	0.0551197	0.114064	0.205462
ENSG00000061987	MON2	0.329219	0.595344	0.110531	0.207172	0.302264	0.179196	0.626389	0.741083	-0.0686646
ENSG00000062038	CDH3	0.53181	0.757514	-0.100195	0.411952	0.523924	0.163113	0.183251	0.305304	-0.263308
ENSG00000062194	GPBP1	0.0182054	0.12121	0.165333	0.133938	0.213147	-0.131081	0.000736133	0.00376767	0.296415
ENSG00000062282	DGAT2	0.00108314	0.0198375	-1.01531	8.06492e-08	1.66713e-06	-2.07865	0.00460646	0.0167212	1.06334	2.74106	0.160602	-0.0112014	0.228089	0.340075
ENSG00000062370	ZNF112	0.052568	0.227288	0.365944	0.000165641	0.000815692	0.901144	0.023113	0.0607638	-0.535199	1.4572	-0.028672	0.0509325	0.754001	0.818256
ENSG00000062485	CS	0.224568	0.486834	-0.0756761	0.342691	0.455337	0.0740394	0.0542886	0.119175	-0.149715
ENSG00000062524	LTK	0.576417	0.786959	0.0927158	0.00504348	0.0141116	0.58428	0.017594	0.0488421	-0.491564
ENSG00000062582	MRPS24	0.597821	0.80025	-0.0598209	0.476175	0.586737	0.0998654	0.25314	0.387631	-0.159686
ENSG00000062598	ELMO2	0.317463	0.584824	0.0980855	0.000567332	0.00229272	-0.422034	2.34066e-05	0.000215198	0.520119
ENSG00000062650	WAPL	0.488645	0.726508	-0.0444055	0.600926	0.697075	-0.0419878	0.975827	0.98333	-0.00241766
ENSG00000062716	VMP1	0.0441708	0.206075	-0.247966	9.56672e-06	7.5527e-05	-0.698327	0.0036237	0.013757	0.450361	7.00061	0.0688662	-0.0153786	0.233504	0.345879
ENSG00000062725	APPBP2	0.137936	0.376829	0.130268	0.727128	0.803459	-0.0380483	0.122039	0.224145	0.168317
ENSG00000062822	POLD1	0.745314	0.882438	0.0512932	0.0557638	0.104102	-0.369289	0.0297831	0.0746047	0.420582
ENSG00000063015	SEZ6	0.0165613	0.114059	-0.649295	0.00311682	0.00943429	-0.983061	0.310024	0.450515	0.333767
ENSG00000063046	EIF4B	0.353967	0.618146	-0.0933919	6.00869e-05	0.000351181	0.516711	2.19072e-06	3.10608e-05	-0.610103	7.78684	-0.0521669	-0.0180798	0.263757	0.376426
ENSG00000063127	SLC6A16	0.13764	0.376344	0.276519	0.0321356	0.0660189	0.49478	0.342148	0.484722	-0.21826
ENSG00000063169	BICRA	0.465912	0.709773	-0.0895547	0.161474	0.247786	-0.212829	0.415387	0.556648	0.123274
ENSG00000063176	SPHK2	0.673968	0.844591	0.0497456	0.783182	0.847232	-0.0399467	0.536434	0.667316	0.0896923
ENSG00000063177	RPL18	0.954526	0.981554	-0.00730288	0.0625605	0.114455	0.300441	0.0550192	0.120336	-0.307744
ENSG00000063180	CA11	0.0369264	0.184794	-0.439362	0.339129	0.451466	0.251865	0.00859776	0.0276481	-0.691227
ENSG00000063241	ISOC2	0.0292893	0.161607	0.312422	1.13618e-05	8.73257e-05	0.799427	0.00651157	0.0221286	-0.487005	3.387	0.07468	-0.012603	0.208013	0.316901
ENSG00000063244	U2AF2	0.109925	0.336944	0.113486	0.61509	0.708515	0.044511	0.433739	0.574163	0.0689755
ENSG00000063245	EPN1	0.608972	0.807402	0.0504112	0.13887	0.219442	0.183079	0.280249	0.418319	-0.132668
ENSG00000063322	MED29	0.227356	0.489942	-0.136188	0.00698388	0.0186334	-0.380939	0.0802377	0.162307	0.244751
ENSG00000063587	ZNF275	0.385234	0.645412	0.129976	0.0974894	0.164306	0.306685	0.337723	0.480751	-0.176708
ENSG00000063601	MTMR1	0.780749	0.901784	0.0252133	0.188903	0.28092	-0.148008	0.122986	0.225392	0.173221
ENSG00000063660	GPC1	0.554342	0.772906	-0.0884054	0.645941	0.735254	0.0854059	0.347876	0.48997	-0.173811
ENSG00000063761	ADCK1	0.0261253	0.15011	0.335504	0.285747	0.39321	0.197504	0.455301	0.594596	0.138
ENSG00000063854	HAGH	0.62684	0.816464	0.0472324	0.916752	0.944229	-0.0125292	0.61722	0.73393	0.0597616
ENSG00000063978	RNF4	0.419472	0.673642	0.0641768	0.0922247	0.156924	-0.166777	0.0195618	0.0531235	0.230953
ENSG00000064012	CASP8	0.164466	0.414315	0.106563	0.020909	0.0462492	-0.221151	0.000640448	0.00335312	0.327714
ENSG00000064042	LIMCH1	0.00813605	0.0739932	0.425985	0.0067528	0.0181015	0.540838	0.561338	0.687749	-0.114853
ENSG00000064102	INTS13	0.11362	0.342489	0.192001	0.0481709	0.0922266	0.295896	0.485649	0.622794	-0.103896
ENSG00000064115	TM7SF3	0.252987	0.520397	0.124725	0.867389	0.90928	-0.0225169	0.274108	0.411574	0.147242
ENSG00000064199	SPA17	0.0157271	0.110755	0.459365	2.98989e-11	4.55004e-09	1.67109	6.86737e-07	1.19928e-05	-1.21172	6.47668	-0.129608	0.0147605	0.051254	0.113051
ENSG00000064201	TSPAN32	0.520503	0.749087	-0.11566	0.00324978	0.0097867	-0.655149	0.0151007	0.0432426	0.539489
ENSG00000064205	CCN5	0.124449	0.357011	-0.221881	0.00539483	0.0149316	-0.498729	0.119498	0.220545	0.276848
ENSG00000064218	DMRT3	0.294101	0.563956	0.233885	2.27157e-06	2.35531e-05	1.36705	6.82142e-05	0.000526059	-1.13316	2.18978	-0.137273	0.0400171	0.196104	0.304502
ENSG00000064225	ST3GAL6	0.995651	0.997892	-0.000760448	0.0151976	0.0356073	0.425298	0.0143633	0.0416006	-0.426059
ENSG00000064270	ATP2C2	0.912208	0.962813	0.0196949	0.000565362	0.00228787	0.784893	0.00070839	0.00364905	-0.765198
ENSG00000064300	NGFR	0.340071	0.605809	0.230786	0.193424	0.285992	0.393745	0.58797	0.709712	-0.162959
ENSG00000064309	CDON	0.0852748	0.294418	-0.294958	0.0210839	0.0465396	0.496441	0.000235541	0.00146505	-0.791399
ENSG00000064313	TAF2	0.307525	0.576146	0.0907453	0.580489	0.679086	0.0610224	0.786865	0.859714	0.0297229
ENSG00000064393	HIPK2	0.470482	0.713266	-0.0755918	0.138989	0.219591	0.195377	0.0393157	0.0925358	-0.270969
ENSG00000064419	TNPO3	0.823436	0.920403	-0.0177919	0.135646	0.215413	-0.148294	0.187012	0.310051	0.130502
ENSG00000064489	BORCS8-MEF2B	0.0642973	0.254541	-0.414803	0.863427	0.906604	-0.047957	0.186405	0.30929	-0.366846
ENSG00000064490	RFXANK	0.0284142	0.158641	0.234284	0.00868962	0.0223306	0.347324	0.389269	0.531135	-0.11304
ENSG00000064545	TMEM161A	0.084944	0.293888	0.271347	0.0268488	0.0568053	0.434609	0.401866	0.54382	-0.163263
ENSG00000064547	LPAR2	0.00034618	0.00913209	-0.752543	5.34008e-11	6.82633e-09	-1.72636	0.000128763	0.000888773	0.973819	1.85334	0.126561	0.0419249	0.177834	0.283024
ENSG00000064601	CTSA	0.127886	0.361806	-0.129742	1.65889e-08	4.85484e-07	-0.617241	5.81262e-06	6.93651e-05	0.4875	5.48057	0.0418592	-0.00777068	0.278288	0.390871
ENSG00000064607	SUGP2	0.368039	0.630327	0.0868951	0.00269551	0.00835205	0.366358	0.0208	0.055803	-0.279463
ENSG00000064651	SLC12A2	0.587719	0.793624	0.0761681	2.7626e-05	0.000181437	0.755025	0.000140103	0.000955419	-0.678857	7.06118	-0.201224	0.0972375	0.00638302	0.0245527
ENSG00000064652	SNX24	0.74547	0.882491	0.045954	0.142555	0.223916	0.257122	0.226413	0.357117	-0.211168
ENSG00000064655	EYA2	0.706807	0.864398	-0.0616551	0.0250959	0.0537478	0.463154	0.0107328	0.0328606	-0.524809
ENSG00000064666	CNN2	0.023603	0.141787	-0.279916	7.68825e-10	4.79885e-08	-0.987867	6.18145e-06	7.32197e-05	0.707951	6.26397	0.0695894	0.00243549	0.219099	0.329783
ENSG00000064687	ABCA7	0.325901	0.593118	-0.132524	0.0421724	0.0826635	-0.343805	0.208047	0.335796	0.211281
ENSG00000064692	SNCAIP	0.665509	0.839947	-0.0720446	4.9565e-05	0.000299319	0.86965	9.69908e-06	0.000106345	-0.941695	4.41717	-0.144556	0.0156411	0.0633822	0.133562
ENSG00000064703	DDX20	0.116093	0.345725	0.145302	0.381966	0.49553	0.0992102	0.684096	0.784553	0.046092
ENSG00000064726	BTBD1	0.0926547	0.308636	0.139392	0.0027236	0.00841977	0.31353	0.091903	0.180496	-0.174138
ENSG00000064763	FAR2	0.474224	0.716006	-0.0805447	0.0142647	0.0337382	-0.34233	0.0593603	0.127833	0.261785
ENSG00000064787	BCAS1	0.944604	0.97776	-0.00846565	0.00406572	0.0117885	0.44228	0.00324899	0.0126077	-0.450745
ENSG00000064886	CHI3L2	0.740223	0.879572	0.0623398	2.81593e-05	0.000184277	-0.964523	9.78345e-06	0.000107002	1.02686	1.49301	0.0885775	-0.00982515	0.242496	0.356006
ENSG00000064932	SBNO2	0.219029	0.479894	-0.198161	8.62882e-06	6.94959e-05	-0.919551	0.000398448	0.00226964	0.72139	6.4784	0.206482	0.0702277	0.00727049	0.0270781
ENSG00000064933	PMS1	0.573351	0.785053	-0.0577841	0.137056	0.217221	0.189759	0.0515597	0.11422	-0.247544
ENSG00000064961	HMG20B	0.532825	0.758013	0.0593684	0.400253	0.513047	0.0992403	0.734382	0.82147	-0.0398719
ENSG00000064989	CALCRL	0.81472	0.917608	0.0456112	0.0857324	0.148067	-0.413362	0.0562383	0.12258	0.458973
ENSG00000064995	TAF11	0.404492	0.66152	-0.0768923	0.0177444	0.0404706	-0.268827	0.0892791	0.176624	0.191935
ENSG00000064999	ANKS1A	0.613537	0.809221	0.039798	0.389015	0.502174	0.0849614	0.645033	0.755478	-0.0451634
ENSG00000065000	AP3D1	0.533068	0.758089	-0.0394081	0.00926499	0.0235749	-0.207839	0.0334433	0.0818869	0.168431
ENSG00000065029	ZNF76	0.210383	0.470695	-0.14151	0.17322	0.261962	0.191483	0.0176392	0.0489503	-0.332993
ENSG00000065054	SLC9A3R2	0.697591	0.859558	0.0558985	0.388703	0.501866	0.154453	0.580533	0.703713	-0.0985547
ENSG00000065057	NTHL1	0.365526	0.628102	0.148235	0.751283	0.822469	-0.0640483	0.29326	0.432858	0.212283
ENSG00000065060	UHRF1BP1	0.000447605	0.0109697	0.286714	0.582717	0.680895	-0.0548838	0.00070664	0.00364239	0.341598
ENSG00000065135	GNAI3	0.00368316	0.0449261	-0.243003	6.19383e-08	1.35391e-06	-0.579111	0.00125998	0.00583404	0.336108	5.65473	0.0965857	0.0893445	0.00469477	0.0196155
ENSG00000065150	IPO5	0.291609	0.56091	-0.116931	0.0107046	0.0265976	0.356843	0.000693971	0.00358652	-0.473773
ENSG00000065154	OAT	0.484408	0.723715	0.0772904	1.80491e-05	0.000127645	0.605778	0.000157263	0.00104967	-0.528487	6.8371	-0.165541	0.11258	0.00126714	0.00755093
ENSG00000065183	WDR3	0.433894	0.684437	0.100406	0.00541933	0.0149923	0.449495	0.0293321	0.073741	-0.349089
ENSG00000065243	PKN2	0.0154771	0.109807	0.235189	0.876774	0.915625	-0.0187201	0.0353864	0.0855947	0.253909
ENSG00000065268	WDR18	0.884874	0.949527	-0.0210063	0.597085	0.693425	-0.0938681	0.681671	0.782783	0.0728617
ENSG00000065308	TRAM2	0.0484219	0.217402	-0.243274	0.164651	0.251719	0.212167	0.00289749	0.01152	-0.455441
ENSG00000065320	NTN1	0.959523	0.98397	0.00839516	0.0017317	0.00576835	0.657092	0.00185057	0.00795407	-0.648697
ENSG00000065328	MCM10	0.0133207	0.100449	0.432993	6.1205e-05	0.000356952	-0.854469	4.10347e-09	1.76262e-07	1.28746	1.13176	0.081749	-0.024625	0.314148	0.424982
ENSG00000065357	DGKA	0.845957	0.930064	0.0166586	0.0561248	0.104634	-0.204314	0.0381697	0.0907204	0.220973
ENSG00000065361	ERBB3	0.464707	0.708509	-0.0936171	0.324592	0.43611	-0.158297	0.685191	0.785374	0.0646794
ENSG00000065413	ANKRD44	0.651484	0.831873	-0.0938876	0.000272567	0.00124332	-0.953418	0.000955454	0.00463767	0.85953
ENSG00000065427	KARS1	6.28101e-05	0.00253445	0.384701	0.911251	0.940384	0.0131178	0.00171435	0.00746422	0.371583
ENSG00000065457	ADAT1	0.517551	0.747029	-0.0575998	0.39215	0.505093	-0.0941511	0.738715	0.824584	0.0365513
ENSG00000065485	PDIA5	0.949838	0.979696	0.0102619	0.440891	0.552704	0.155325	0.470317	0.608764	-0.145063
ENSG00000065491	TBC1D22B	0.122072	0.354513	0.145226	0.15181	0.235475	0.16614	0.856196	0.908021	-0.0209135
ENSG00000065518	NDUFB4	0.276396	0.545183	0.116312	0.00463817	0.0131477	0.379588	0.047572	0.107427	-0.263276
ENSG00000065526	SPEN	0.310508	0.579086	-0.0756789	0.0672424	0.121299	0.17207	0.00825845	0.0267732	-0.247749
ENSG00000065534	MYLK	0.703972	0.863495	0.0585022	0.00040408	0.00172884	0.691946	0.00109526	0.00519633	-0.633444
ENSG00000065548	ZC3H15	0.000254625	0.00723961	0.315079	0.0376019	0.0750832	0.219431	0.362126	0.504483	0.0956481
ENSG00000065559	MAP2K4	0.861081	0.936957	0.0167162	0.566207	0.666922	0.0682503	0.663288	0.769256	-0.0515341
ENSG00000065600	PACC1	0.7585	0.889221	-0.0523592	0.137664	0.217947	-0.310122	0.216837	0.346034	0.257762
ENSG00000065613	SLK	0.11782	0.348704	-0.14645	0.433834	0.545995	0.0919929	0.0419546	0.097102	-0.238442
ENSG00000065615	CYB5R4	0.117149	0.34718	-0.168235	0.00401291	0.0116713	-0.389355	0.0982061	0.189735	0.22112
ENSG00000065618	COL17A1	0.203687	0.463192	-0.244537	0.0103253	0.0257672	-0.607432	0.122652	0.22496	0.362895
ENSG00000065621	GSTO2	0.000735151	0.0151928	-0.546847	7.71282e-05	0.000430168	-0.800492	0.200519	0.326548	0.253646	5.26445	-0.0298322	-0.0300497	0.631969	0.720437
ENSG00000065665	SEC61A2	0.352689	0.617126	-0.154387	0.994691	0.99675	0.00136517	0.446055	0.586018	-0.155752
ENSG00000065675	PRKCQ	0.703957	0.863495	0.0931891	3.04096e-07	4.70848e-06	-1.52394	8.78946e-08	2.26893e-06	1.61713	1.85884	0.297812	0.17675	0.00186111	0.0100672
ENSG00000065717	TLE2	0.930724	0.970196	-0.0130669	0.678636	0.763066	-0.0765357	0.730609	0.818768	0.0634688
ENSG00000065802	ASB1	0.824986	0.921141	0.0294902	0.0806875	0.140985	0.291173	0.114177	0.21326	-0.261683
ENSG00000065809	FAM107B	0.529425	0.755734	-0.0508049	0.653745	0.742286	0.0456387	0.340339	0.482887	-0.0964437
ENSG00000065833	ME1	0.0456929	0.209807	0.306461	0.00462233	0.0131121	0.542595	0.212777	0.341191	-0.236134
ENSG00000065882	TBC1D1	0.810543	0.916871	0.0155138	0.839119	0.889392	-0.0164634	0.691661	0.789714	0.0319772
ENSG00000065883	CDK13	0.831198	0.924324	0.0175852	0.00199824	0.0064951	0.323715	0.0032403	0.0125855	-0.30613
ENSG00000065911	MTHFD2	0.100006	0.322066	0.268438	5.16687e-07	7.19177e-06	-1.02353	4.72182e-10	2.80483e-08	1.29197	4.09192	0.359807	0.290555	1.61118e-07	3.78473e-06
ENSG00000065923	SLC9A7	0.0290688	0.160891	-0.263915	0.146169	0.228603	-0.217262	0.753174	0.835066	-0.0466538
ENSG00000065970	FOXJ2	0.159558	0.406461	-0.147935	1.40476e-05	0.000103728	-0.570043	0.0011499	0.00540386	0.422108	4.50039	-0.00289705	0.00286945	0.951636	0.963296
ENSG00000065978	YBX1	0.317227	0.584791	-0.119443	0.358784	0.472358	-0.137747	0.902237	0.93762	0.0183043
ENSG00000065989	PDE4A	0.467744	0.71145	-0.0823206	1.76327e-05	0.00012532	-0.604118	0.000196202	0.00126263	0.521797	3.79789	0.118161	0.0421985	0.0137944	0.0440766
ENSG00000066027	PPP2R5A	0.900875	0.956836	-0.0102735	0.121315	0.196303	-0.159206	0.145421	0.256165	0.148932
ENSG00000066032	CTNNA2	0.824237	0.920764	0.043901	0.674589	0.759745	0.103606	0.807922	0.874529	-0.0597052
ENSG00000066044	ELAVL1	0.323796	0.590974	0.0797018	0.508247	0.616041	0.0663629	0.893771	0.931649	0.0133388
ENSG00000066056	TIE1	0.0231515	0.140181	-0.408644	0.13675	0.216908	-0.332037	0.729595	0.818176	-0.0766073
ENSG00000066084	DIP2B	0.318665	0.585529	-0.106123	0.000881287	0.00330255	-0.447328	0.0103582	0.0319154	0.341205
ENSG00000066117	SMARCD1	0.00656806	0.0655665	0.244448	0.488817	0.598163	0.0764205	0.128071	0.232604	0.168027
ENSG00000066135	KDM4A	0.283854	0.55327	0.122164	7.98173e-06	6.50051e-05	0.651562	0.00023734	0.00147394	-0.529398	6.81147	-0.115478	0.0722562	0.0107187	0.0366486
ENSG00000066136	NFYC	0.725634	0.873769	-0.0313471	0.225291	0.323822	-0.134466	0.350198	0.492209	0.103119
ENSG00000066185	ZMYND12	0.0363372	0.183427	0.400883	7.93731e-12	1.90608e-09	1.75887	5.31994e-08	1.49029e-06	-1.35799	3.44298	-0.0141125	-0.0344974	0.865655	0.90389
ENSG00000066230	SLC9A3	0.322979	0.589949	-0.178433	0.071344	0.127503	0.408711	0.0093768	0.0295368	-0.587144
ENSG00000066248	NGEF	0.769088	0.895763	-0.0535641	0.00087672	0.00328775	0.77347	0.000346183	0.00202773	-0.827034
ENSG00000066279	ASPM	0.00552889	0.05843	0.593569	0.0354292	0.0715253	-0.54263	1.62273e-05	0.000161656	1.1362
ENSG00000066294	CD84	0.00823448	0.0744074	0.608965	3.10237e-06	3.02642e-05	-1.30546	3.84364e-11	3.11764e-09	1.91442	4.6887	0.213941	0.0821313	0.0329832	0.0823448
ENSG00000066322	ELOVL1	0.10068	0.323423	0.152486	0.789737	0.852592	0.0304351	0.284762	0.423551	0.122051
ENSG00000066336	SPI1	0.905868	0.959338	0.0332755	1.5028e-06	1.69465e-05	-1.7077	9.22706e-07	1.52787e-05	1.74098	4.11842	0.340136	0.125961	0.00248576	0.0123487
ENSG00000066379	ZNRD1	0.119464	0.351484	0.235872	0.56614	0.666922	0.106407	0.485441	0.622642	0.129465
ENSG00000066382	MPPED2	0.0281406	0.157554	-0.365029	0.551085	0.654577	-0.121695	0.231661	0.363591	-0.243334
ENSG00000066405	CLDN18	0.133028	0.369533	-0.315457	0.186377	0.277835	0.346498	0.0113992	0.0344978	-0.661955
ENSG00000066422	ZBTB11	0.0333646	0.175023	0.206881	0.443259	0.554981	0.0921436	0.338281	0.481291	0.114737
ENSG00000066427	ATXN3	0.0668537	0.259371	0.19355	0.914799	0.942948	-0.0139599	0.111676	0.209444	0.20751
ENSG00000066455	GOLGA5	0.801669	0.912399	-0.0203268	0.534127	0.639647	-0.0625736	0.673176	0.776591	0.0422469
ENSG00000066468	FGFR2	0.7072	0.864734	-0.0633101	0.132907	0.211736	0.31672	0.0700284	0.145891	-0.38003
ENSG00000066557	LRRC40	0.199562	0.45915	0.165869	0.124918	0.201075	0.245001	0.618723	0.735061	-0.0791319
ENSG00000066583	ISOC1	0.794994	0.909842	0.0362784	0.0230258	0.0501062	0.395825	0.0380481	0.0904988	-0.359546
ENSG00000066629	EML1	0.138867	0.378274	-0.178885	1.46737e-05	0.000107655	0.672458	4.51734e-08	1.30766e-06	-0.851343	5.48863	-0.0873144	0.0422533	0.0492417	0.109677
ENSG00000066651	TRMT11	0.0759043	0.277276	0.257927	0.000693511	0.00270547	0.618289	0.0454652	0.103685	-0.360362
ENSG00000066654	THUMPD1	0.15946	0.406315	0.094623	0.0187139	0.0422345	0.198136	0.21511	0.343946	-0.103513
ENSG00000066697	MSANTD3	0.451906	0.698155	-0.111319	0.101313	0.169446	0.302215	0.0245345	0.0637563	-0.413534
ENSG00000066739	ATG2B	0.901744	0.957216	-0.0184202	0.0483353	0.0923973	0.370376	0.0371984	0.0890343	-0.388796
ENSG00000066777	ARFGEF1	0.665624	0.839947	0.0307092	0.00103872	0.00379117	0.296253	0.0030301	0.0119403	-0.265543
ENSG00000066813	ACSM2B	0.247152	0.513552	-0.210973	0.0265792	0.0563575	-0.494975	0.201028	0.327177	0.284002
ENSG00000066827	ZFAT	0.315573	0.583898	-0.131366	0.0157069	0.0365595	-0.390705	0.106597	0.202385	0.259339
ENSG00000066855	MTFR1	0.271661	0.540515	-0.126341	0.643297	0.732819	0.065972	0.175364	0.295055	-0.192313
ENSG00000066923	STAG3	0.170966	0.423875	0.152433	0.00402173	0.0116906	0.403467	0.0704207	0.146517	-0.251034
ENSG00000066926	FECH	0.207721	0.467951	0.150609	0.000110793	0.000582549	0.586815	0.00361236	0.013727	-0.436205	5.59285	-0.0569236	-0.019304	0.29302	0.4053
ENSG00000066933	MYO9A	0.209131	0.469364	-0.137378	0.779167	0.843918	0.0384102	0.197302	0.322812	-0.175788
ENSG00000067048	DDX3Y	0.471918	0.714299	-0.108246	0.43561	0.547648	-0.149264	0.82825	0.889961	0.0410177
ENSG00000067057	PFKP	0.316411	0.584437	0.0944478	0.171002	0.259342	-0.160946	0.0296261	0.07426	0.255394
ENSG00000067064	IDI1	0.00271354	0.0367515	-0.312395	1.73575e-05	0.000123875	-0.563166	0.0506095	0.112662	0.250771	4.81395	0.0727074	0.0535875	0.111607	0.202543
ENSG00000067066	SP100	5.79379e-14	1.46951e-11	0.877196	0.129463	0.206994	-0.210443	9.40024e-14	1.68771e-11	1.08764	7.2319	0.258381	0.292865	2.15898e-07	4.7563e-06
ENSG00000067082	KLF6	0.382162	0.642799	-0.109814	6.87436e-05	0.000392305	-0.63903	0.00085149	0.00422283	0.529216	6.27025	0.347323	0.364924	1.50604e-09	6.15109e-08
ENSG00000067113	PLPP1	0.133944	0.370777	0.238726	0.00796936	0.0207432	0.52669	0.143512	0.253882	-0.287964
ENSG00000067141	NEO1	0.820634	0.919366	0.037553	0.0220469	0.0483064	0.477612	0.0335723	0.0821143	-0.440059
ENSG00000067167	TRAM1	0.0135397	0.101193	0.1941	0.0298865	0.0622224	0.213617	0.841076	0.897886	-0.0195168
ENSG00000067177	PHKA1	0.130603	0.366295	0.177089	0.000359705	0.00156956	0.525251	0.0167306	0.046984	-0.348162
ENSG00000067182	TNFRSF1A	0.0234806	0.141264	-0.341128	9.60984e-08	1.90516e-06	-1.02763	0.000268625	0.00163831	0.686501	5.32443	0.100693	0.0158776	0.125893	0.220541
ENSG00000067191	CACNB1	0.413675	0.669176	-0.153978	0.197277	0.290667	-0.298623	0.530515	0.66248	0.144645
ENSG00000067208	EVI5	0.452275	0.698521	0.0877886	0.000203925	0.000969574	0.552557	0.00159175	0.00705144	-0.464769	6.15689	-0.0159724	-0.0172476	0.731918	0.802594
ENSG00000067221	STOML1	0.0539139	0.230592	0.287604	0.00095099	0.00350944	-0.600984	1.56922e-06	2.35e-05	0.888588
ENSG00000067225	PKM	0.43507	0.685039	0.0661573	0.0860895	0.1485	0.183811	0.267855	0.404312	-0.117654
ENSG00000067248	DHX29	0.694936	0.858184	-0.0420739	0.00196789	0.0064096	0.419674	0.000628054	0.00329579	-0.461748
ENSG00000067334	DNTTIP2	0.964169	0.985318	-0.00463657	0.516654	0.623818	-0.0838909	0.537652	0.668311	0.0792544
ENSG00000067365	METTL22	0.259049	0.527465	-0.163431	0.0417397	0.0818857	-0.363892	0.258622	0.393987	0.20046
ENSG00000067369	TP53BP1	0.250393	0.517369	0.121169	2.0901e-05	0.000143894	0.573503	0.000672121	0.0034949	-0.452334	7.01081	-0.125664	0.0729002	0.00502132	0.0206476
ENSG00000067445	TRO	1.5625e-09	2.29056e-07	1.41705	9.6521e-12	2.17227e-09	2.03886	0.0289776	0.0729875	-0.621808	1.64694	-0.0128056	-0.018441	0.915631	0.938348
ENSG00000067533	RRP15	0.984506	0.993145	0.0031681	0.132621	0.211408	0.304273	0.135425	0.243197	-0.301105
ENSG00000067560	RHOA	0.17641	0.431353	-0.104014	0.47002	0.581035	0.06989	0.0712121	0.147817	-0.173904
ENSG00000067596	DHX8	0.784862	0.904075	0.0241795	0.79439	0.855995	-0.0288693	0.630237	0.744203	0.0530488
ENSG00000067606	PRKCZ	0.0192494	0.124731	-0.24106	0.35627	0.469822	0.117743	0.00498352	0.0178147	-0.358803
ENSG00000067646	ZFY	0.184838	0.4413	-0.207941	0.475148	0.585562	-0.140968	0.731633	0.819427	-0.0669723
ENSG00000067704	IARS2	0.866085	0.939941	0.0203681	0.00252671	0.00792061	0.460643	0.00366586	0.0138774	-0.440275
ENSG00000067798	NAV3	0.710679	0.866473	-0.0569959	0.663546	0.751165	0.0825167	0.46056	0.599583	-0.139513
ENSG00000067829	IDH3G	0.904872	0.959134	0.0100715	0.506465	0.614255	0.0692174	0.569091	0.694108	-0.0591459
ENSG00000067836	ROGDI	0.104708	0.329223	-0.188813	0.200218	0.294187	0.185228	0.00969471	0.0302917	-0.374041
ENSG00000067840	PDZD4	0.626192	0.816144	0.113027	0.853735	0.899751	-0.053299	0.56359	0.689662	0.166326
ENSG00000067900	ROCK1	0.237637	0.502796	0.121864	0.715294	0.793673	-0.0471759	0.189258	0.312832	0.16904
ENSG00000067955	CBFB	0.89306	0.953896	-0.010665	0.426125	0.538478	-0.0786216	0.489489	0.626575	0.0679566
ENSG00000067992	PDK3	0.0252326	0.147258	-0.233469	0.374984	0.488534	-0.114872	0.357102	0.499487	-0.118596
ENSG00000068001	HYAL2	0.761216	0.890966	0.0502387	0.943732	0.963571	-0.0143752	0.750541	0.832898	0.0646139
ENSG00000068024	HDAC4	0.573448	0.785119	-0.0875471	3.75438e-06	3.51237e-05	-0.911733	2.50476e-05	0.000227536	0.824186	4.86428	0.118976	0.0109951	0.106798	0.195376
ENSG00000068028	RASSF1	0.980952	0.991074	-0.00352643	0.00115564	0.00413311	-0.587291	0.00128761	0.00593273	0.583764
ENSG00000068078	FGFR3	0.914146	0.963023	0.026489	0.0350984	0.070974	0.651644	0.0416541	0.0965464	-0.625155
ENSG00000068079	IFI35	1.27203e-14	3.44504e-12	1.40361	0.028697	0.0601097	-0.447339	9.95075e-17	3.38304e-14	1.85095	3.26387	0.591745	0.504794	8.01013e-14	1.16467e-11
ENSG00000068097	HEATR6	0.108514	0.335258	0.198149	0.773549	0.839882	-0.043596	0.111108	0.20855	0.241745
ENSG00000068120	COASY	0.811643	0.9169	0.0219936	0.93002	0.954741	-0.0100365	0.778529	0.8537	0.0320302
ENSG00000068137	PLEKHH3	0.98078	0.991074	0.00372235	0.170113	0.258353	0.26421	0.173813	0.293124	-0.260487
ENSG00000068305	MEF2A	0.014199	0.104231	0.179396	0.709847	0.789273	0.0338641	0.108834	0.205296	0.145532
ENSG00000068308	OTUD5	0.527482	0.754173	-0.057322	1.7768e-05	0.000126072	-0.492158	0.000132561	0.000912227	0.434836	4.92981	0.0757983	0.0775084	0.0151065	0.0469447
ENSG00000068323	TFE3	0.00414984	0.0484724	-0.374416	4.70796e-09	1.85292e-07	-0.973009	0.000213356	0.00135179	0.598593	4.14543	0.189469	0.150837	0.000183017	0.00154713
ENSG00000068354	TBC1D25	0.189953	0.448407	-0.170131	0.286345	0.39383	-0.169952	0.9991	0.999288	-0.000179037
ENSG00000068366	ACSL4	0.268169	0.536909	-0.153687	7.85804e-08	1.6307e-06	-0.951038	5.10653e-06	6.25896e-05	0.79735	4.88886	0.10007	0.00795735	0.0652641	0.136656
ENSG00000068383	INPP5A	0.000219572	0.00644951	-0.637339	4.05023e-06	3.72803e-05	-0.978593	0.0995933	0.191897	0.341254	3.47298	0.017135	-0.0115407	0.821848	0.871221
ENSG00000068394	GPKOW	0.000435305	0.0107342	0.44387	0.165087	0.25224	0.21211	0.130228	0.235637	0.23176
ENSG00000068400	GRIPAP1	0.584264	0.79172	0.0495204	0.000590763	0.00237181	-0.390112	0.000107425	0.000762911	0.439632
ENSG00000068438	FTSJ1	0.436521	0.685993	-0.0936588	0.692418	0.774746	-0.058562	0.812124	0.87765	-0.0350967
ENSG00000068489	PRR11	0.0548079	0.232301	-0.252817	0.000527572	0.00215989	-0.560314	0.0549462	0.120223	0.307497
ENSG00000068615	REEP1	0.608522	0.807402	-0.103501	0.00330365	0.0099004	0.754045	0.000787164	0.00396535	-0.857545
ENSG00000068650	ATP11A	0.0351769	0.179781	-0.347315	0.00615696	0.0167117	-0.564701	0.285512	0.424193	0.217386
ENSG00000068654	POLR1A	0.0348731	0.179061	0.269756	0.0802133	0.140294	0.279123	0.95281	0.969273	-0.00936651
ENSG00000068697	LAPTM4A	0.428359	0.680323	0.0601394	0.0146741	0.0345785	0.233066	0.0678866	0.142282	-0.172926
ENSG00000068724	TTC7A	0.992996	0.996363	0.000743054	0.328981	0.440525	-0.102941	0.323382	0.465063	0.103684
ENSG00000068745	IP6K2	0.687084	0.853071	0.0290518	0.220761	0.318456	-0.109663	0.120408	0.221904	0.138714
ENSG00000068784	SRBD1	0.385219	0.645412	0.121333	0.00235279	0.00745789	-0.522819	0.000194731	0.00125519	0.644151
ENSG00000068796	KIF2A	0.0264601	0.151398	0.226589	3.95298e-10	3.02224e-08	0.832948	3.00591e-06	4.06014e-05	-0.606359	6.76212	-0.0444964	0.00320814	0.262395	0.375094
ENSG00000068831	RASGRP2	0.458064	0.70264	-0.212683	1.04305e-05	8.09862e-05	-1.54362	0.000143649	0.000971866	1.33093	1.55691	0.344613	0.09559	0.0222631	0.0623798
ENSG00000068878	PSME4	0.929659	0.969965	-0.00692177	0.00439126	0.0125569	0.282993	0.00333508	0.0128684	-0.289915
ENSG00000068885	IFT80	0.612985	0.808896	0.05577	5.85563e-05	0.000343824	0.566079	0.000254646	0.00156861	-0.510309	6.25132	-0.157604	0.161651	0.00210958	0.0109704
ENSG00000068903	SIRT2	0.136401	0.374815	-0.10676	0.200485	0.294553	-0.114083	0.93404	0.956304	0.00732309
ENSG00000068912	ERLEC1	0.000189382	0.00572333	0.345775	5.1814e-06	4.53751e-05	0.530112	0.104766	0.199816	-0.184337	5.3427	-0.10233	0.0443496	0.0176479	0.0527116
ENSG00000068971	PPP2R5B	0.144302	0.386027	-0.190445	0.0272127	0.0574339	-0.35248	0.307709	0.448023	0.162035
ENSG00000068976	PYGM	0.651584	0.831935	-0.126242	0.00379399	0.011138	-0.994152	0.0112971	0.034247	0.86791
ENSG00000069011	PITX1	0.194685	0.453746	-0.193779	0.665271	0.75238	-0.0805945	0.541263	0.671755	-0.113185
ENSG00000069020	MAST4	0.0559474	0.234344	0.232689	0.00246227	0.00775262	0.465637	0.124706	0.22778	-0.232948
ENSG00000069122	ADGRF5	0.000179949	0.005519	0.908699	0.000820002	0.00310714	1.00885	0.736285	0.822906	-0.100149
ENSG00000069188	SDK2	0.402961	0.660123	0.295608	0.179232	0.269423	0.59137	0.499189	0.635631	-0.295761
ENSG00000069248	NUP133	0.608391	0.807402	-0.0545246	0.895221	0.928578	0.017429	0.584846	0.707384	-0.0719536
ENSG00000069275	NUCKS1	0.21584	0.476896	0.177333	9.81653e-05	0.000525665	0.711462	0.00305243	0.0119974	-0.534129	7.84769	-0.153282	0.0965624	0.000912106	0.00577914
ENSG00000069329	VPS35	0.13761	0.376344	-0.128524	0.0565662	0.105334	0.207527	0.00201919	0.00854918	-0.336051
ENSG00000069345	DNAJA2	0.44447	0.691479	0.046026	0.0640989	0.116749	0.13969	0.211137	0.339324	-0.0936636
ENSG00000069399	BCL3	0.120827	0.352667	-0.283108	1.12985e-09	6.26869e-08	-1.43663	6.3027e-07	1.11529e-05	1.15352	4.56581	0.263023	0.189613	0.000499548	0.0035298
ENSG00000069424	KCNAB2	0.216388	0.477148	-0.182026	8.68996e-08	1.76214e-06	-1.00416	8.97332e-06	9.94368e-05	0.822137	5.66756	0.0201513	0.0205532	0.768277	0.827954
ENSG00000069431	ABCC9	0.00445939	0.05108	-0.371217	0.00250802	0.00786876	-0.487234	0.465493	0.604184	0.116017
ENSG00000069493	CLEC2D	0.0186295	0.122856	0.335457	0.302647	0.412205	-0.181434	0.00349017	0.013321	0.516891
ENSG00000069509	FUNDC1	0.0143551	0.104835	0.369873	6.55723e-05	0.000376493	0.760491	0.0371693	0.0889913	-0.390618	2.37711	0.0199339	-0.0341819	0.753471	0.81806
ENSG00000069535	MAOB	0.791352	0.907559	0.0541796	5.13729e-08	1.16935e-06	1.47972	9.93584e-08	2.48848e-06	-1.42554	3.31403	-0.169967	0.04119	0.0631035	0.133052
ENSG00000069667	RORA	0.243132	0.509243	0.109476	0.665021	0.752321	0.0507095	0.614029	0.731279	0.058767
ENSG00000069696	DRD4	0.0969385	0.3167	-0.342549	0.232549	0.332311	-0.305921	0.885645	0.925918	-0.0366285
ENSG00000069702	TGFBR3	0.182561	0.438589	0.229195	0.00899397	0.0230054	0.565294	0.116473	0.216409	-0.3361
ENSG00000069764	PLA2G10	0.254932	0.522276	0.158321	0.000137974	0.00070055	0.669444	0.00325763	0.0126312	-0.511123	3.71783	-0.117593	0.00806589	0.0581343	0.124745
ENSG00000069812	HES2	0.277774	0.546436	-0.170938	0.0394793	0.0782098	0.407575	0.00334552	0.0128902	-0.578513
ENSG00000069849	ATP1B3	0.247988	0.51419	-0.140583	0.0208311	0.0461152	-0.349969	0.163089	0.279923	0.209386
ENSG00000069869	NEDD4	0.0475423	0.214902	-0.246164	0.319635	0.430645	-0.154842	0.554373	0.682249	-0.0913221
ENSG00000069943	PIGB	0.659036	0.83646	-0.065777	0.990363	0.994653	0.00222905	0.7112	0.804892	-0.068006
ENSG00000069956	MAPK6	0.233557	0.498	-0.096861	0.0655988	0.118893	-0.187713	0.36877	0.510936	0.0908517
ENSG00000069966	GNB5	0.624532	0.814712	-0.049474	0.753376	0.824364	0.0393383	0.476362	0.613805	-0.0888123
ENSG00000069974	RAB27A	0.198493	0.457945	-0.149463	4.06241e-07	5.91735e-06	-0.749384	3.93871e-05	0.000331944	0.599921	5.61968	0.0493916	0.0254827	0.283093	0.395938
ENSG00000069998	HDHD5	0.842268	0.92899	-0.0274144	0.535166	0.640583	0.105501	0.433445	0.573821	-0.132916
ENSG00000070010	UFD1	0.356071	0.619752	-0.083657	0.826318	0.879901	0.0247664	0.334513	0.477249	-0.108423
ENSG00000070018	LRP6	0.316413	0.584437	0.152445	0.00453151	0.0128796	0.545043	0.0388222	0.0917934	-0.392598
ENSG00000070019	GUCY2C	0.0259557	0.14962	-0.309556	0.00964773	0.0243717	0.452329	1.41978e-05	0.000144192	-0.761885
ENSG00000070047	PHRF1	0.0122934	0.0956356	0.267783	0.0882322	0.151435	-0.226175	0.000220289	0.00138583	0.493958
ENSG00000070061	ELP1	0.294179	0.564037	0.134154	5.30956e-05	0.000316809	0.659194	0.00111514	0.00526715	-0.52504	5.85199	-0.111839	0.0514714	0.00929022	0.0331078
ENSG00000070081	NUCB2	0.00440982	0.0506574	0.387094	3.39269e-12	1.12941e-09	1.2437	7.34478e-07	1.26811e-05	-0.856607	8.37529	-0.194979	0.114979	0.00153024	0.00863733
ENSG00000070087	PFN2	0.767829	0.895083	0.0335831	3.36796e-10	2.75643e-08	0.938093	9.90657e-10	5.24163e-08	-0.90451	7.4639	-0.160041	0.113878	0.0016879	0.00926813
ENSG00000070159	PTPN3	0.244617	0.510945	-0.130213	0.0599514	0.110415	0.265321	0.004959	0.0177389	-0.395534
ENSG00000070182	SPTB	0.0827545	0.289817	-0.357568	0.842638	0.891757	-0.0507427	0.228037	0.359249	-0.306825
ENSG00000070190	DAPP1	0.000302828	0.00828577	0.360206	0.000553345	0.0022487	-0.428186	5.60355e-10	3.22409e-08	0.788392
ENSG00000070193	FGF10	0.152364	0.396672	-0.233628	0.17711	0.26686	-0.273579	0.842825	0.898972	0.0399505
ENSG00000070214	SLC44A1	0.0495338	0.220045	0.226861	0.128198	0.20536	0.218216	0.951636	0.9683	0.00864577
ENSG00000070269	TMEM260	0.0879251	0.299372	0.199244	0.866723	0.90899	0.0241684	0.223541	0.353799	0.175075
ENSG00000070366	SMG6	0.944568	0.97776	-0.00607961	0.559507	0.661906	0.0637946	0.520478	0.653788	-0.0698742
ENSG00000070367	EXOC5	0.0289551	0.160516	0.194397	0.129708	0.207322	0.167651	0.807756	0.874467	0.0267461
ENSG00000070371	CLTCL1	0.417576	0.672693	0.152879	0.000923179	0.00343137	0.795304	0.00677227	0.0228493	-0.642426
ENSG00000070404	FSTL3	0.289711	0.559026	-0.185498	0.0068771	0.0183853	-0.591787	0.0615224	0.131577	0.406289
ENSG00000070413	DGCR2	0.278136	0.54677	0.1011	0.30452	0.414036	-0.119103	0.0572694	0.124277	0.220203
ENSG00000070423	RNF126	0.269233	0.53804	0.105013	0.828475	0.881371	0.0253642	0.495635	0.632437	0.0796489
ENSG00000070444	MNT	0.000939304	0.0179107	-0.431252	9.0617e-05	0.000492004	-0.636561	0.197281	0.322812	0.205308	5.07065	0.0254704	-0.00624156	0.689459	0.771846
ENSG00000070476	ZXDC	0.00311718	0.0406276	-0.223415	0.796513	0.8573	-0.0240703	0.0325208	0.0801064	-0.199344
ENSG00000070495	JMJD6	0.0510987	0.223622	-0.315393	0.000282758	0.00128321	-0.731885	0.0361103	0.0869379	0.416493
ENSG00000070501	POLB	0.0538621	0.230555	-0.20186	0.000695553	0.00271079	-0.440095	0.0630404	0.134131	0.238235
ENSG00000070526	ST6GALNAC1	0.457835	0.702626	0.100852	6.36529e-05	0.000368251	0.694525	0.000546926	0.00293562	-0.593673	6.5776	-0.128932	0.0912649	0.00280569	0.0134101
ENSG00000070540	WIPI1	0.203104	0.46294	-0.0992715	0.779557	0.844226	0.0271028	0.190145	0.313909	-0.126374
ENSG00000070601	FRMPD1	0.0454109	0.209183	-0.359847	0.0378177	0.0754197	-0.465403	0.634565	0.747767	0.105557
ENSG00000070610	GBA2	0.442819	0.690794	0.0611725	0.124809	0.20094	0.152843	0.354147	0.496265	-0.0916701
ENSG00000070614	NDST1	0.370147	0.631769	-0.0916698	0.115605	0.188688	-0.200767	0.389205	0.531115	0.109098
ENSG00000070669	ASNS	0.122722	0.355313	0.195367	0.178551	0.268593	0.209717	0.926389	0.95195	-0.0143498
ENSG00000070718	AP3M2	0.895481	0.954436	-0.0196933	0.000353934	0.00154861	0.682352	0.000214872	0.00135978	-0.702046
ENSG00000070729	CNGB1	0.114073	0.343054	-0.466376	5.79148e-05	0.000340854	-1.45183	0.00594052	0.0205596	0.985452	2.50246	-0.00152097	-0.0323678	0.990343	0.991981
ENSG00000070731	ST6GALNAC2	0.356672	0.619956	-0.119407	1.17563e-07	2.23902e-06	0.893995	1.80851e-09	8.81044e-08	-1.0134	4.83997	-0.0432611	-0.0311229	0.467231	0.574167
ENSG00000070748	CHAT	0.434326	0.684765	-0.129267	0.901103	0.932923	0.0256817	0.451179	0.590655	-0.154949
ENSG00000070756	PABPC1	0.00711114	0.0684924	-0.297071	0.67639	0.761183	0.0575937	0.0102161	0.0315996	-0.354665
ENSG00000070759	TESK2	0.0739647	0.273055	-0.251789	0.010654	0.0264883	-0.441676	0.268863	0.405414	0.189887
ENSG00000070761	CFAP20	0.0881443	0.29997	0.200881	1.03525e-06	1.26181e-05	0.734747	0.000306035	0.00182604	-0.533866	4.24671	-0.0403797	-0.0223508	0.353062	0.46533
ENSG00000070770	CSNK2A2	0.637325	0.823466	0.0393616	0.183074	0.273883	0.138745	0.337543	0.480671	-0.099383
ENSG00000070778	PTPN21	0.190353	0.44882	0.22943	2.0304e-06	2.167e-05	1.0741	0.000145575	0.000983156	-0.844672	4.80129	-0.0188423	-0.00826839	0.74523	0.811538
ENSG00000070785	EIF2B3	0.199713	0.45928	0.158606	0.358658	0.472232	0.139733	0.90103	0.93667	0.0188724
ENSG00000070808	CAMK2A	0.0568674	0.236083	-0.312346	0.898856	0.931343	-0.025988	0.159728	0.275536	-0.286358
ENSG00000070814	TCOF1	0.0442584	0.206107	-0.241359	5.50253e-06	4.77075e-05	-0.686014	0.00274029	0.0110128	0.444655	4.9548	0.0656802	-0.00415902	0.314467	0.425255
ENSG00000070831	CDC42	0.0960096	0.315414	0.116055	0.00990019	0.0248656	0.227464	0.201071	0.327203	-0.111409
ENSG00000070882	OSBPL3	0.17627	0.431266	-0.161193	0.0183599	0.0415719	0.354633	0.000601487	0.0031804	-0.515826
ENSG00000070915	SLC12A3	0.271852	0.540721	0.221966	0.189824	0.282001	-0.32836	0.0281734	0.0713444	0.550325
ENSG00000070950	RAD18	0.174754	0.429128	0.206299	0.880312	0.9181	0.0280609	0.33879	0.481544	0.178238
ENSG00000070961	ATP2B1	0.00430297	0.0497879	-0.466364	0.00892411	0.0228523	-0.534629	0.734791	0.821588	0.0682651
ENSG00000070985	TRPM5	0.492047	0.729172	-0.14297	0.025434	0.0543257	-0.579871	0.090399	0.178359	0.436901
ENSG00000071051	NCK2	0.557187	0.774314	0.0510039	0.0187721	0.0423551	0.256379	0.057939	0.12538	-0.205375
ENSG00000071054	MAP4K4	0.000709455	0.0148188	-0.416586	3.77105e-05	0.00023649	-0.639399	0.141956	0.252035	0.222814	6.11778	0.0658168	0.00765693	0.277445	0.390258
ENSG00000071073	MGAT4A	0.00476396	0.0534198	0.386495	0.0109922	0.0272401	-0.428484	1.97975e-06	2.85767e-05	0.814979
ENSG00000071082	RPL31	0.442106	0.690423	0.103657	0.00232068	0.00737806	0.520955	0.0137624	0.0401733	-0.417298
ENSG00000071127	WDR1	0.0024522	0.0346868	-0.221782	9.9409e-06	7.80569e-05	-0.411761	0.0369881	0.0886904	0.189978	7.2891	0.104507	0.158964	0.000881696	0.00564661
ENSG00000071189	SNX13	0.0640717	0.254159	0.162027	0.000347572	0.00152536	0.396438	0.031852	0.0787625	-0.234411
ENSG00000071205	ARHGAP10	0.00201935	0.0306765	-0.520309	1.93173e-06	2.07719e-05	-0.99133	0.0207761	0.0557484	0.471021	2.69662	0.0997421	0.00308446	0.220237	0.331085
ENSG00000071242	RPS6KA2	0.611133	0.808308	0.0554677	0.306373	0.416109	0.139088	0.536306	0.667285	-0.0836199
ENSG00000071243	ING3	0.425559	0.678318	0.0931683	0.560408	0.662613	-0.0832267	0.217959	0.347408	0.176395
ENSG00000071246	VASH1	0.289105	0.558126	0.229297	0.00138513	0.0048063	-0.846609	5.7978e-05	0.000458402	1.07591
ENSG00000071282	LMCD1	0.156259	0.402008	-0.268341	0.000129728	0.000664184	0.933915	7.98267e-07	1.35325e-05	-1.20226	4.15905	-0.323849	0.103468	0.00151869	0.0085988
ENSG00000071462	BUD23	0.00395327	0.0469311	0.274285	1.49556e-06	1.68768e-05	0.581821	0.00928514	0.0293042	-0.307536	5.84635	-0.0296081	0.000267004	0.357852	0.46977
ENSG00000071537	SEL1L	0.127164	0.360843	-0.143284	0.930753	0.955202	-0.0101945	0.254359	0.38905	-0.13309
ENSG00000071539	TRIP13	0.527358	0.754122	-0.114584	4.12394e-06	3.77846e-05	1.08803	3.0367e-07	6.20505e-06	-1.20262	3.95387	-0.0998827	-0.00761035	0.236164	0.348824
ENSG00000071553	ATP6AP1	0.770928	0.896445	0.0255958	0.938669	0.96024	-0.00845016	0.755321	0.836575	0.0340459
ENSG00000071564	TCF3	0.984475	0.993145	0.00242721	0.103582	0.172595	-0.251278	0.0994631	0.191669	0.253705
ENSG00000071575	TRIB2	0.000387132	0.00980346	0.449106	0.820431	0.875613	-0.0352072	0.00194095	0.0082661	0.484313
ENSG00000071626	DAZAP1	0.737647	0.878503	-0.0255868	0.546221	0.650523	-0.0575043	0.736358	0.822906	0.0319175
ENSG00000071655	MBD3	0.225344	0.487758	0.127949	0.387488	0.500702	0.112922	0.908085	0.941065	0.0150263
ENSG00000071794	HLTF	0.0439372	0.205663	-0.241293	0.633613	0.724292	0.0707581	0.0351679	0.0851791	-0.312051
ENSG00000071859	FAM50A	0.223802	0.486322	0.127923	2.88584e-06	2.86415e-05	-0.609748	2.2779e-08	7.39808e-07	0.73767	3.41628	0.0549191	0.00332389	0.15061	0.249644
ENSG00000071889	FAM3A	0.557923	0.774818	-0.0615893	0.638531	0.728432	-0.0609412	0.996001	0.997058	-0.000648027
ENSG00000071894	CPSF1	0.5889	0.794364	-0.0675875	0.740684	0.814044	-0.0515182	0.917387	0.946348	-0.0160693
ENSG00000071909	MYO3B	0.268242	0.536957	-0.18997	0.0858236	0.14819	-0.364305	0.408688	0.550301	0.174335
ENSG00000071967	CYBRD1	0.00116196	0.0208278	-0.492139	0.0119925	0.0292876	-0.465025	0.882178	0.92389	-0.0271142
ENSG00000071991	CDH19	0.180252	0.436138	-0.314695	0.0132052	0.0316756	-0.721592	0.159512	0.275252	0.406897
ENSG00000071994	PDCD2	0.299969	0.568859	0.120684	0.0017843	0.00591032	0.457351	0.0202923	0.0547073	-0.336668
ENSG00000072041	SLC6A15	0.158478	0.40543	-0.332885	0.0384013	0.0764152	0.616751	0.00141385	0.00641086	-0.949636
ENSG00000072042	RDH11	0.0183603	0.121801	0.24815	0.069889	0.125337	0.234139	0.913227	0.943701	0.0140109
ENSG00000072062	PRKACA	0.000558667	0.0126198	-0.285952	0.00216695	0.00695854	-0.31546	0.770843	0.848005	0.029508
ENSG00000072071	ADGRL1	0.238184	0.503207	0.202368	0.378667	0.492286	-0.184292	0.0659501	0.139099	0.38666
ENSG00000072080	SPP2	0.315054	0.583274	-0.179028	0.0127996	0.0308811	-0.549018	0.0917205	0.180293	0.36999
ENSG00000072110	ACTN1	0.00933925	0.0804918	-0.333769	5.51991e-05	0.00032704	-0.655485	0.0436064	0.100214	0.321716	5.93361	0.0627631	0.00817984	0.227741	0.339696
ENSG00000072121	ZFYVE26	4.36992e-05	0.00190264	0.419917	0.00942147	0.0239265	-0.329178	8.14091e-09	3.18833e-07	0.749095
ENSG00000072133	RPS6KA6	0.678136	0.846822	-0.0935845	0.00796	0.020729	0.761486	0.00269415	0.0108738	-0.855071
ENSG00000072134	EPN2	0.0825634	0.289633	-0.147098	0.0757049	0.133785	0.18796	0.00156409	0.00695783	-0.335058
ENSG00000072135	PTPN18	0.950826	0.980209	0.00601053	0.749998	0.821571	0.0387319	0.78676	0.859658	-0.0327214
ENSG00000072163	LIMS2	0.260158	0.528325	0.2706	0.367923	0.48173	-0.26812	0.0705077	0.146641	0.53872
ENSG00000072182	ASIC4	0.297361	0.566333	-0.158927	0.0282683	0.0593638	-0.417361	0.171385	0.289886	0.258433
ENSG00000072195	SPEG	0.859306	0.936256	-0.027967	0.0239203	0.0517075	0.447459	0.0159137	0.0450541	-0.475426
ENSG00000072201	LNX1	0.432569	0.683601	-0.11596	0.263726	0.368332	0.206128	0.0796164	0.161302	-0.322088
ENSG00000072210	ALDH3A2	0.747488	0.883833	-0.034263	0.000198024	0.000947103	0.505242	6.56659e-05	0.000510596	-0.539505	6.86648	-0.167751	0.176989	0.000370941	0.00274617
ENSG00000072274	TFRC	0.556289	0.774096	-0.070057	0.034156	0.0693594	-0.315969	0.0968705	0.187783	0.245912
ENSG00000072310	SREBF1	0.616457	0.810596	0.0557981	0.122367	0.197665	-0.215695	0.0509439	0.113166	0.271493
ENSG00000072315	TRPC5	0.18909	0.447337	-0.186352	0.994121	0.996491	0.00130291	0.28668	0.425573	-0.187655
ENSG00000072364	AFF4	0.0705259	0.265912	-0.134288	0.191946	0.28437	-0.121715	0.891879	0.930426	-0.0125731
ENSG00000072401	UBE2D1	0.0091666	0.0794938	-0.351325	4.60624e-09	1.83549e-07	-1.00505	9.15253e-05	0.000669942	0.653727	4.10335	0.169459	0.0840235	0.00205091	0.0107422
ENSG00000072415	MPP5	0.842305	0.92899	0.0177603	0.537872	0.643168	0.0685214	0.646437	0.756346	-0.0507611
ENSG00000072422	RHOBTB1	0.602736	0.803196	0.0964546	1.34612e-07	2.48092e-06	1.28289	7.49497e-07	1.28638e-05	-1.18643	4.26782	-0.0442119	-0.00612696	0.535833	0.635275
ENSG00000072501	SMC1A	0.0128745	0.0985258	0.243398	0.457962	0.569521	0.0900899	0.204999	0.332161	0.153308
ENSG00000072506	HSD17B10	0.0948935	0.313286	0.222242	0.00244826	0.0077146	0.503611	0.0873183	0.173561	-0.281369
ENSG00000072518	MARK2	0.0803435	0.284696	-0.112557	7.5617e-05	0.000423217	-0.323057	0.00884526	0.0282451	0.2105	6.69309	0.00605771	0.0447692	0.853872	0.895408
ENSG00000072571	HMMR	0.0193281	0.124886	0.415875	0.388531	0.501765	0.189905	0.303393	0.443823	0.225969
ENSG00000072609	CHFR	0.991885	0.996099	-0.000792391	0.0789817	0.138432	-0.171094	0.078964	0.160285	0.170302
ENSG00000072657	TRHDE	0.83048	0.924047	0.0456784	0.0397003	0.0785634	0.552989	0.057352	0.124413	-0.507311
ENSG00000072682	P4HA2	0.880493	0.947377	0.0197553	0.487003	0.596674	0.113342	0.564192	0.690142	-0.0935864
ENSG00000072694	FCGR2B	0.463748	0.707624	0.210296	0.000419951	0.00178468	-1.22572	4.50286e-05	0.000370691	1.43602
ENSG00000072736	NFATC3	0.961836	0.984728	-0.00398885	0.71745	0.795402	0.0378044	0.687451	0.786538	-0.0417933
ENSG00000072756	TRNT1	0.481871	0.722508	-0.0712821	0.00798144	0.0207712	-0.332272	0.036291	0.0872415	0.26099
ENSG00000072778	ACADVL	0.862136	0.93753	-0.0145198	0.164582	0.251637	0.145991	0.124408	0.227448	-0.160511
ENSG00000072786	STK10	0.0179041	0.120155	-0.45956	3.86841e-07	5.69183e-06	-1.25733	0.000995325	0.00480057	0.797771	5.54816	0.192288	0.101501	0.0192995	0.0565756
ENSG00000072803	FBXW11	0.427642	0.679929	-0.0709863	0.528019	0.634425	-0.0704826	0.996381	0.997192	-0.000503662
ENSG00000072818	ACAP1	0.38133	0.642097	-0.13118	0.000822088	0.00311357	-0.62404	0.00779777	0.0255801	0.49286
ENSG00000072832	CRMP1	0.00257158	0.0355461	-0.536198	0.842894	0.891843	-0.0436963	0.0252726	0.0654296	-0.492502
ENSG00000072840	EVC	0.055568	0.233725	-0.344148	0.745393	0.818039	0.0721002	0.0602714	0.129364	-0.416248
ENSG00000072849	DERL2	0.61727	0.810932	0.0497697	0.250126	0.352635	-0.141171	0.119513	0.220545	0.190941
ENSG00000072858	SIDT1	0.00102351	0.0190614	0.471928	0.237951	0.338647	0.207347	0.132141	0.238451	0.264581
ENSG00000072864	NDE1	0.110832	0.338169	-0.15609	0.0469548	0.090266	-0.241948	0.477133	0.614599	0.0858575
ENSG00000072952	MRVI1	0.108667	0.335377	-0.326003	0.00810088	0.0210411	-0.662553	0.174547	0.294083	0.33655
ENSG00000072954	TMEM38A	0.734589	0.876948	-0.056776	0.00427766	0.0122738	0.605396	0.00168478	0.00736756	-0.662172
ENSG00000072958	AP1M1	0.878213	0.946511	0.0160202	0.30453	0.414036	-0.134019	0.248287	0.382506	0.15004
ENSG00000073008	PVR	0.806522	0.914839	-0.0348248	0.017051	0.0392044	-0.416893	0.0284673	0.0719272	0.382068
ENSG00000073050	XRCC1	0.300241	0.569152	-0.116445	0.387429	0.500666	0.120286	0.0882784	0.175034	-0.23673
ENSG00000073060	SCARB1	0.296873	0.566077	-0.150667	0.125904	0.202356	-0.272894	0.490139	0.627057	0.122227
ENSG00000073067	CYP2W1	0.356361	0.619752	0.175129	0.0947444	0.160509	0.395425	0.34936	0.491433	-0.220296
ENSG00000073111	MCM2	0.0368491	0.184696	0.320642	0.116202	0.189469	-0.291377	0.00114233	0.0053781	0.612019
ENSG00000073150	PANX2	0.0029246	0.0387176	-0.41466	0.214863	0.311579	-0.212023	0.232734	0.364701	-0.202637
ENSG00000073169	SELENOO	0.0968013	0.316557	0.187967	0.927037	0.95266	0.0126756	0.206162	0.333597	0.175292
ENSG00000073282	TP63	0.499939	0.735998	0.172452	0.00647832	0.0174595	0.878899	0.0271799	0.0692014	-0.706447
ENSG00000073331	ALPK1	0.421859	0.675996	0.103649	0.0354539	0.071548	-0.341022	0.00599246	0.0206937	0.444671
ENSG00000073350	LLGL2	0.860488	0.936601	-0.0177932	0.0249096	0.0534269	0.285973	0.0166546	0.0468197	-0.303766
ENSG00000073417	PDE8A	0.837198	0.926688	-0.0236069	0.585154	0.683142	0.0780653	0.475044	0.612699	-0.101672
ENSG00000073464	CLCN4	0.195574	0.454756	0.198591	8.5947e-05	0.000471131	0.765841	0.00319695	0.0124413	-0.56725	2.99788	-0.229403	0.0617992	0.00737883	0.0274354
ENSG00000073536	NLE1	0.025108	0.146912	-0.343654	0.119734	0.194256	-0.292164	0.782786	0.856722	-0.0514898
ENSG00000073578	SDHA	0.494594	0.731568	0.0690617	0.00114967	0.00411712	0.417614	0.00615118	0.0211512	-0.348552
ENSG00000073584	SMARCE1	0.10364	0.32744	0.124995	0.00113425	0.00407011	0.315098	0.0468414	0.106212	-0.190104
ENSG00000073605	GSDMB	7.84163e-11	1.31896e-08	0.933835	0.0860397	0.14847	0.288923	0.000163139	0.00108345	0.644913	4.95962	0.193387	0.0985336	0.00177953	0.00971262
ENSG00000073614	KDM5A	0.580784	0.790019	0.0547985	0.622303	0.714557	-0.061337	0.348382	0.490466	0.116136
ENSG00000073711	PPP2R3A	0.00941251	0.0807704	-0.289595	0.420819	0.533376	0.110978	0.00370805	0.0140173	-0.400573
ENSG00000073712	FERMT2	0.186715	0.44401	0.21671	0.0500144	0.0950162	0.399223	0.367209	0.509167	-0.182514
ENSG00000073734	ABCB11	0.602469	0.802907	0.0941695	0.0454124	0.0877607	0.45238	0.110778	0.208131	-0.35821
ENSG00000073737	DHRS9	0.0311076	0.167985	0.25103	1.73958e-06	1.90389e-05	0.713094	0.00157711	0.00699821	-0.462064	7.7986	-0.0831665	0.0736037	0.0750484	0.151053
ENSG00000073756	PTGS2	0.0604788	0.244966	-0.63542	0.000354044	0.00154866	-1.52686	0.0341495	0.0832157	0.891439
ENSG00000073792	IGF2BP2	0.773051	0.897456	0.0400943	0.00181218	0.00598777	0.549345	0.00357593	0.0136112	-0.50925
ENSG00000073803	MAP3K13	0.0829919	0.290308	0.132708	0.02001	0.0446939	0.223784	0.338667	0.481514	-0.0910759
ENSG00000073849	ST6GAL1	0.0228851	0.139254	0.280196	0.317485	0.428362	0.153579	0.407149	0.548957	0.126617
ENSG00000073861	TBX21	0.0348084	0.179061	0.527338	2.11042e-06	2.2259e-05	-1.4366	3.23594e-10	2.01195e-08	1.96394	0.739899	0.453962	0.225149	6.36446e-05	0.000639431
ENSG00000073910	FRY	0.0656068	0.257449	-0.332775	0.0329813	0.0674183	-0.479264	0.510531	0.645138	0.146489
ENSG00000073921	PICALM	0.000297446	0.00819463	-0.382218	3.66306e-07	5.43978e-06	-0.685859	0.0204914	0.0551603	0.303641	7.07194	0.0651988	0.0106282	0.104631	0.193063
ENSG00000073969	NSF	0.0379706	0.187831	0.200116	0.220346	0.317972	0.147065	0.656533	0.763907	0.0530511
ENSG00000074047	GLI2	0.539205	0.762901	0.161617	0.767289	0.834901	-0.0950684	0.425316	0.566154	0.256685
ENSG00000074054	CLASP1	0.00248579	0.034962	0.277723	0.102714	0.171448	0.186699	0.422553	0.56351	0.0910233
ENSG00000074071	MRPS34	0.793202	0.908591	0.0390277	0.443283	0.554981	0.140655	0.578928	0.70262	-0.101628
ENSG00000074181	NOTCH3	0.224407	0.486791	-0.19446	0.961448	0.975551	-0.0095793	0.348824	0.490973	-0.184881
ENSG00000074201	CLNS1A	0.27883	0.547483	0.116465	8.6602e-05	0.000473909	0.535065	0.00189516	0.00811217	-0.4186	5.81951	-0.0873095	0.125968	0.0053167	0.0214736
ENSG00000074211	PPP2R2C	0.187002	0.444196	-0.33138	0.024145	0.0520736	-0.702688	0.230249	0.361907	0.371308
ENSG00000074266	EED	0.133094	0.369533	0.145581	0.367892	0.48173	0.107352	0.747869	0.830914	0.0382292
ENSG00000074276	CDHR2	0.700947	0.861638	0.0766024	0.117101	0.190624	0.39198	0.20449	0.33163	-0.315378
ENSG00000074319	TSG101	0.434131	0.684525	0.0659794	0.0838817	0.145484	0.182198	0.267044	0.403289	-0.116219
ENSG00000074356	NCBP3	0.594777	0.798753	-0.0638493	0.054373	0.102023	0.29042	0.0184588	0.0507752	-0.35427
ENSG00000074370	ATP2A3	0.158397	0.405289	-0.205737	0.78561	0.849226	0.0496676	0.160146	0.276124	-0.255404
ENSG00000074410	CA12	0.142811	0.383777	0.30684	0.117937	0.191653	0.407517	0.697481	0.794485	-0.100677
ENSG00000074416	MGLL	0.985703	0.993788	0.00199559	0.0437314	0.0851138	0.283419	0.0438329	0.100633	-0.281423
ENSG00000074527	NTN4	0.562887	0.77833	0.0949648	0.131621	0.209982	0.309012	0.293268	0.432858	-0.214048
ENSG00000074582	BCS1L	0.303724	0.572244	-0.163593	0.0196362	0.0440003	0.467459	0.00158115	0.00701138	-0.631052
ENSG00000074590	NUAK1	0.385861	0.645959	0.190813	0.000858836	0.0032313	0.934248	0.00725425	0.0241441	-0.743436
ENSG00000074603	DPP8	0.290772	0.560126	0.0880829	0.07732	0.136139	0.184422	0.352514	0.494672	-0.0963391
ENSG00000074621	SLC24A1	0.268692	0.53735	0.150081	0.622347	0.714557	-0.0827983	0.165351	0.282763	0.232879
ENSG00000074657	ZNF532	0.0142826	0.104545	0.244665	0.696849	0.778286	0.0480031	0.110232	0.207296	0.196661
ENSG00000074660	SCARF1	0.00913532	0.0794628	-0.671127	1.01111e-11	2.21037e-09	-2.20908	1.11285e-06	1.78e-05	1.53796	1.97676	0.16239	0.00685008	0.113035	0.204318
ENSG00000074695	LMAN1	0.00394359	0.0468858	0.382156	2.45711e-05	0.000164277	0.707993	0.04756	0.107427	-0.325837	6.7069	-0.147759	0.0976848	0.0045677	0.0192841
ENSG00000074696	HACD3	0.1152	0.344561	0.152386	3.08623e-07	4.75553e-06	0.636998	7.45011e-05	0.000565536	-0.484612	6.53871	-0.194304	0.242879	3.93686e-06	6.01282e-05
ENSG00000074706	IPCEF1	0.359244	0.622193	0.184053	0.000839336	0.00317213	-0.819837	5.17857e-05	0.0004175	1.00389
ENSG00000074755	ZZEF1	0.7263	0.873946	-0.0354785	0.626637	0.718244	0.0619565	0.441538	0.581689	-0.097435
ENSG00000074800	ENO1	0.125569	0.358557	0.117876	0.0885716	0.151855	-0.164817	0.00347777	0.0132946	0.282693
ENSG00000074803	SLC12A1	0.702985	0.862881	-0.119316	0.0112136	0.0276983	-0.985003	0.0253101	0.0655079	0.865687
ENSG00000074842	MYDGF	0.860429	0.936601	0.0243224	0.302365	0.411856	-0.174851	0.240041	0.373283	0.199173
ENSG00000074855	ANO8	0.0652887	0.256867	-0.3165	7.30765e-06	6.04394e-05	-0.948938	0.00250969	0.0102163	0.632438	4.54712	-0.205299	0.104491	0.0187691	0.0554747
ENSG00000074935	TUBE1	0.927495	0.969226	-0.00986373	0.660557	0.748372	-0.0585992	0.714206	0.806922	0.0487354
ENSG00000074964	ARHGEF10L	0.858702	0.936089	0.0237525	0.000211658	0.00099737	-0.616596	0.000118517	0.000829876	0.640348	5.03493	0.0366212	-0.00956402	0.617057	0.708242
ENSG00000074966	TXK	0.648355	0.830134	0.0881395	1.38171e-06	1.58404e-05	-1.14589	2.73837e-07	5.72729e-06	1.23403	1.62604	0.12783	0.00633579	0.163798	0.264743
ENSG00000075073	TACR2	0.721792	0.871967	-0.0568773	0.288011	0.395657	-0.209193	0.437824	0.578086	0.152315
ENSG00000075089	ACTR6	0.327901	0.59438	0.10342	0.00862534	0.0221975	0.346901	0.0631148	0.134253	-0.243482
ENSG00000075131	TIPIN	0.153588	0.398078	-0.184506	0.192117	0.284508	0.209491	0.0141191	0.0410347	-0.393997
ENSG00000075142	SRI	0.117152	0.34718	0.175223	5.45677e-05	0.000323899	0.573422	0.00448133	0.0163436	-0.398199	6.1499	-0.00965679	-0.0374642	0.812423	0.863749
ENSG00000075151	EIF4G3	0.521884	0.749927	-0.0521692	0.0540717	0.101577	-0.197825	0.152736	0.265712	0.145656
ENSG00000075188	NUP37	0.0683542	0.262378	0.231403	0.0455764	0.0880292	0.311727	0.605158	0.723681	-0.0803238
ENSG00000075213	SEMA3A	0.00716859	0.06874	0.494158	1.74177e-05	0.000124194	1.00132	0.0265341	0.0679142	-0.507164	5.34655	-0.187232	0.08822	0.00349938	0.0158212
ENSG00000075218	GTSE1	0.961294	0.984467	0.00679953	0.182181	0.272879	-0.229924	0.169311	0.287474	0.236724
ENSG00000075223	SEMA3C	0.511324	0.742772	0.0967682	0.000430454	0.00182028	0.6593	0.00242291	0.00993472	-0.562531
ENSG00000075234	TTC38	0.392219	0.651001	0.112467	0.0038887	0.0113847	-0.4663	0.000364767	0.00211795	0.578767
ENSG00000075239	ACAT1	0.137091	0.375657	0.127013	0.0623097	0.11414	0.197387	0.503689	0.63946	-0.070374
ENSG00000075240	GRAMD4	0.725706	0.873773	0.0490778	0.0838019	0.145377	-0.299236	0.0439206	0.100724	0.348314
ENSG00000075275	CELSR1	0.714965	0.868646	0.0667909	0.000100864	0.000537238	0.908758	0.000280472	0.00169696	-0.841967	8.05576	-0.147225	0.0577354	0.0219829	0.0618809
ENSG00000075292	ZNF638	0.0230288	0.13965	0.18329	0.172507	0.261155	0.137741	0.649287	0.758182	0.0455488
ENSG00000075303	SLC25A40	0.00053619	0.0123812	-0.377234	0.714774	0.793427	0.0490845	0.00155151	0.00691149	-0.426318
ENSG00000075336	TIMM21	0.556964	0.774307	0.0893915	0.000180297	0.000874077	0.723397	0.000924594	0.00451669	-0.634005	3.82492	-0.160868	0.027311	0.0473607	0.106929
ENSG00000075340	ADD2	0.105954	0.330864	-0.328454	0.324511	0.436038	-0.245225	0.737081	0.82339	-0.0832286
ENSG00000075391	RASAL2	0.854019	0.933875	-0.0234768	0.0375242	0.0749593	0.333847	0.0252624	0.0654137	-0.357324
ENSG00000075399	VPS9D1	0.568516	0.781648	-0.119654	0.000514084	0.00210954	-0.910894	0.00237117	0.00976267	0.79124
ENSG00000075407	ZNF37A	0.776556	0.900217	-0.0293023	0.022428	0.0489987	0.297413	0.0117189	0.0352982	-0.326715
ENSG00000075413	MARK3	0.120637	0.352667	-0.112726	0.338085	0.450375	-0.0869059	0.774499	0.850456	-0.0258205
ENSG00000075415	SLC25A3	0.00771859	0.0717066	-0.212094	0.963792	0.977495	-0.00450174	0.0360022	0.086756	-0.207592
ENSG00000075420	FNDC3B	0.0406758	0.196243	-0.263393	1.53453e-08	4.57763e-07	-0.944094	3.00819e-05	0.000264545	0.680701	6.64921	0.128051	0.0314727	0.028807	0.0746353
ENSG00000075426	FOSL2	0.000117398	0.00408679	-0.557363	4.69669e-09	1.85292e-07	-1.08997	0.0030429	0.0119697	0.532604	6.64207	0.102503	0.00672559	0.15256	0.251841
ENSG00000075429	CACNG5	0.273473	0.542434	-0.1508	0.00417795	0.0120353	-0.487282	0.0467	0.105967	0.336483
ENSG00000075461	CACNG4	0.0955592	0.314833	-0.336088	0.883035	0.919999	-0.0369683	0.232019	0.363964	-0.29912
ENSG00000075539	FRYL	0.103828	0.327749	0.157926	0.234964	0.335193	0.144452	0.911146	0.942939	0.0134736
ENSG00000075568	TMEM131	0.281325	0.550048	0.118683	0.0106266	0.0264284	0.355621	0.0855605	0.170939	-0.236938
ENSG00000075618	FSCN1	0.364834	0.627522	-0.168314	0.00297304	0.00906954	-0.676558	0.0250796	0.0650248	0.508243
ENSG00000075624	ACTB	0.0695024	0.263789	-0.274738	4.65328e-10	3.37976e-08	-1.24781	6.45041e-07	1.14017e-05	0.973073	10.5768	0.245569	0.199375	1.36355e-05	0.000173304
ENSG00000075643	MOCOS	0.114219	0.343081	0.210886	0.245234	0.346993	0.190961	0.903229	0.938041	0.0199254
ENSG00000075651	PLD1	0.555476	0.773503	-0.0679057	0.693158	0.775194	0.0567384	0.383743	0.525706	-0.124644
ENSG00000075673	ATP12A	0.161904	0.41019	0.266665	0.541848	0.646809	0.144366	0.603979	0.722818	0.122299
ENSG00000075702	WDR62	0.160988	0.408711	0.214498	0.361322	0.474957	-0.170498	0.0402462	0.0940197	0.384996
ENSG00000075711	DLG1	0.563424	0.77887	0.0534345	0.00116892	0.00417483	0.381195	0.00485558	0.0174197	-0.32776
ENSG00000075785	RAB7A	0.00692238	0.0679022	-0.221525	5.28049e-05	0.000315546	-0.42078	0.0508372	0.113012	0.199255	6.92029	0.0406915	-0.00404288	0.263177	0.375746
ENSG00000075790	BCAP29	0.006104	0.0624829	0.330751	0.479926	0.59004	0.103852	0.123523	0.22605	0.226898
ENSG00000075826	SEC31B	0.702312	0.862555	-0.0672704	0.309343	0.419538	-0.219196	0.480511	0.617855	0.151926
ENSG00000075856	SART3	0.329675	0.595847	0.0857045	0.0695994	0.124874	0.199262	0.297724	0.437979	-0.113557
ENSG00000075884	ARHGAP15	0.147331	0.390543	-0.327062	8.68319e-05	0.000475004	-1.11134	0.00505146	0.018012	0.784273	4.83292	0.18346	0.0806756	0.0447157	0.102356
ENSG00000075886	TUBA3D	0.458053	0.70264	-0.138369	0.213002	0.309386	0.290995	0.0651351	0.137708	-0.429363
ENSG00000075914	EXOSC7	0.0315435	0.169293	0.258268	0.0100416	0.0251772	0.38283	0.39833	0.540499	-0.124562
ENSG00000075945	KIFAP3	0.0762394	0.277753	0.245894	2.74846e-06	2.75518e-05	0.830885	0.000785926	0.00396136	-0.58499	5.00216	-0.0612348	-0.00806939	0.150421	0.249444
ENSG00000075975	MKRN2	0.897653	0.95511	-0.0123655	0.401593	0.514228	0.0999554	0.343982	0.486478	-0.112321
ENSG00000076003	MCM6	0.0703311	0.265553	0.334309	0.01342	0.0320632	-0.54872	9.45691e-05	0.000684384	0.883029
ENSG00000076043	REXO2	0.342046	0.607688	0.103022	0.000169753	0.000832559	0.514925	0.00237414	0.00977238	-0.411903	4.37982	-0.0522782	0.013395	0.148237	0.246948
ENSG00000076053	RBM7	0.00638705	0.064431	0.290548	0.0993113	0.166866	-0.214697	0.000127705	0.000882994	0.505246
ENSG00000076067	RBMS2	1.56707e-06	0.000116466	0.649477	0.230288	0.329818	0.198202	0.00640567	0.0218476	0.451275	5.68161	0.434055	0.455798	1.749e-11	1.22261e-09
ENSG00000076108	BAZ2A	0.871213	0.943118	-0.0104495	0.0309447	0.0640516	-0.175697	0.0410078	0.0953944	0.165248
ENSG00000076201	PTPN23	0.247652	0.51386	0.129212	0.196762	0.289989	0.18009	0.713673	0.806433	-0.0508776
ENSG00000076242	MLH1	0.337311	0.602847	0.0675337	0.542374	0.647219	-0.0530643	0.165498	0.282985	0.120598
ENSG00000076248	UNG	0.963483	0.985193	0.00655477	0.800391	0.860374	0.0445232	0.829076	0.890429	-0.0379685
ENSG00000076258	FMO4	0.370002	0.631769	0.154512	2.98244e-09	1.31958e-07	1.35478	8.59993e-08	2.2236e-06	-1.20027	2.92186	-0.203043	0.0755811	0.00990423	0.0346809
ENSG00000076321	KLHL20	0.012134	0.0949969	0.257623	0.00438165	0.0125317	0.362861	0.403898	0.545962	-0.105238
ENSG00000076344	RGS11	0.674767	0.845202	0.0906689	0.858019	0.902527	-0.0482427	0.604864	0.723491	0.138912
ENSG00000076351	SLC46A1	0.789542	0.906589	-0.0344946	0.565957	0.666919	0.0916664	0.428196	0.56871	-0.126161
ENSG00000076356	PLXNA2	0.643906	0.828135	0.0861608	0.00111054	0.00400482	0.774844	0.00341908	0.0131173	-0.688683
ENSG00000076382	SPAG5	0.962757	0.985191	-0.00695671	0.62809	0.719547	-0.088385	0.655122	0.762877	0.0814282
ENSG00000076513	ANKRD13A	0.453592	0.699676	-0.0540665	3.43052e-05	0.000217958	-0.380975	0.000329018	0.00193856	0.326909	6.92327	-0.0132105	0.0605009	0.681346	0.764648
ENSG00000076554	TPD52	0.0204993	0.129932	0.269401	3.33048e-05	0.000212277	0.611105	0.0182353	0.0503336	-0.341704	5.77854	0.0354501	-0.00715768	0.489508	0.595649
ENSG00000076555	ACACB	0.32882	0.59491	-0.112369	0.33059	0.442198	0.139878	0.0782982	0.159217	-0.252247
ENSG00000076604	TRAF4	0.777148	0.900315	-0.030371	0.00981912	0.0247072	0.349768	0.00481118	0.0172876	-0.380139
ENSG00000076641	PAG1	0.653719	0.833184	0.137002	0.000176419	0.000860237	-1.43062	4.05874e-05	0.000340981	1.56762	5.24947	0.0341776	-0.0137923	0.814748	0.865714
ENSG00000076650	GPATCH1	0.849419	0.931864	0.0177674	0.559506	0.661906	0.0672439	0.66695	0.772204	-0.0494765
ENSG00000076662	ICAM3	0.000252395	0.00718899	-0.867236	3.48215e-10	2.81017e-08	-1.86572	0.000500499	0.00272951	0.998488	2.73536	0.282584	0.0850582	0.00860954	0.0310781
ENSG00000076685	NT5C2	0.193864	0.452888	-0.104997	0.000316936	0.00141146	-0.369818	0.00899827	0.0286022	0.264821
ENSG00000076706	MCAM	0.0603468	0.244741	-0.436798	0.00551449	0.015195	-0.791443	0.209956	0.337854	0.354645
ENSG00000076716	GPC4	5.27497e-05	0.00221813	0.782349	5.31789e-09	2.03776e-07	1.45056	0.00539993	0.019056	-0.668216	4.13836	-0.120851	0.0341089	0.0719643	0.146714
ENSG00000076770	MBNL3	0.366612	0.628989	0.118234	0.0348181	0.0705466	0.345074	0.162435	0.279182	-0.22684
ENSG00000076826	CAMSAP3	0.0446008	0.207053	-0.348837	0.350237	0.463818	0.201256	0.0106045	0.0325488	-0.550093
ENSG00000076864	RAP1GAP	0.0216535	0.134535	-0.361653	0.189865	0.282035	-0.254804	0.579846	0.703306	-0.106849
ENSG00000076924	XAB2	0.668179	0.841361	-0.0370406	0.0998406	0.167579	-0.176068	0.191951	0.315782	0.139027
ENSG00000076928	ARHGEF1	0.960185	0.984048	-0.00703975	0.00847527	0.0218571	-0.46632	0.00917907	0.0290786	0.459281
ENSG00000076944	STXBP2	0.027976	0.156797	-0.247296	7.4813e-07	9.74276e-06	-0.707063	0.00102782	0.00492997	0.459767	5.22097	0.0532382	-0.00112804	0.266833	0.379203
ENSG00000076984	MAP2K7	0.0331293	0.17425	-0.222125	0.210233	0.305837	-0.161221	0.633804	0.747366	-0.0609042
ENSG00000077044	DGKD	0.660724	0.837249	-0.0661191	0.17444	0.263432	-0.253688	0.313154	0.454032	0.187569
ENSG00000077063	CTTNBP2	0.0659366	0.257694	0.427622	0.00215026	0.00691329	0.89769	0.103919	0.198579	-0.470068
ENSG00000077092	RARB	0.48084	0.721764	0.084072	0.0776833	0.136587	0.261339	0.228946	0.360386	-0.177267
ENSG00000077097	TOP2B	0.26721	0.535918	0.0991059	0.00190601	0.00624357	0.351221	0.0242538	0.0632118	-0.252115
ENSG00000077147	TM9SF3	0.312554	0.58107	-0.0870418	0.236137	0.336565	0.128428	0.0460391	0.10481	-0.21547
ENSG00000077150	NFKB2	0.280153	0.548972	-0.234903	3.07955e-07	4.74982e-06	-1.41555	1.55017e-05	0.000155397	1.18065	3.95743	0.507395	0.267266	1.32805e-06	2.36641e-05
ENSG00000077152	UBE2T	0.00366466	0.0448744	0.497372	0.0482762	0.0923487	0.418669	0.708559	0.802756	0.0787034
ENSG00000077157	PPP1R12B	0.0356629	0.181368	0.255499	2.08111e-07	3.4821e-06	0.813659	0.000274885	0.00166821	-0.55816	6.5754	0.0520943	-0.0153009	0.262344	0.375094
ENSG00000077232	DNAJC10	0.542283	0.764729	0.087802	3.1775e-07	4.85791e-06	0.952851	2.70365e-06	3.70266e-05	-0.865049	8.07919	-0.13816	0.057441	0.00991293	0.0346809
ENSG00000077235	GTF3C1	0.373427	0.634516	0.092927	3.1186e-08	7.99874e-07	0.751054	8.73761e-07	1.46044e-05	-0.658127	6.71686	-0.109011	0.0878175	0.0103508	0.035661
ENSG00000077238	IL4R	0.0270335	0.153237	-0.456474	2.06825e-06	2.19274e-05	-1.23921	0.00221987	0.00923492	0.782739	4.65433	0.0416449	-0.0147318	0.644372	0.731509
ENSG00000077254	USP33	0.800459	0.912134	0.0207817	0.0362032	0.0728119	-0.21601	0.0211457	0.0565502	0.236792
ENSG00000077264	PAK3	0.0142894	0.104547	-0.590803	0.00859248	0.0221236	-0.77771	0.523698	0.656378	0.186907
ENSG00000077279	DCX	0.00900193	0.0789681	-0.52874	0.00376946	0.0110802	-0.727381	0.423387	0.564339	0.198641
ENSG00000077312	SNRPA	0.963418	0.985193	-0.0052149	0.0261959	0.0556775	-0.310696	0.0287711	0.0725817	0.305481
ENSG00000077327	SPAG6	0.27927	0.547876	0.244523	4.56808e-09	1.82941e-07	1.73195	3.12743e-07	6.36581e-06	-1.48743	8.18306	-0.130204	0.0459269	0.0365595	0.0881258
ENSG00000077348	EXOSC5	0.606157	0.805806	0.0897636	0.321616	0.432876	0.215364	0.561253	0.687749	-0.125601
ENSG00000077380	DYNC1I2	0.0474947	0.214808	0.200358	0.00110003	0.00397409	0.414218	0.0879743	0.17454	-0.21386
ENSG00000077420	APBB1IP	0.563909	0.77927	-0.151061	4.08119e-07	5.93231e-06	-1.66815	3.62006e-06	4.73363e-05	1.51709	4.49088	0.256037	0.085047	0.0225231	0.062833
ENSG00000077454	LRCH4	0.364193	0.626917	-0.0788142	0.028783	0.0602467	-0.238325	0.140079	0.249646	0.159511
ENSG00000077458	FAM76B	0.257272	0.525428	0.134689	0.383311	0.496589	0.128135	0.964299	0.976794	0.00655394
ENSG00000077463	SIRT6	0.952326	0.980551	-0.00854011	0.0352902	0.0712808	-0.368842	0.0398073	0.0932921	0.360301
ENSG00000077498	TYR	0.620775	0.813137	0.0869746	0.157075	0.242129	0.311272	0.305061	0.445655	-0.224298
ENSG00000077514	POLD3	0.28725	0.555829	0.0993801	0.000945277	0.0034951	0.389514	0.0128404	0.0380098	-0.290134
ENSG00000077549	CAPZB	0.0361758	0.183083	-0.174627	6.42579e-06	5.43268e-05	-0.479514	0.00346816	0.0132642	0.304887	6.60939	0.0579758	0.0344	0.15354	0.253
ENSG00000077585	GPR137B	0.183461	0.439837	-0.128112	0.000261644	0.00120257	-0.436013	0.00930191	0.0293456	0.307901
ENSG00000077616	NAALAD2	0.527729	0.754459	-0.111849	0.162214	0.248659	-0.307183	0.372103	0.514479	0.195334
ENSG00000077684	JADE1	0.699514	0.860841	0.0363749	0.295757	0.404338	0.123104	0.458792	0.597739	-0.0867289
ENSG00000077713	SLC25A43	0.91824	0.965155	-0.0144104	0.00270951	0.00838482	0.530356	0.00195942	0.00833587	-0.544766
ENSG00000077721	UBE2A	0.126627	0.360063	0.120292	0.825154	0.87895	0.0215402	0.310053	0.450518	0.0987523
ENSG00000077782	FGFR1	0.435414	0.685152	0.153346	0.155734	0.240502	0.344843	0.428651	0.56903	-0.191497
ENSG00000077800	FKBP6	0.810603	0.916871	-0.0340605	0.00626982	0.0169691	0.487103	0.00332018	0.0128241	-0.521164
ENSG00000077935	SMC1B	0.964853	0.985388	0.00665969	0.565428	0.666443	0.108468	0.587733	0.70948	-0.101808
ENSG00000077942	FBLN1	0.78802	0.905622	-0.0320066	0.430942	0.543276	0.116729	0.313248	0.454127	-0.148735
ENSG00000077943	ITGA8	0.357018	0.620151	-0.142487	0.390035	0.502853	-0.165301	0.90511	0.939506	0.0228148
ENSG00000077984	CST7	0.436183	0.685664	-0.256123	2.65764e-07	4.22973e-06	-2.07905	6.31695e-06	7.44746e-05	1.82292	0.580872	0.274693	0.0458938	0.0482418	0.108046
ENSG00000078018	MAP2	0.259391	0.527622	0.248784	0.00395016	0.0115308	0.805502	0.0439268	0.100724	-0.556717
ENSG00000078043	PIAS2	0.644116	0.828135	-0.0463008	0.00497196	0.0139307	0.35572	0.00143699	0.00649921	-0.40202
ENSG00000078053	AMPH	0.823553	0.920442	-0.047185	0.361466	0.475106	-0.240563	0.46126	0.60026	0.193378
ENSG00000078061	ARAF	0.947374	0.978612	0.00494763	0.0034805	0.0103489	-0.272841	0.00287935	0.0114679	0.277789
ENSG00000078070	MCCC1	0.239709	0.504785	0.148123	0.000868844	0.00326398	0.528302	0.0154664	0.0440374	-0.380179
ENSG00000078081	LAMP3	1.80296e-12	3.74149e-10	1.30036	0.569633	0.669572	-0.120732	2.04139e-10	1.3314e-08	1.42109	4.12577	0.527065	0.423876	4.4876e-11	2.67417e-09
ENSG00000078098	FAP	0.0103687	0.0855347	0.750412	2.29502e-06	2.37053e-05	-1.70197	3.69797e-11	3.01479e-09	2.45239	-1.23694	0.633854	0.307077	1.0574e-07	2.6692e-06
ENSG00000078114	NEBL	0.73222	0.875956	-0.0451608	6.01693e-05	0.000351534	0.677834	1.73489e-05	0.000169552	-0.722994	8.27723	-0.252294	0.23376	2.20321e-06	3.67554e-05
ENSG00000078124	ACER3	0.0034547	0.0431608	-0.345123	1.17516e-05	8.97464e-05	-0.644667	0.0377037	0.0899742	0.299544	4.91534	-0.158655	0.046712	0.0133006	0.0429757
ENSG00000078140	UBE2K	0.390545	0.649625	0.073779	0.898954	0.931362	-0.0136051	0.412779	0.554223	0.0873841
ENSG00000078142	PIK3C3	0.0637258	0.253428	0.146972	0.0206901	0.045873	0.230114	0.398289	0.540489	-0.0831427
ENSG00000078177	N4BP2	0.209882	0.470167	-0.128	0.213412	0.309767	0.158541	0.0242225	0.0631446	-0.286541
ENSG00000078237	TIGAR	0.696982	0.85921	0.065915	0.934917	0.957793	-0.0170242	0.690183	0.788646	0.0829392
ENSG00000078246	TULP3	0.538658	0.762678	0.0830718	0.000290766	0.00131136	0.622129	0.00151829	0.00679955	-0.539057
ENSG00000078269	SYNJ2	0.525077	0.752553	-0.0602416	0.050823	0.0963575	-0.230932	0.146236	0.257234	0.170691
ENSG00000078295	ADCY2	0.578407	0.788396	0.0905114	0.0243424	0.0524498	0.460917	0.0683403	0.143046	-0.370406
ENSG00000078304	PPP2R5C	0.277739	0.546436	0.0651146	0.586958	0.684799	-0.040889	0.157174	0.271835	0.106004
ENSG00000078328	RBFOX1	0.44884	0.695502	0.110725	0.0559387	0.104331	0.347233	0.190645	0.314377	-0.236508
ENSG00000078369	GNB1	0.0952259	0.314124	-0.139307	1.28538e-05	9.6564e-05	-0.466305	0.00186677	0.00800784	0.326998	7.36067	0.0655375	0.0503348	0.0814011	0.160376
ENSG00000078401	EDN1	0.842096	0.92899	-0.0540334	6.38886e-05	0.00036868	-1.34957	0.000122734	0.000855282	1.29554	-0.961399	0.566499	0.282832	1.66676e-07	3.88377e-06
ENSG00000078403	MLLT10	0.370636	0.631924	0.100911	0.182782	0.273523	0.187549	0.535725	0.666803	-0.0866385
ENSG00000078487	ZCWPW1	0.016539	0.114059	-0.366887	0.0402774	0.0794363	-0.386493	0.916296	0.945683	0.0196054
ENSG00000078589	P2RY10	0.621219	0.813185	-0.0732387	0.00367211	0.0108299	-0.529202	0.0121767	0.0364365	0.455963
ENSG00000078596	ITM2A	0.269339	0.53804	0.201859	0.536734	0.642096	-0.138735	0.130114	0.235538	0.340594
ENSG00000078618	NRDC	0.567267	0.780939	-0.0441686	0.268087	0.372728	-0.107404	0.511391	0.645918	0.0632355
ENSG00000078668	VDAC3	0.000846557	0.0167002	0.318004	5.59547e-09	2.1235e-07	0.7116	0.000897333	0.00440804	-0.393595	5.3926	-0.0777014	0.0569944	0.0338314	0.0837718
ENSG00000078674	PCM1	0.0565056	0.235131	0.23275	2.99955e-08	7.7808e-07	0.875163	3.29249e-05	0.000285027	-0.642413	9.26076	-0.134074	0.094807	0.00598033	0.0233496
ENSG00000078687	TNRC6C	0.805743	0.91435	0.0271887	0.863362	0.906595	-0.0237169	0.710491	0.804317	0.0509056
ENSG00000078699	CBFA2T2	0.756594	0.888371	0.0264913	0.0950746	0.160905	0.178211	0.153053	0.266119	-0.15172
ENSG00000078747	ITCH	0.386902	0.646518	-0.0571708	0.140413	0.221334	-0.122412	0.428427	0.568874	0.0652407
ENSG00000078795	PKD2L2	0.696171	0.858745	-0.057749	0.355255	0.468832	-0.168352	0.542698	0.672596	0.110603
ENSG00000078804	TP53INP2	1.66646e-05	0.000873061	-0.554384	0.013307	0.031848	-0.394914	0.311649	0.452247	-0.15947	6.53975	0.103187	0.025218	0.0940833	0.179232
ENSG00000078808	SDF4	0.199246	0.458621	0.120362	0.359673	0.473373	-0.106601	0.0510245	0.113302	0.226962
ENSG00000078814	MYH7B	0.572053	0.784043	-0.0993459	0.0186449	0.0420978	-0.506948	0.058045	0.125529	0.407603
ENSG00000078898	BPIFB2	0.288275	0.556958	-0.322579	0.794587	0.856134	0.0989781	0.264878	0.401032	-0.421557
ENSG00000078900	TP73	0.929276	0.969882	-0.0179718	0.000137919	0.000700514	0.990009	9.24082e-05	0.00067332	-1.00798	5.98317	-0.070256	-0.0175382	0.222129	0.333239
ENSG00000078902	TOLLIP	9.02655e-05	0.00334653	-0.33596	1.3369e-06	1.54843e-05	-0.519029	0.0797794	0.161571	0.183069	4.82573	0.00672018	-0.0291229	0.851869	0.893921
ENSG00000078967	UBE2D4	0.508099	0.740844	0.0916836	0.0222889	0.0487682	0.39687	0.0765595	0.156571	-0.305187
ENSG00000079101	CLUL1	0.376024	0.636593	0.163046	0.0993425	0.166901	0.380909	0.342287	0.484877	-0.217863
ENSG00000079102	RUNX1T1	0.330402	0.596634	-0.224344	0.0605512	0.111302	0.545968	0.00786333	0.0257629	-0.770313
ENSG00000079112	CDH17	0.0571316	0.236872	-0.340807	0.0880484	0.151185	-0.376615	0.870429	0.916189	0.0358082
ENSG00000079134	THOC1	0.127315	0.3609	0.195299	0.566805	0.667476	0.0901348	0.503278	0.639258	0.105164
ENSG00000079150	FKBP7	0.654636	0.83378	-0.0765067	0.476899	0.587447	-0.150266	0.726242	0.815806	0.0737591
ENSG00000079156	OSBPL6	0.439226	0.688415	0.136033	7.07144e-05	0.000401259	0.894363	0.00065137	0.00340472	-0.75833	5.50321	-0.0531569	-0.0262476	0.485526	0.591847
ENSG00000079215	SLC1A3	0.0127875	0.098048	0.612904	0.000176625	0.000860978	-1.11125	1.55521e-08	5.29864e-07	1.72416	0.922548	0.320701	0.122473	0.00127635	0.00759334
ENSG00000079246	XRCC5	0.579519	0.789102	0.0395049	0.0352492	0.0712111	0.189385	0.0930522	0.18217	-0.14988
ENSG00000079257	LXN	0.00152641	0.0251968	0.370462	2.30477e-06	2.37719e-05	0.69465	0.0242684	0.0632291	-0.324188	3.99058	-0.028209	0.00194995	0.579937	0.675881
ENSG00000079263	SP140	0.00211063	0.03149	0.819988	1.72942e-05	0.000123589	-1.37466	4.71891e-11	3.77017e-09	2.19464	3.91597	0.482921	0.186238	0.000173125	0.00148422
ENSG00000079277	MKNK1	0.0638471	0.253721	-0.268692	3.86635e-06	3.59037e-05	-0.842479	0.00138611	0.00630836	0.573787	4.08717	0.093526	0.0141441	0.0956159	0.180984
ENSG00000079308	TNS1	0.364218	0.626917	0.120398	0.120579	0.19533	0.258661	0.402977	0.545	-0.138263
ENSG00000079313	REXO1	0.654038	0.833404	0.0486064	0.0523801	0.0988639	-0.261648	0.0211959	0.0566655	0.310254
ENSG00000079332	SAR1A	0.92959	0.969957	0.00619873	0.00448432	0.0127773	-0.25056	0.00344921	0.0132075	0.256759
ENSG00000079335	CDC14A	0.403681	0.660768	0.095964	5.41694e-09	2.07075e-07	0.876227	1.35919e-07	3.22234e-06	-0.780263	6.06091	-0.0967399	0.0306873	0.0558494	0.120985
ENSG00000079337	RAPGEF3	0.081176	0.286362	-0.262682	4.41316e-06	3.98631e-05	-0.857202	0.00127265	0.00587904	0.59452	3.49371	0.0186669	-0.0368898	0.806118	0.858804
ENSG00000079385	CEACAM1	0.396844	0.655414	0.149978	3.03831e-07	4.70848e-06	-1.13939	8.89843e-09	3.37739e-07	1.28937	3.92329	0.278517	0.110842	0.000884775	0.0056523
ENSG00000079387	SENP1	0.638691	0.824282	-0.0461508	0.641113	0.730798	-0.0567844	0.930108	0.954306	0.0106336
ENSG00000079432	CIC	0.611058	0.808286	-0.0518445	0.382926	0.496291	-0.111574	0.638261	0.750334	0.0597299
ENSG00000079435	LIPE	0.446435	0.692783	-0.100643	0.653515	0.742078	0.0733763	0.285389	0.424183	-0.17402
ENSG00000079459	FDFT1	0.270578	0.539171	-0.0861161	0.0224952	0.0491187	0.224531	0.00157299	0.00698383	-0.310647
ENSG00000079462	PAFAH1B3	0.76244	0.891552	-0.0490497	0.420364	0.532968	-0.16138	0.573893	0.698259	0.11233
ENSG00000079482	OPHN1	0.0368406	0.184696	-0.240233	0.190498	0.282792	0.188456	0.00293213	0.0116259	-0.428688
ENSG00000079616	KIF22	0.124595	0.357304	0.197487	0.566893	0.667518	-0.0898206	0.0680798	0.142616	0.287308
ENSG00000079691	CARMIL1	0.000218359	0.00643382	0.378593	0.0010977	0.00396926	0.415883	0.766271	0.844399	-0.0372903
ENSG00000079739	PGM1	0.199999	0.459517	-0.145995	0.0338674	0.068877	0.302403	0.00163264	0.00720064	-0.448398
ENSG00000079785	DDX1	0.0117754	0.0932809	0.321161	5.50935e-05	0.000326535	0.648652	0.0383194	0.0909341	-0.327491	5.52617	-0.055662	0.0238173	0.106011	0.194327
ENSG00000079805	DNM2	0.00184017	0.0287079	-0.254503	4.42745e-05	0.000271996	-0.422235	0.0974538	0.188708	0.167732	7.32562	-0.0450084	0.017005	0.250942	0.36292
ENSG00000079819	EPB41L2	0.217679	0.478111	0.230945	0.142008	0.223275	0.338805	0.639345	0.751073	-0.10786
ENSG00000079841	RIMS1	0.435593	0.685276	-0.17014	0.000269031	0.00123071	1.01842	1.99846e-05	0.000189403	-1.18856
ENSG00000079950	STX7	0.760772	0.8907	0.0285711	0.45796	0.569521	-0.0871216	0.322028	0.463826	0.115693
ENSG00000079974	RABL2B	0.48845	0.726323	-0.101159	7.15179e-06	5.92117e-05	0.842182	4.80262e-07	8.9794e-06	-0.94334	7.29678	-0.117744	0.0404084	0.0409301	0.0959257
ENSG00000079999	KEAP1	0.539567	0.762986	0.0556738	0.826794	0.880111	-0.0245836	0.473832	0.611728	0.0802574
ENSG00000080007	DDX43	0.788486	0.905817	0.0472139	0.000828822	0.00313684	-0.726595	0.000386775	0.00222232	0.773809
ENSG00000080031	PTPRH	0.825082	0.921184	0.0472766	0.00215006	0.00691329	-0.800703	0.00122012	0.00568196	0.847979
ENSG00000080189	SLC35C2	0.988137	0.994861	-0.00131548	0.105465	0.174943	-0.177314	0.106929	0.202732	0.175999
ENSG00000080200	CRYBG3	0.579387	0.789075	-0.0721432	0.0284087	0.0596038	0.35895	0.0082454	0.0267411	-0.431093
ENSG00000080293	SCTR	0.251878	0.519391	-0.181387	0.532619	0.638434	-0.123195	0.76698	0.845037	-0.0581912
ENSG00000080298	RFX3	0.206353	0.466381	0.227333	8.32413e-08	1.70966e-06	1.24867	8.41444e-06	9.45368e-05	-1.02133	8.25593	-0.175183	0.0792172	0.00307194	0.0142612
ENSG00000080345	RIF1	0.0639162	0.25387	0.168022	0.72399	0.800985	0.0399191	0.255201	0.390041	0.128103
ENSG00000080371	RAB21	0.152572	0.396672	-0.167757	1.0259e-06	1.25328e-05	-0.733847	0.00012825	0.00088638	0.56609	5.94046	0.0671415	0.0125525	0.179929	0.28558
ENSG00000080493	SLC4A4	0.112461	0.340989	0.297124	0.131578	0.209934	0.349867	0.819256	0.882969	-0.0527424
ENSG00000080503	SMARCA2	0.688709	0.853952	0.0411693	0.00203897	0.00660597	0.402431	0.00525098	0.0186126	-0.361262
ENSG00000080546	SESN1	0.650288	0.831277	0.0659594	2.02576e-06	2.16374e-05	0.89196	8.63414e-06	9.6277e-05	-0.826	5.17917	-0.0635931	0.0267743	0.273916	0.386374
ENSG00000080561	MID2	0.191244	0.44999	0.201603	0.00247764	0.00779181	0.584684	0.0453222	0.103472	-0.383081
ENSG00000080572	PIH1D3	0.130967	0.366885	0.287266	3.79428e-11	5.36537e-09	1.68952	1.80541e-08	6.03527e-07	-1.40225	3.67501	-0.158111	0.0162036	0.0477084	0.107581
ENSG00000080603	SRCAP	0.231457	0.494711	0.103411	0.136873	0.217007	0.161705	0.58868	0.710298	-0.0582945
ENSG00000080608	PUM3	0.0588733	0.241013	0.244569	0.00828336	0.0214522	0.424074	0.259817	0.395053	-0.179505
ENSG00000080644	CHRNA3	0.286096	0.554871	-0.229207	0.0447433	0.0866609	-0.538619	0.245529	0.379467	0.309412
ENSG00000080709	KCNN2	0.228042	0.490825	-0.215625	1.18247e-05	9.00603e-05	-0.983667	0.000555092	0.00297246	0.768042	-0.669943	0.0604503	0.0153925	0.438763	0.54855
ENSG00000080802	CNOT4	0.33603	0.60146	-0.0682453	0.149059	0.23235	-0.127512	0.499742	0.636183	0.0592663
ENSG00000080815	PSEN1	0.312365	0.580922	-0.106644	0.000457508	0.00191626	-0.467829	0.00623704	0.0213856	0.361185
ENSG00000080819	CPOX	0.118692	0.350117	0.223153	0.216897	0.314059	0.217059	0.972286	0.981127	0.00609459
ENSG00000080822	CLDND1	0.18086	0.436693	0.15479	0.00692761	0.0184989	-0.382702	0.000169586	0.00111745	0.537492
ENSG00000080823	MOK	0.698275	0.860074	0.0553337	0.000103691	0.000550094	0.707977	0.000305487	0.00182345	-0.652643	6.86706	-0.0966192	0.0104685	0.0989159	0.184863
ENSG00000080824	HSP90AA1	0.000481247	0.0115347	0.400135	4.27135e-07	6.15992e-06	0.740471	0.0168508	0.0472385	-0.340336	9.84612	-0.0178507	-0.0137261	0.66334	0.749065
ENSG00000080839	RBL1	0.822317	0.919863	0.0302816	0.0483079	0.0923769	-0.325897	0.0312208	0.0775497	0.356179
ENSG00000080845	DLGAP4	0.806132	0.914597	0.0175977	0.834426	0.885992	-0.0186819	0.683483	0.78413	0.0362796
ENSG00000080854	IGSF9B	0.00322975	0.0415767	0.732256	0.795371	0.856591	-0.0783869	0.00788562	0.0257994	0.810642
ENSG00000080986	NDC80	0.469886	0.712821	-0.11071	0.149855	0.23325	-0.270768	0.393447	0.53551	0.160058
ENSG00000081014	AP4E1	0.800196	0.911992	0.0301351	0.592361	0.689247	0.0789541	0.73964	0.825213	-0.0488189
ENSG00000081019	RSBN1	0.884396	0.949269	-0.0124063	0.00532875	0.0147775	-0.296098	0.00739172	0.0244995	0.283691
ENSG00000081026	MAGI3	0.0541766	0.231191	-0.192761	0.107552	0.177907	0.201535	0.00166808	0.00731647	-0.394296
ENSG00000081041	CXCL2	0.165831	0.416158	-0.373586	2.13445e-06	2.24237e-05	-1.57967	0.000255184	0.00157038	1.20608	1.61763	0.298279	0.083171	0.0156669	0.0481803
ENSG00000081052	COL4A4	0.136868	0.375451	0.291033	0.211478	0.307425	0.303243	0.959708	0.973785	-0.0122101
ENSG00000081059	TCF7	0.992245	0.996099	0.00122936	0.709389	0.788929	-0.0583735	0.702595	0.798221	0.0596029
ENSG00000081087	OSTM1	0.203764	0.463192	-0.132961	0.000797374	0.00303291	-0.437416	0.0183688	0.0506149	0.304455
ENSG00000081138	CDH7	0.76143	0.891102	-0.0493236	0.628784	0.720033	0.0973381	0.465044	0.603774	-0.146662
ENSG00000081148	IMPG2	0.703141	0.862928	-0.0497959	0.272011	0.37733	0.178706	0.158794	0.274192	-0.228502
ENSG00000081154	PCNP	0.0105662	0.0865387	0.195032	9.08835e-05	0.000493116	0.376856	0.0546404	0.119767	-0.181824	5.81065	-0.0069592	-0.0302667	0.834284	0.88132
ENSG00000081177	EXD2	0.566664	0.780579	0.0789771	3.12135e-05	0.000201113	0.732679	0.000173778	0.00114037	-0.653702	4.85543	-0.162568	0.11556	0.00235841	0.0119067
ENSG00000081181	ARG2	0.382195	0.642799	-0.128992	0.0695966	0.124874	0.335637	0.0116695	0.0351824	-0.464629
ENSG00000081189	MEF2C	0.947724	0.978654	0.0166627	0.0769303	0.135546	-0.55136	0.0683326	0.143046	0.568022
ENSG00000081237	PTPRC	0.941249	0.976004	-0.0175014	8.09382e-05	0.000447513	-1.19771	9.17349e-05	0.000670248	1.1802	6.68214	0.203845	0.0317789	0.0507329	0.112106
ENSG00000081277	PKP1	0.538493	0.762615	-0.163032	0.032771	0.0670656	0.716142	0.00827662	0.026826	-0.879175
ENSG00000081307	UBA5	0.431611	0.682978	0.0937518	0.000398707	0.0017117	0.53488	0.00318426	0.0124029	-0.441129
ENSG00000081320	STK17B	0.804267	0.913324	0.0325775	0.00481931	0.0135795	-0.469358	0.00245035	0.010019	0.501935
ENSG00000081377	CDC14B	0.513496	0.7443	-0.0952451	1.4063e-07	2.56942e-06	1.00186	7.1801e-09	2.88268e-07	-1.09711	5.48339	-0.160565	0.113688	0.00393781	0.017163
ENSG00000081386	ZNF510	0.0289455	0.160516	0.30591	0.000849267	0.00320209	0.585079	0.106847	0.202672	-0.279169
ENSG00000081479	LRP2	0.479121	0.720433	0.153976	0.235606	0.335929	0.318779	0.538381	0.669061	-0.164803
ENSG00000081665	ZNF506	0.62232	0.813529	0.041309	0.0490146	0.0934178	0.207009	0.112606	0.210891	-0.1657
ENSG00000081692	JMJD4	0.261765	0.529662	0.165084	0.00796183	0.0207303	0.488367	0.0766247	0.156631	-0.323283
ENSG00000081721	DUSP12	0.947665	0.978654	-0.00914749	0.0354537	0.071548	0.365947	0.0304386	0.0760203	-0.375095
ENSG00000081760	AACS	0.0272148	0.15388	-0.224492	0.857327	0.902067	-0.0226457	0.10786	0.204012	-0.201846
ENSG00000081791	DELE1	0.0914334	0.306356	-0.149652	0.485066	0.594837	0.0767957	0.0392003	0.0924139	-0.226448
ENSG00000081803	CADPS2	0.815236	0.917655	0.0386548	0.000366171	0.00159129	0.750096	0.000651613	0.00340488	-0.711441
ENSG00000081818	PCDHB4	0.709936	0.866224	-0.0605287	0.0133684	0.0319638	0.508483	0.00541615	0.0190837	-0.569012
ENSG00000081870	HSPB11	0.00407162	0.0478034	0.386717	1.02364e-11	2.21037e-09	1.203	1.85075e-06	2.70569e-05	-0.816283	5.59935	-0.100998	0.0323804	0.0737308	0.14931
ENSG00000081913	PHLPP1	0.854394	0.933884	0.0218127	0.0262963	0.0558464	0.332432	0.0366354	0.0879634	-0.310619
ENSG00000081923	ATP8B1	0.761637	0.891198	0.0323264	0.445176	0.556988	0.101756	0.600374	0.719899	-0.06943
ENSG00000081985	IL12RB2	0.520773	0.749303	0.131966	0.00233984	0.00742863	-0.759072	0.000406131	0.00230535	0.891039
ENSG00000082014	SMARCD3	0.0136917	0.102043	-0.392817	0.00282481	0.00867647	-0.585155	0.320773	0.462519	0.192338
ENSG00000082068	WDR70	0.00088971	0.0171907	0.469502	8.8486e-05	0.000482237	0.691395	0.200591	0.326633	-0.221892	3.99656	0.0411368	-0.0100084	0.516995	0.61859
ENSG00000082074	FYB1	0.266751	0.535473	0.274878	2.19515e-05	0.000149771	-1.33674	3.4454e-07	6.89037e-06	1.61162	5.66073	0.298713	0.135166	0.0023113	0.0118166
ENSG00000082126	MPP4	0.0308956	0.167293	-0.369345	0.0325059	0.0666255	-0.449137	0.70163	0.797529	0.0797924
ENSG00000082146	STRADB	0.61235	0.808547	-0.0709752	0.391486	0.504358	0.14809	0.203906	0.330883	-0.219065
ENSG00000082153	BZW1	0.0133389	0.100539	-0.219374	0.0576862	0.107008	-0.211186	0.940719	0.960556	-0.00818872
ENSG00000082196	C1QTNF3	0.98801	0.994861	0.00260487	0.558649	0.661184	0.126405	0.565038	0.69093	-0.1238
ENSG00000082212	ME2	0.0353486	0.180171	0.13817	0.0743122	0.13182	-0.145968	0.000545711	0.00293205	0.284138
ENSG00000082213	C5orf22	0.113806	0.342603	0.156327	0.0168514	0.0388163	0.294525	0.258063	0.393359	-0.138198
ENSG00000082258	CCNT2	0.148781	0.392668	0.160438	0.128785	0.206156	0.210634	0.715466	0.807747	-0.0501963
ENSG00000082269	FAM135A	0.00197376	0.030123	0.31924	0.0344287	0.0698498	0.269609	0.694787	0.792097	0.0496303
ENSG00000082293	COL19A1	0.246879	0.513121	-0.199526	0.00110101	0.00397492	-0.691826	0.0196257	0.0532607	0.4923
ENSG00000082397	EPB41L3	0.636651	0.822929	0.107662	2.13917e-05	0.000146829	-1.18618	4.29516e-06	5.44269e-05	1.29384	2.79802	0.288319	0.0882357	0.00281922	0.0134134
ENSG00000082438	COBLL1	0.663947	0.838795	0.0549118	0.00128397	0.00452606	0.515216	0.00374239	0.0141314	-0.460305
ENSG00000082458	DLG3	0.102344	0.325915	0.23344	4.93252e-06	4.34731e-05	0.835478	0.000819982	0.00409918	-0.602038	6.48853	-0.0889198	0.0178588	0.0378539	0.0902769
ENSG00000082482	KCNK2	0.0866858	0.296797	-0.404976	0.407891	0.520224	0.24467	0.0275454	0.0700315	-0.649646
ENSG00000082497	SERTAD4	0.285392	0.554502	-0.229529	0.00068154	0.00266658	0.936496	2.15238e-05	0.000201481	-1.16602
ENSG00000082512	TRAF5	0.532125	0.757675	0.0870179	0.0776109	0.13649	-0.300661	0.0234152	0.0614371	0.387679
ENSG00000082515	MRPL22	0.00285129	0.0380307	0.384478	0.0254858	0.0544072	0.351704	0.834474	0.893136	0.0327743
ENSG00000082516	GEMIN5	0.0781585	0.280461	0.27973	0.00611204	0.0166039	0.543462	0.179289	0.300173	-0.263733
ENSG00000082641	NFE2L1	0.79824	0.911337	0.0261593	0.000813933	0.00308488	0.435942	0.00151336	0.00677934	-0.409783
ENSG00000082684	SEMA5B	0.0353024	0.18005	-0.339989	1.33959e-06	1.54981e-05	-0.970859	0.00145118	0.0065467	0.630869	1.52146	-0.0439695	-0.00867156	0.408032	0.519121
ENSG00000082701	GSK3B	0.00113611	0.0205361	-0.234256	0.000224076	0.001048	-0.333519	0.262888	0.398547	0.0992634
ENSG00000082781	ITGB5	0.606029	0.805769	0.0723863	0.000126474	0.000650466	0.686681	0.000527404	0.00284709	-0.614294	4.21074	-0.0302962	-0.015424	0.607382	0.700232
ENSG00000082805	ERC1	0.566533	0.780493	-0.0663311	0.0892863	0.152817	0.24689	0.0304487	0.0760257	-0.313221
ENSG00000082898	XPO1	0.00653215	0.0654813	0.248796	0.247329	0.349308	0.132125	0.303826	0.444298	0.116671
ENSG00000082996	RNF13	0.0214261	0.133768	-0.215778	5.66885e-07	7.74209e-06	-0.598466	0.00108561	0.0051536	0.382688	5.36764	0.0741777	0.0299508	0.0546211	0.118895
ENSG00000083067	TRPM3	0.57572	0.786601	-0.0872608	0.715961	0.794027	0.0705173	0.413547	0.554926	-0.157778
ENSG00000083093	PALB2	0.407996	0.664564	0.101083	0.312762	0.423349	0.151528	0.736388	0.822906	-0.050445
ENSG00000083097	DOP1A	0.000390764	0.00987425	0.484857	0.000121886	0.00062928	0.659228	0.29998	0.440608	-0.174371	6.83822	0.086676	0.031502	0.144801	0.243568
ENSG00000083099	LYRM2	0.00330166	0.0420771	0.297411	8.15582e-10	5.03242e-08	0.804687	6.68481e-05	0.000518527	-0.507276	5.73292	0.00975963	-0.0378754	0.845549	0.889086
ENSG00000083123	BCKDHB	0.210426	0.470695	0.161887	0.000197729	0.000946244	0.607356	0.00576869	0.0200692	-0.445469	4.16845	-0.0919013	0.0127951	0.117279	0.209016
ENSG00000083168	KAT6A	0.0388254	0.190431	-0.181257	0.0293554	0.0612923	-0.240427	0.587649	0.709432	0.0591705
ENSG00000083223	TUT7	0.206643	0.466642	-0.134802	0.00227079	0.00724106	-0.411656	0.0378625	0.0902029	0.276853
ENSG00000083290	ULK2	0.982607	0.99242	0.00300092	0.0391552	0.0776832	0.356077	0.0396345	0.0930257	-0.353076
ENSG00000083307	GRHL2	0.610831	0.808186	-0.0810504	0.00020287	0.000965644	0.75642	3.63417e-05	0.000309543	-0.83747	6.72381	-0.0913996	0.000998914	0.116254	0.20817
ENSG00000083312	TNPO1	0.560368	0.776425	-0.0441057	0.953484	0.970009	0.00554546	0.5993	0.718805	-0.0496511
ENSG00000083444	PLOD1	0.525505	0.752599	-0.078146	0.0048566	0.0136601	-0.425904	0.0211416	0.0565502	0.347758
ENSG00000083454	P2RX5	0.0181883	0.121207	0.64282	0.00109673	0.00396665	-1.07208	3.59491e-07	7.16247e-06	1.7149
ENSG00000083457	ITGAE	0.96482	0.985388	-0.00659634	0.00135869	0.00473201	-0.591138	0.00154397	0.00688369	0.584542
ENSG00000083520	DIS3	0.316803	0.58452	0.0722468	0.105609	0.175109	0.146068	0.410147	0.5518	-0.0738213
ENSG00000083535	PIBF1	0.0961951	0.315686	0.192428	3.90146e-07	5.73519e-06	0.753154	0.000121179	0.000845555	-0.560726	5.59376	-0.118618	0.0564002	0.00869871	0.0312758
ENSG00000083544	TDRD3	0.594548	0.798679	0.0542944	0.00377224	0.0110864	0.371402	0.0127034	0.03771	-0.317107
ENSG00000083635	NUFIP1	0.253763	0.52126	0.166024	0.00105988	0.00385684	0.600822	0.0166488	0.0468197	-0.434798
ENSG00000083642	PDS5B	0.236629	0.501804	-0.0808511	0.762077	0.831323	0.0257897	0.208954	0.336852	-0.106641
ENSG00000083720	OXCT1	0.295067	0.56452	0.140624	0.0443181	0.0860153	0.335818	0.239553	0.372682	-0.195194
ENSG00000083750	RRAGB	0.00414067	0.0484007	0.443484	5.47666e-06	4.75606e-05	0.893273	0.0192456	0.0524161	-0.449789	2.2825	-0.0919807	0.12605	0.150199	0.249189
ENSG00000083799	CYLD	0.823661	0.920497	-0.0211885	5.1587e-05	0.000309633	-0.490298	9.61479e-05	0.000694551	0.46911	5.84867	0.182367	0.26373	8.60003e-07	1.62818e-05
ENSG00000083807	SLC27A5	0.548839	0.769492	-0.0768426	0.87156	0.912386	0.0256643	0.516668	0.650784	-0.102507
ENSG00000083812	ZNF324	0.173794	0.42769	-0.176165	0.340851	0.453381	0.153004	0.0399729	0.0935452	-0.329169
ENSG00000083814	ZNF671	0.133152	0.369533	0.244987	0.0745381	0.132147	0.361382	0.563377	0.689507	-0.116396
ENSG00000083817	ZNF416	0.158683	0.405448	0.226157	0.153323	0.237422	0.283966	0.770342	0.847748	-0.057809
ENSG00000083828	ZNF586	0.112664	0.341024	-0.193669	0.116513	0.189823	-0.237074	0.772236	0.848701	0.0434052
ENSG00000083838	ZNF446	0.772882	0.897456	0.0437405	0.000699675	0.00272353	0.649873	0.00144689	0.00653287	-0.606133
ENSG00000083844	ZNF264	0.0987092	0.319646	0.168649	2.06869e-06	2.19274e-05	0.621519	0.000435425	0.00243615	-0.452869	6.79212	0.00932002	-0.0209356	0.830488	0.878332
ENSG00000083845	RPS5	0.527399	0.754122	0.0844126	0.000436791	0.00184447	0.596907	0.00231034	0.00955655	-0.512494
ENSG00000083857	FAT1	0.456894	0.702329	-0.110984	0.955726	0.971396	0.0103766	0.513742	0.647864	-0.12136
ENSG00000083896	YTHDC1	0.498231	0.734363	-0.0549902	0.829547	0.882395	-0.0219012	0.743512	0.827684	-0.033089
ENSG00000083937	CHMP2B	0.85385	0.933858	-0.0138875	0.107175	0.177338	-0.151161	0.141714	0.251702	0.137273
ENSG00000084070	SMAP2	0.399771	0.657466	-0.0975723	0.000423944	0.00179892	-0.517953	0.00384711	0.0144405	0.420381
ENSG00000084072	PPIE	0.00316728	0.0411138	0.281983	4.92433e-05	0.000297489	0.486076	0.0829076	0.166714	-0.204093	4.97324	-0.0147292	-0.0339237	0.735391	0.80468
ENSG00000084073	ZMPSTE24	0.011781	0.0932809	0.199655	2.34374e-05	0.000157953	0.42319	0.0229106	0.0603521	-0.223535	5.52869	-0.0817096	0.13571	0.0625881	0.132195
ENSG00000084090	STARD7	0.907704	0.960225	-0.0114663	0.0165609	0.0382298	0.298869	0.0123715	0.036886	-0.310335
ENSG00000084092	NOA1	0.224573	0.486834	0.144975	0.0191365	0.0430559	0.347837	0.168975	0.287179	-0.202863
ENSG00000084093	REST	0.180765	0.436693	0.101019	0.000188565	0.000910023	0.357808	0.00664593	0.0224752	-0.256789	6.54176	0.0245264	-0.0203841	0.423708	0.533673
ENSG00000084110	HAL	0.0122743	0.095618	-0.845159	5.82031e-06	4.99984e-05	-1.88532	0.0109204	0.0333136	1.04016	1.01525	0.247288	0.0282763	0.0945333	0.179347
ENSG00000084112	SSH1	0.727268	0.874352	0.0378274	0.0572971	0.106435	-0.259784	0.02862	0.0722276	0.297612
ENSG00000084207	GSTP1	0.62515	0.815251	0.0748441	6.48319e-07	8.64497e-06	0.983393	3.47203e-06	4.58887e-05	-0.908548	8.5233	-0.0897633	0.00315116	0.0728663	0.148054
ENSG00000084234	APLP2	0.37573	0.636398	-0.0892523	0.00179914	0.00594958	0.399757	0.000131572	0.000906595	-0.48901
ENSG00000084444	FAM234B	0.237041	0.502235	0.191874	0.197462	0.290886	0.25875	0.738166	0.824155	-0.0668759
ENSG00000084453	SLCO1A2	0.148749	0.392668	-0.237367	0.830764	0.883293	-0.0435631	0.339788	0.482406	-0.193803
ENSG00000084463	WBP11	0.00211942	0.0315621	0.273017	7.64459e-05	0.000426959	0.441916	0.123452	0.225988	-0.168899	5.83979	0.0330371	-0.0213326	0.249048	0.361538
ENSG00000084623	EIF3I	0.789317	0.906526	-0.0217514	0.337385	0.449631	0.0973487	0.238512	0.371293	-0.1191
ENSG00000084636	COL16A1	0.0328196	0.173374	0.465557	0.00194278	0.00634192	0.849664	0.15629	0.270657	-0.384107
ENSG00000084652	TXLNA	0.329823	0.595979	0.085533	0.934956	0.957793	-0.00894627	0.386689	0.528473	0.0944792
ENSG00000084674	APOB	0.352931	0.617146	-0.174429	0.689965	0.772759	0.0936641	0.25145	0.385745	-0.268093
ENSG00000084676	NCOA1	0.0468948	0.213209	-0.175142	0.000439369	0.00185242	-0.391717	0.0484743	0.108972	0.216574
ENSG00000084693	AGBL5	0.14944	0.3932	0.179409	2.0984e-07	3.50369e-06	0.833369	3.41568e-05	0.000293121	-0.65396	5.21161	-0.0563987	0.0198129	0.104525	0.192965
ENSG00000084710	EFR3B	0.128495	0.362823	-0.245672	0.0298084	0.062084	-0.431009	0.347053	0.489125	0.185338
ENSG00000084731	KIF3C	0.0405505	0.195757	-0.375959	0.846951	0.89449	0.0440455	0.064829	0.137169	-0.420004
ENSG00000084733	RAB10	0.827718	0.922838	0.0172941	0.106871	0.176944	-0.161113	0.0726616	0.150318	0.178407
ENSG00000084734	GCKR	0.123209	0.356011	-0.218646	0.0656082	0.118893	-0.324786	0.544535	0.674297	0.106139
ENSG00000084754	HADHA	0.792965	0.908561	-0.0169701	0.827391	0.880513	0.0176319	0.667048	0.772206	-0.034602
ENSG00000084764	MAPRE3	0.405555	0.662682	0.115531	4.34822e-08	1.02629e-06	0.988647	9.43021e-07	1.55667e-05	-0.873116	5.91083	-0.0996043	0.00819252	0.0640759	0.134556
ENSG00000084774	CAD	0.45921	0.703521	-0.101599	0.137515	0.217792	0.253995	0.0370487	0.0887784	-0.355595
ENSG00000085063	CD59	0.516982	0.74671	0.0920283	5.78617e-07	7.88982e-06	0.915849	5.52546e-06	6.67356e-05	-0.823821	8.76031	-0.178425	0.048549	0.0138533	0.0442115
ENSG00000085117	CD82	0.791901	0.907667	0.0269318	0.195125	0.287975	-0.165459	0.13016	0.235568	0.192391
ENSG00000085185	BCORL1	0.00773359	0.0718042	-0.39368	0.0218459	0.0479434	-0.413995	0.909681	0.94217	0.0203145
ENSG00000085224	ATRX	0.989491	0.995179	-0.00118893	0.544947	0.649151	0.0686832	0.535461	0.666574	-0.0698722
ENSG00000085231	AK6	0.856506	0.934923	-0.0238785	0.823439	0.877718	-0.0361039	0.939731	0.959916	0.0122254
ENSG00000085265	FCN1	0.769864	0.895969	-0.0567837	4.72739e-06	4.21299e-05	-1.09846	1.41586e-05	0.000144192	1.04168	2.47625	0.17301	0.0308016	0.0506581	0.112077
ENSG00000085274	MYNN	0.317465	0.584824	0.106502	0.307891	0.417852	0.134069	0.833309	0.892841	-0.0275672
ENSG00000085276	MECOM	0.0417002	0.198726	0.279334	7.87888e-07	1.01443e-05	0.870087	0.000625037	0.00328211	-0.590753	7.25216	-0.132404	0.107404	0.00230424	0.011797
ENSG00000085365	SCAMP1	0.000778766	0.0158319	0.327151	3.7505e-07	5.54387e-06	0.627496	0.012585	0.0374411	-0.300345	5.27761	-0.0371137	0.0012017	0.408156	0.519121
ENSG00000085377	PREP	0.344068	0.60956	0.11057	0.221358	0.319173	-0.17544	0.0466914	0.105962	0.28601
ENSG00000085382	HACE1	0.483561	0.723348	-0.0809088	0.285781	0.393223	-0.152217	0.615457	0.732488	0.0713085
ENSG00000085415	SEH1L	0.799323	0.911596	0.0260376	0.520657	0.627845	0.0813999	0.661086	0.767652	-0.0553624
ENSG00000085433	WDR47	0.813589	0.917238	-0.0276252	0.0416523	0.0817543	0.29936	0.0252409	0.0653686	-0.326985
ENSG00000085449	WDFY1	1.79592e-06	0.000131036	0.475653	0.606737	0.701523	0.0625845	0.00074323	0.00379534	0.413069	6.4253	0.0944636	0.0369083	0.0218717	0.0617263
ENSG00000085465	OVGP1	0.985238	0.993442	-0.00352686	1.30379e-06	1.51833e-05	1.20261	9.47866e-07	1.56144e-05	-1.20614	2.87476	-0.227472	0.0458642	0.0190377	0.0559014
ENSG00000085491	SLC25A24	0.0827023	0.289803	0.164965	0.0390772	0.0775477	0.244485	0.498601	0.635035	-0.0795206
ENSG00000085511	MAP3K4	0.0252719	0.147342	-0.290563	0.139822	0.22058	0.239463	0.00111472	0.00526674	-0.530026
ENSG00000085514	PILRA	0.040199	0.194531	-0.559617	2.1223e-09	1.02764e-07	-2.03219	9.9701e-06	0.000108597	1.47258	1.40359	0.36239	0.103989	0.00091258	0.00577914
ENSG00000085552	IGSF9	0.858648	0.936089	-0.0265789	0.700359	0.781497	-0.0707305	0.809653	0.875687	0.0441516
ENSG00000085563	ABCB1	0.00967116	0.0822872	0.604592	0.159839	0.24556	-0.395653	0.000479359	0.00263038	1.00025
ENSG00000085644	ZNF213	0.72203	0.872153	-0.0418277	0.0198954	0.0444939	-0.336474	0.041023	0.0954018	0.294646
ENSG00000085662	AKR1B1	0.778781	0.901161	0.0446122	0.754297	0.82509	0.0614758	0.931337	0.95494	-0.0168636
ENSG00000085719	CPNE3	0.0487878	0.218125	0.177965	7.22377e-10	4.59875e-08	0.724599	1.98862e-06	2.86514e-05	-0.546634	7.0964	-0.126751	0.111113	0.00183496	0.00995325
ENSG00000085721	RRN3	0.006975	0.0681218	0.283623	0.564418	0.665597	0.074213	0.104252	0.199097	0.20941
ENSG00000085733	CTTN	0.796878	0.910653	0.0303559	0.025574	0.0545736	0.332019	0.0410944	0.0955264	-0.301663
ENSG00000085760	MTIF2	0.536166	0.760802	0.0692269	0.00153251	0.00521911	0.4468	0.00690296	0.0231728	-0.377573
ENSG00000085788	DDHD2	0.0621984	0.24959	-0.215112	0.544599	0.648881	0.0868589	0.0348051	0.0844862	-0.301971
ENSG00000085831	TTC39A	0.0411072	0.197063	-0.184494	0.02454	0.0527687	0.254405	0.000110839	0.000783325	-0.438898
ENSG00000085832	EPS15	0.0409493	0.196721	0.138158	0.803079	0.862508	-0.0210191	0.0584868	0.126258	0.159177
ENSG00000085840	ORC1	0.300665	0.569165	-0.180754	0.000572528	0.00231021	-0.746624	0.00863097	0.027718	0.56587
ENSG00000085871	MGST2	0.0465865	0.212445	0.273796	0.0131015	0.0314905	0.422207	0.379605	0.521683	-0.148412
ENSG00000085872	CHERP	0.349409	0.613841	-0.0807761	0.273806	0.379359	-0.117734	0.729592	0.818176	0.0369584
ENSG00000085978	ATG16L1	0.00680325	0.0669803	0.280325	0.894296	0.927799	-0.0168493	0.0196373	0.0532798	0.297174
ENSG00000085982	USP40	0.087846	0.299231	0.241269	0.0582518	0.107869	0.333342	0.598177	0.71775	-0.0920733
ENSG00000085998	POMGNT1	0.641208	0.826212	-0.0830779	0.0414447	0.0814237	0.457297	0.0154094	0.04393	-0.540375
ENSG00000085999	RAD54L	0.61723	0.810932	0.0936671	0.18365	0.274565	-0.306855	0.0828435	0.166657	0.400522
ENSG00000086015	MAST2	0.712249	0.866878	-0.0521974	0.0315969	0.0651801	0.383026	0.0141286	0.0410548	-0.435224
ENSG00000086061	DNAJA1	2.02465e-07	1.80499e-05	0.391098	0.895459	0.928704	-0.0120767	1.51006e-05	0.000151947	0.403175	6.99974	0.177548	0.27121	1.82044e-07	4.14271e-06
ENSG00000086062	B4GALT1	0.00121699	0.0214402	-0.224856	5.03275e-06	4.42589e-05	-0.40268	0.0389677	0.0920422	0.177824	7.01543	-0.00108845	0.0801172	0.971014	0.976927
ENSG00000086065	CHMP5	1.45896e-13	3.42834e-11	0.656353	5.0073e-05	0.000301703	0.430228	0.030392	0.0759504	0.226125	5.6873	0.144996	0.188031	2.66409e-05	0.000308407
ENSG00000086102	NFX1	0.400821	0.658379	-0.0601427	0.21638	0.313467	0.111102	0.0557894	0.121734	-0.171245
ENSG00000086159	AQP6	0.0154048	0.109463	-0.487793	0.186701	0.278189	-0.32677	0.51309	0.647144	-0.161024
ENSG00000086189	DIMT1	0.147449	0.390662	0.138302	1.27766e-09	6.87398e-08	0.753758	4.47178e-07	8.49637e-06	-0.615457	6.24053	-0.0974449	0.0688624	0.0204669	0.0589051
ENSG00000086200	IPO11	0.00017682	0.00546867	0.477004	9.23511e-08	1.85387e-06	0.860799	0.0143084	0.0414718	-0.383795	6.0196	-0.141769	0.0526193	0.015484	0.0477391
ENSG00000086205	FOLH1	0.913167	0.962813	-0.0196742	0.129147	0.206618	0.34295	0.106765	0.202565	-0.362624
ENSG00000086232	EIF2AK1	0.464721	0.708509	0.0642866	4.5416e-06	4.07828e-05	0.516873	4.93959e-05	0.000401678	-0.452586	6.59203	-0.0342429	-0.0169604	0.372923	0.48448
ENSG00000086289	EPDR1	0.454257	0.700117	0.148824	3.57179e-05	0.000225677	1.05925	0.000314761	0.00186834	-0.910429	1.83123	-0.263116	0.143991	0.0048502	0.0201261
ENSG00000086300	SNX10	0.754617	0.887338	-0.0903667	1.13487e-08	3.63407e-07	-2.05525	4.84925e-08	1.39113e-06	1.96489	2.06228	0.557492	0.229894	6.66244e-06	9.31461e-05
ENSG00000086475	SEPHS1	0.592168	0.796889	0.0710563	0.000505917	0.00208352	0.582936	0.00208184	0.00877261	-0.51188
ENSG00000086504	MRPL28	0.0337863	0.176152	0.255569	0.838887	0.88931	-0.0297503	0.0525281	0.115884	0.28532
ENSG00000086544	ITPKC	0.247401	0.513626	-0.151622	0.0127501	0.0307942	-0.407111	0.115048	0.214285	0.255489
ENSG00000086548	CEACAM6	0.489576	0.727106	-0.0930498	0.00902948	0.0230778	-0.443196	0.037542	0.0897224	0.350146
ENSG00000086570	FAT2	0.172686	0.42609	0.347382	1.65835e-05	0.000119472	1.42213	0.000918434	0.00448797	-1.07475	4.5716	-0.320653	0.165623	0.00845672	0.0305872
ENSG00000086589	RBM22	0.972298	0.989034	0.0033945	0.0239423	0.0517341	-0.274606	0.021823	0.058007	0.278
ENSG00000086598	TMED2	0.0361304	0.182968	0.168304	2.16182e-07	3.58709e-06	0.535203	0.000284576	0.00171788	-0.366899	6.37634	-0.1492	0.184731	0.000236566	0.00188166
ENSG00000086619	ERO1B	0.225048	0.487315	-0.184128	0.012959	0.0312091	-0.464319	0.131174	0.237054	0.280191
ENSG00000086666	ZFAND6	0.240309	0.505716	-0.0897564	0.632571	0.72354	0.0455934	0.154273	0.26789	-0.13535
ENSG00000086696	HSD17B2	0.563576	0.779013	-0.0949503	0.907768	0.938363	-0.0235959	0.724658	0.814469	-0.0713545
ENSG00000086712	TXLNG	0.128806	0.363352	0.155841	0.000394549	0.00169618	0.45681	0.0182004	0.0502635	-0.300969
ENSG00000086730	LAT2	0.101262	0.32424	-0.347326	1.01651e-07	1.9901e-06	-1.40617	4.88278e-05	0.000397665	1.05884	3.36621	0.224211	0.0569196	0.0348628	0.0849533
ENSG00000086758	HUWE1	0.780122	0.901637	0.0251169	0.473376	0.583828	0.0813008	0.617828	0.734559	-0.0561839
ENSG00000086827	ZW10	0.187945	0.44564	0.174783	0.158903	0.244332	0.230784	0.731377	0.819255	-0.0560004
ENSG00000086848	ALG9	0.631042	0.81899	0.0563705	0.867947	0.909736	0.0241346	0.823655	0.886156	0.0322358
ENSG00000086991	NOX4	0.583427	0.791189	-0.0808724	0.791916	0.854137	-0.0481124	0.856927	0.908616	-0.0327599
ENSG00000087008	ACOX3	0.465666	0.709601	0.0806926	0.154971	0.239463	0.196514	0.398934	0.540996	-0.115822
ENSG00000087053	MTMR2	0.0511452	0.223659	0.217045	4.02793e-06	3.71393e-05	0.654514	0.00170707	0.00744467	-0.437469	5.12974	0.0390455	-0.02458	0.390518	0.501674
ENSG00000087074	PPP1R15A	0.0252748	0.147342	-0.323327	1.89874e-07	3.23799e-06	-0.969765	0.000383038	0.00220481	0.646438	6.04818	0.268544	0.208111	0.00011474	0.0010559
ENSG00000087077	TRIP6	0.82828	0.923021	0.0255586	0.94206	0.962586	0.0105468	0.91746	0.946362	0.0150119
ENSG00000087085	ACHE	0.157059	0.403481	0.296219	0.054701	0.10253	-0.498088	0.00229021	0.0094954	0.794307
ENSG00000087086	FTL	0.488339	0.726323	-0.0930922	2.43097e-06	2.47733e-05	-0.82309	2.28214e-05	0.000211032	0.729998	10.0353	0.0220689	-0.030312	0.711133	0.788581
ENSG00000087087	SRRT	0.553815	0.772662	0.0476051	0.706975	0.786846	-0.0376804	0.392938	0.534909	0.0852855
ENSG00000087088	BAX	0.58683	0.793111	-0.0709465	0.00151448	0.00517311	-0.511831	0.00610131	0.0210023	0.440885
ENSG00000087095	NLK	0.325844	0.593118	0.0919947	0.256951	0.360634	0.131229	0.73364	0.820984	-0.039234
ENSG00000087111	PIGS	0.804978	0.913937	-0.0268587	0.805502	0.864297	0.0331584	0.654681	0.76253	-0.0600172
ENSG00000087116	ADAMTS2	0.958545	0.983472	-0.0102582	0.00078292	0.0029886	-0.825277	0.000900139	0.00441761	0.815019
ENSG00000087128	TMPRSS11E	0.227685	0.490255	-0.392205	0.0320941	0.0659494	-0.850218	0.245701	0.379659	0.458012
ENSG00000087152	ATXN7L3	0.0712914	0.267787	-0.165178	2.82115e-05	0.000184524	-0.483799	0.00511492	0.018207	0.318622	5.06143	0.097099	0.0270356	0.0291	0.074914
ENSG00000087157	PGS1	0.101421	0.324315	-0.300485	4.28409e-07	6.17272e-06	-1.17887	0.0001276	0.000882652	0.878381	4.62015	0.052002	0.0242903	0.491311	0.597061
ENSG00000087191	PSMC5	0.00658079	0.0656395	0.219454	0.123552	0.199136	0.153546	0.506427	0.641932	0.0659082
ENSG00000087206	UIMC1	0.301879	0.570315	-0.106692	0.534642	0.640073	-0.0794068	0.830189	0.890846	-0.0272855
ENSG00000087237	CETP	0.709175	0.8661	0.0686919	3.99202e-10	3.03755e-08	-1.44028	8.75652e-11	6.53834e-09	1.50897	1.03623	0.202378	0.0585248	0.0186014	0.0551518
ENSG00000087250	MT3	0.604768	0.804985	-0.124306	0.000118576	0.00061517	1.18848	1.92116e-05	0.000183822	-1.31278	0.62024	-0.166901	-0.000605397	0.152344	0.2516
ENSG00000087253	LPCAT2	0.051659	0.225043	-0.424497	3.24088e-11	4.88547e-09	-1.83395	1.93345e-07	4.30288e-06	1.40945	3.23538	0.0738888	0.0188283	0.431048	0.541417
ENSG00000087258	GNAO1	0.0854005	0.294577	-0.396995	0.159527	0.245127	-0.400975	0.988799	0.992152	0.00397956
ENSG00000087263	OGFOD1	0.00250771	0.0351189	0.312171	0.619352	0.712243	0.0624996	0.0479677	0.108168	0.249671
ENSG00000087266	SH3BP2	0.00474479	0.0532423	-0.41478	3.20958e-12	1.11491e-09	-1.33899	6.77506e-07	1.18835e-05	0.924213	5.82914	0.232676	0.157332	0.000443723	0.0032038
ENSG00000087269	NOP14	0.725426	0.873638	0.0287606	0.641773	0.731395	-0.047121	0.452503	0.592036	0.0758817
ENSG00000087274	ADD1	0.00334633	0.0422267	-0.18837	0.108126	0.178652	-0.128711	0.452662	0.592099	-0.0596584
ENSG00000087299	L2HGDH	0.117154	0.34718	-0.157624	0.646244	0.735533	0.057254	0.084121	0.168548	-0.214878
ENSG00000087301	TXNDC16	0.811216	0.9169	-0.0431504	0.00811894	0.0210742	-0.585177	0.0142779	0.0414134	0.542026
ENSG00000087302	RTRAF	0.644883	0.828565	-0.0387438	0.566967	0.667518	-0.0598723	0.839114	0.89654	0.0211284
ENSG00000087303	NID2	0.12998	0.365245	-0.322351	0.171096	0.259436	-0.36241	0.87897	0.921664	0.0400588
ENSG00000087338	GMCL1	0.241745	0.5074	-0.114203	0.273143	0.378572	-0.13221	0.880732	0.922774	0.0180065
ENSG00000087365	SF3B2	0.00516352	0.0563194	0.186557	4.86185e-05	0.000294829	0.343568	0.0582452	0.125855	-0.15701	7.22593	0.00521374	-0.008755	0.837067	0.883234
ENSG00000087448	KLHL42	0.382701	0.642979	0.124992	0.000389694	0.00167796	0.643386	0.00386474	0.0144964	-0.518394
ENSG00000087460	GNAS	0.582469	0.790734	0.0472957	0.00107658	0.00390793	0.357987	0.0041913	0.0154645	-0.310691
ENSG00000087470	DNM1L	0.00387443	0.0464664	0.269028	0.00424859	0.0122013	0.331876	0.583509	0.706515	-0.0628484
ENSG00000087495	PHACTR3	0.480541	0.721589	-0.0922797	0.645197	0.734512	0.0742389	0.300286	0.440896	-0.166519
ENSG00000087502	ERGIC2	0.234626	0.499234	0.120888	0.587557	0.685247	0.0684433	0.676448	0.779178	0.0524444
ENSG00000087510	TFAP2C	0.205143	0.465292	-0.19188	0.540083	0.645184	-0.114419	0.676948	0.779375	-0.0774612
ENSG00000087586	AURKA	0.36266	0.625367	-0.174033	0.000104769	0.000554661	-0.920096	0.00156581	0.00696347	0.746062	1.11287	0.011332	-0.037589	0.866985	0.904301
ENSG00000087589	CASS4	0.000866067	0.0169594	-0.788693	2.3544e-09	1.10976e-07	-1.76535	0.000649128	0.00339522	0.976652	2.6269	0.0102755	-0.0236052	0.918843	0.94049
ENSG00000087842	PIR	0.15976	0.406692	0.180476	2.10562e-06	2.22416e-05	0.777604	0.000217377	0.0013702	-0.597128	3.83348	-0.142147	0.143867	0.0019458	0.0104475
ENSG00000087884	AAMDC	0.628502	0.817587	-0.058843	0.851756	0.898126	-0.0279891	0.836297	0.894303	-0.0308538
ENSG00000087903	RFX2	0.90992	0.96136	-0.0162805	0.00021811	0.00102235	0.678999	0.000140071	0.000955419	-0.695279
ENSG00000087995	METTL2A	0.803886	0.913311	-0.0238748	0.335517	0.447702	-0.113761	0.445793	0.585848	0.0898858
ENSG00000088002	SULT2B1	0.0322308	0.171598	-0.403739	0.689859	0.772759	0.0935069	0.0333031	0.0816431	-0.497246
ENSG00000088035	ALG6	0.0394406	0.192359	0.248145	0.468728	0.579795	0.106626	0.336475	0.479393	0.141519
ENSG00000088038	CNOT3	0.676155	0.845935	-0.0438827	0.876047	0.915251	0.0203974	0.621406	0.736994	-0.06428
ENSG00000088053	GP6	0.0239446	0.143246	-0.398841	0.0023543	0.0074612	-0.657051	0.22795	0.359199	0.258211
ENSG00000088179	PTPN4	0.620455	0.813137	-0.0561715	0.0978214	0.164744	0.235181	0.0394851	0.0927842	-0.291352
ENSG00000088205	DDX18	0.454418	0.700122	0.0556336	0.342453	0.455208	0.0882889	0.723867	0.813867	-0.0326553
ENSG00000088247	KHSRP	0.121506	0.353947	0.138193	0.0101353	0.0253644	0.288596	0.175692	0.29542	-0.150403
ENSG00000088256	GNA11	0.252149	0.519678	0.11542	0.000207757	0.000983337	0.474882	0.00449424	0.0163808	-0.359462	6.6901	-0.024454	-0.00414828	0.615531	0.706937
ENSG00000088280	ASAP3	0.236359	0.501498	-0.13138	0.866356	0.908707	-0.0231553	0.429241	0.569767	-0.108225
ENSG00000088298	EDEM2	0.748839	0.884448	0.0386505	7.1678e-05	0.000405332	-0.588734	2.60236e-05	0.000235065	0.627385	2.92166	0.0792265	0.0507995	0.141707	0.23979
ENSG00000088305	DNMT3B	0.0710221	0.2673	-0.254586	0.337972	0.450262	0.168548	0.0160546	0.0453885	-0.423134
ENSG00000088320	REM1	0.0921812	0.307912	-0.365537	0.000561422	0.00227574	0.957396	1.96643e-06	2.84874e-05	-1.32293
ENSG00000088325	TPX2	3.84514e-07	3.20008e-05	0.902253	0.102034	0.170472	-0.340692	1.07198e-08	3.91075e-07	1.24295	1.89269	0.0156405	-0.0359543	0.851778	0.893921
ENSG00000088356	PDRG1	0.450687	0.697147	0.107038	0.201072	0.295224	0.224053	0.503046	0.639066	-0.117015
ENSG00000088367	EPB41L1	0.993477	0.996552	-0.00126156	1.30461e-05	9.76695e-05	0.863451	1.11492e-05	0.000119007	-0.864713	6.81928	-0.0465837	0.00401073	0.305819	0.417636
ENSG00000088386	SLC15A1	0.10137	0.324315	-0.268214	0.195295	0.2882	-0.261147	0.971896	0.98092	-0.00706738
ENSG00000088387	DOCK9	0.203341	0.463144	-0.160416	0.109871	0.18103	0.253266	0.00889276	0.0283458	-0.413682
ENSG00000088448	ANKRD10	0.0965667	0.316132	0.274056	0.434415	0.546456	0.160557	0.578577	0.702301	0.113499
ENSG00000088451	TGDS	0.246824	0.513104	0.174907	0.0040433	0.0117426	0.542474	0.0496904	0.111096	-0.367567
ENSG00000088538	DOCK3	0.573917	0.785492	0.0901011	0.747458	0.819659	0.0637415	0.893825	0.931649	0.0263596
ENSG00000088543	C3orf18	0.870139	0.942321	-0.0246852	0.623339	0.715335	0.0920371	0.531884	0.663644	-0.116722
ENSG00000088682	COQ9	0.0574571	0.237913	0.199056	0.00171814	0.00573341	0.409859	0.103124	0.197296	-0.210802
ENSG00000088726	TMEM40	0.112216	0.340635	-0.272616	0.0108032	0.0268124	-0.534992	0.208622	0.336487	0.262377
ENSG00000088727	KIF9	0.139186	0.378691	0.223525	2.73944e-10	2.34083e-08	1.25985	1.11355e-07	2.7544e-06	-1.03632	5.65786	-0.107278	0.0264675	0.0675914	0.140558
ENSG00000088756	ARHGAP28	0.000288635	0.00803502	-0.509053	0.000210803	0.000994807	-0.643304	0.429813	0.570299	0.134251	4.18955	-0.082751	-0.00551578	0.204605	0.313347
ENSG00000088766	CRLS1	0.999254	0.999692	0.00010233	0.000101338	0.000539582	0.54133	9.12349e-05	0.000668122	-0.541227	5.25133	-0.21591	0.258084	6.64861e-07	1.29465e-05
ENSG00000088808	PPP1R13B	0.501389	0.736979	-0.0754984	0.0147746	0.0347845	0.344934	0.00287372	0.0114483	-0.420433
ENSG00000088812	ATRN	0.706173	0.86426	-0.0465828	0.000289271	0.00130609	0.569591	8.24885e-05	0.000614783	-0.616174
ENSG00000088826	SMOX	0.274643	0.543452	-0.24014	0.109994	0.181195	-0.43512	0.47151	0.609666	0.19498
ENSG00000088827	SIGLEC1	3.07129e-17	1.14131e-14	3.0698	0.0265411	0.0562989	-0.853894	2.35793e-19	1.8197e-16	3.9237	3.12205	0.475391	0.133947	0.000232829	0.00186008
ENSG00000088832	FKBP1A	0.424173	0.677041	-0.0628402	0.716934	0.794995	-0.0356916	0.781453	0.855732	-0.0271486
ENSG00000088833	NSFL1C	0.893817	0.954061	-0.00890943	0.637133	0.727456	0.0393192	0.560842	0.687405	-0.0482287
ENSG00000088836	SLC4A11	0.295219	0.564743	0.179485	0.224876	0.323284	0.260568	0.703771	0.799087	-0.0810831
ENSG00000088854	C20orf194	0.0963277	0.315808	-0.182661	0.0309455	0.0640516	0.297185	0.00050384	0.00274305	-0.479846
ENSG00000088876	ZNF343	0.0189726	0.123892	0.357361	0.0608391	0.111741	0.352859	0.980812	0.986952	0.00450131
ENSG00000088881	EBF4	0.00997235	0.0835388	0.481107	0.69528	0.777136	0.0884001	0.0841773	0.168618	0.392707
ENSG00000088882	CPXM1	0.144364	0.386027	-0.285593	0.734839	0.809681	-0.0826845	0.403555	0.54569	-0.202909
ENSG00000088888	MAVS	0.000218635	0.00643382	-0.280617	0.520322	0.627631	0.0603856	0.000312726	0.00185971	-0.341003
ENSG00000088899	LZTS3	0.222885	0.48515	0.184168	4.77461e-05	0.000290531	0.783739	0.00161477	0.00713959	-0.599571	4.96203	-0.152436	0.076008	0.00271673	0.0131495
ENSG00000088930	XRN2	0.745123	0.882277	0.0196988	0.422204	0.534792	0.0608354	0.585168	0.707537	-0.0411366
ENSG00000088970	KIZ	0.436293	0.685702	0.10038	1.17456e-05	8.97464e-05	0.72267	0.000134508	0.00092324	-0.62229	3.35693	-0.0130672	0.0149592	0.765805	0.826373
ENSG00000088986	DYNLL1	0.000692087	0.0145895	0.489004	5.85564e-12	1.53389e-09	1.29572	8.8915e-06	9.87334e-05	-0.806717	7.3751	-0.0219556	-0.0265273	0.697706	0.778681
ENSG00000088992	TESC	0.355161	0.619216	-0.191986	0.00352467	0.0104578	-0.752908	0.0288259	0.0726856	0.560922
ENSG00000089006	SNX5	0.754762	0.887442	0.022324	0.170558	0.258792	0.12252	0.259674	0.395053	-0.100196
ENSG00000089009	RPL6	0.379571	0.64076	-0.115545	0.0213093	0.0469527	0.382055	0.00265344	0.0107313	-0.4976
ENSG00000089012	SIRPG	0.185346	0.441971	0.301025	8.16688e-05	0.000450772	-1.10555	7.57554e-07	1.29465e-05	1.40657	0.430876	0.0817634	0.0217295	0.475054	0.581813
ENSG00000089022	MAPKAPK5	0.0925701	0.308607	0.149742	0.0229032	0.0498733	0.253475	0.347292	0.489363	-0.103733
ENSG00000089041	P2RX7	0.210819	0.471276	0.244134	1.9801e-08	5.60001e-07	-1.3439	8.63172e-11	6.47541e-09	1.58803	2.75417	0.284415	0.086681	0.00355027	0.0159916
ENSG00000089048	ESF1	0.00099567	0.0186927	0.388552	2.20216e-05	0.000150075	0.625956	0.101124	0.194261	-0.237404	4.11354	0.0407229	-0.0266411	0.368082	0.479562
ENSG00000089050	RBBP9	0.923702	0.967886	-0.0113808	3.10043e-06	3.02642e-05	0.712983	1.85368e-06	2.70749e-05	-0.724364	4.97149	-0.175836	0.0889435	0.00576863	0.0227183
ENSG00000089053	ANAPC5	0.458278	0.702762	-0.0604897	3.95712e-06	3.66556e-05	0.483085	2.07167e-07	4.53333e-06	-0.543574	6.7844	-0.11772	0.147649	0.000364235	0.00271867
ENSG00000089057	SLC23A2	0.914518	0.963161	0.0137525	0.0195248	0.0437754	0.377448	0.0234778	0.0615506	-0.363695
ENSG00000089060	SLC8B1	0.167674	0.419093	-0.165703	1.93179e-05	0.000134795	-0.641665	0.00134919	0.0061649	0.475962	4.11003	0.0465431	-0.0256925	0.410814	0.521953
ENSG00000089063	TMEM230	0.326588	0.593692	0.0824517	0.000160294	0.000793598	0.401781	0.00243237	0.0099642	-0.319329	4.9935	-0.0218662	0.00432395	0.581332	0.676855
ENSG00000089091	DZANK1	0.840592	0.928382	-0.0229078	8.32519e-05	0.000458319	0.570652	3.88429e-05	0.000328397	-0.59356	5.15562	-0.0652225	-0.0116886	0.204645	0.313347
ENSG00000089094	KDM2B	0.0824237	0.289334	0.165886	0.04128	0.0811433	0.243339	0.512483	0.646633	-0.0774524
ENSG00000089101	CFAP61	0.630779	0.818895	0.104707	4.2103e-06	3.84437e-05	1.30545	1.78992e-05	0.00017355	-1.20074	5.5246	-0.0705378	-0.0154786	0.296719	0.409015
ENSG00000089123	TASP1	0.0646262	0.255396	0.252868	1.22787e-06	1.45134e-05	0.848491	0.000528124	0.00284905	-0.595623	3.89068	-0.0246155	-0.0267747	0.599271	0.692639
ENSG00000089127	OAS1	4.74257e-23	3.29485e-20	2.09605	0.950589	0.968222	0.0145671	2.14406e-16	6.85199e-14	2.08148	5.42334	0.602662	0.530507	1.04238e-14	1.89453e-12
ENSG00000089154	GCN1	0.0608775	0.24602	0.268932	0.0116814	0.0286593	0.455482	0.296123	0.436348	-0.18655
ENSG00000089157	RPLP0	0.951695	0.98041	-0.00817996	0.00011646	0.000606162	0.664564	8.78547e-05	0.000648421	-0.672744	8.58321	-0.0839416	-0.00695485	0.164732	0.266015
ENSG00000089159	PXN	0.00022955	0.00670563	-0.294929	0.0114985	0.0282668	-0.252345	0.665671	0.77117	-0.0425839
ENSG00000089169	RPH3A	0.397932	0.655987	-0.19312	0.066039	0.119533	-0.516746	0.24785	0.382057	0.323627
ENSG00000089177	KIF16B	0.785032	0.904139	0.0399102	0.111323	0.18297	0.289636	0.167713	0.285672	-0.249725
ENSG00000089195	TRMT6	0.261406	0.529348	0.122128	0.190755	0.283121	0.175076	0.691439	0.789686	-0.0529482
ENSG00000089199	CHGB	0.283788	0.553209	-0.182209	0.350988	0.464544	-0.197399	0.942476	0.961736	0.0151905
ENSG00000089220	PEBP1	0.777	0.900315	0.0275526	1.66763e-06	1.84177e-05	0.599614	4.06389e-06	5.22421e-05	-0.572061	6.44515	-0.113729	0.0412084	0.0202726	0.0585791
ENSG00000089234	BRAP	0.928036	0.969329	0.00820977	0.692549	0.774784	0.0445058	0.746187	0.829506	-0.036296
ENSG00000089248	ERP29	0.331036	0.596723	0.0855517	0.456936	0.568511	0.0812191	0.96821	0.979237	0.00433254
ENSG00000089250	NOS1	0.40996	0.665955	-0.124689	0.0243494	0.052456	-0.419057	0.112476	0.210698	0.294369
ENSG00000089280	FUS	0.571425	0.783692	0.0508071	0.081825	0.142645	-0.196981	0.0278716	0.0706851	0.247788
ENSG00000089289	IGBP1	0.551469	0.771488	0.053775	0.488658	0.598101	0.0774009	0.831997	0.892128	-0.0236259
ENSG00000089327	FXYD5	0.277208	0.546245	-0.212296	0.000310146	0.00138656	-0.860508	0.00644232	0.0219445	0.648211
ENSG00000089335	ZNF302	0.375014	0.635967	0.186328	0.685424	0.768804	0.105946	0.757666	0.838127	0.0803823
ENSG00000089351	GRAMD1A	0.0905624	0.304396	-0.350316	5.80208e-08	1.28717e-06	-1.42252	3.18934e-05	0.000277725	1.0722	3.85677	0.0637478	0.0185451	0.348714	0.460769
ENSG00000089356	FXYD3	0.00043181	0.010678	0.50757	4.98665e-08	1.13669e-06	1.0056	0.00542737	0.0191167	-0.498035	6.89827	-0.00573974	-0.0369421	0.919274	0.94049
ENSG00000089486	CDIP1	0.108301	0.334857	-0.269888	0.00652976	0.0175744	-0.559891	0.156403	0.270795	0.290003
ENSG00000089505	CMTM1	0.0505042	0.222316	-0.411318	2.01328e-06	2.1533e-05	-1.24508	0.00126629	0.00586139	0.833761	0.193489	0.0689132	-0.00719699	0.373095	0.48453
ENSG00000089558	KCNH4	0.319677	0.586592	-0.2465	0.0012268	0.00435334	-1.00016	0.014153	0.0410959	0.753664
ENSG00000089597	GANAB	0.627864	0.817189	0.0455756	0.0160541	0.0372158	0.285526	0.0414369	0.0961406	-0.239951
ENSG00000089639	GMIP	0.263749	0.531859	-0.20685	1.52064e-06	1.70874e-05	-1.12405	7.24115e-05	0.000553354	0.917202	4.64246	0.171824	0.0810309	0.0482959	0.108101
ENSG00000089682	RBM41	0.878866	0.946767	-0.0163519	0.0030602	0.00929575	0.398478	0.00196297	0.00834432	-0.41483
ENSG00000089685	BIRC5	0.207987	0.46822	-0.253419	2.04669e-05	0.000141454	-1.06582	0.00107341	0.00510175	0.812397	0.126914	0.0157553	-0.02486	0.869636	0.906023
ENSG00000089692	LAG3	2.58559e-12	5.1644e-10	1.89871	0.00398753	0.0116144	-0.858947	7.13815e-17	2.53468e-14	2.75766	3.43994	0.606185	0.307645	1.93027e-07	4.3581e-06
ENSG00000089693	MLF2	0.062827	0.250728	-0.162597	0.330834	0.442413	-0.105778	0.599171	0.71878	-0.0568191
ENSG00000089723	OTUB2	0.621654	0.813257	0.0899875	0.0979674	0.164937	-0.371206	0.0400512	0.0936599	0.461193
ENSG00000089737	DDX24	1.39952e-05	0.000752959	0.367353	2.94863e-06	2.9138e-05	0.497133	0.209895	0.337824	-0.12978	6.54303	-0.0173067	-0.0193176	0.60324	0.696341
ENSG00000089775	ZBTB25	0.0524208	0.226939	0.194554	0.0801646	0.140224	0.218309	0.847922	0.902401	-0.0237547
ENSG00000089818	NECAP1	0.839088	0.927553	-0.0171356	1.80481e-05	0.000127645	-0.457063	3.37692e-05	0.000290889	0.439928	4.92823	0.0700054	0.0614695	0.0401694	0.0945085
ENSG00000089820	ARHGAP4	0.597325	0.799921	0.104281	0.000763613	0.00293101	-0.818183	0.000159161	0.00106101	0.922464
ENSG00000089847	ANKRD24	0.585001	0.792121	0.0980852	0.0885105	0.151815	0.383217	0.202287	0.328858	-0.285132
ENSG00000089876	DHX32	0.186307	0.443601	0.167355	1.94022e-05	0.000135265	0.69026	0.00103338	0.00495124	-0.522905	6.62354	-0.0577865	0.0432604	0.156562	0.256237
ENSG00000089902	RCOR1	0.00501007	0.055108	-0.358621	0.0503909	0.095663	-0.311368	0.764126	0.842881	-0.0472536
ENSG00000089916	GPATCH2L	0.814182	0.917347	-0.0259921	0.00406797	0.0117928	-0.399895	0.0068776	0.0231168	0.373903
ENSG00000090006	LTBP4	0.000875621	0.0170717	-0.412001	0.0773407	0.136139	-0.268912	0.342867	0.48544	-0.143089
ENSG00000090013	BLVRB	0.115859	0.345652	0.192639	0.373614	0.487189	-0.132899	0.0301806	0.0755397	0.325538
ENSG00000090020	SLC9A1	0.133816	0.370777	-0.137917	0.00128436	0.00452641	-0.371804	0.0404819	0.0944322	0.233887
ENSG00000090054	SPTLC1	0.838073	0.927129	0.0219422	0.546756	0.650821	0.0806373	0.65938	0.766271	-0.0586951
ENSG00000090060	PAPOLA	0.778346	0.901068	0.0189644	0.000548531	0.00223368	0.296555	0.00111415	0.00526674	-0.277591
ENSG00000090061	CCNK	0.0171609	0.116464	0.185567	0.955963	0.971396	-0.00532456	0.0477394	0.107744	0.190891
ENSG00000090097	PCBP4	0.94862	0.97883	-0.0108288	0.925114	0.9512	0.0194995	0.883553	0.924517	-0.0303282
ENSG00000090104	RGS1	0.0015669	0.0255485	0.853991	0.000942027	0.00348764	-1.06087	9.46732e-09	3.55181e-07	1.91486
ENSG00000090238	YPEL3	0.000341884	0.00907468	-0.398596	1.09391e-05	8.4647e-05	-0.613372	0.11482	0.214059	0.214777	5.12314	0.0448422	-0.027724	0.436517	0.546398
ENSG00000090263	MRPS33	0.0315123	0.169256	0.293619	8.69234e-05	0.000475342	0.673668	0.0246978	0.064118	-0.380049	4.3876	-0.0789065	-0.0124418	0.16403	0.265
ENSG00000090266	NDUFB2	0.391244	0.65019	-0.0793227	0.61584	0.709226	-0.0572481	0.846012	0.901208	-0.0220746
ENSG00000090273	NUDC	3.59437e-05	0.00162244	0.509404	1.12077e-09	6.26791e-08	0.962303	0.00296529	0.0117283	-0.452899	6.41322	-0.0267795	-0.0220583	0.597439	0.691319
ENSG00000090316	MAEA	2.05151e-06	0.000147663	-0.473481	5.22647e-06	4.56652e-05	-0.565461	0.446105	0.586018	0.0919807	5.63631	0.000841861	0.0573451	0.981708	0.985503
ENSG00000090339	ICAM1	0.551313	0.771403	-0.170897	8.93542e-09	3.05737e-07	-2.09289	1.04493e-07	2.60889e-06	1.92199	3.34116	0.487837	0.262423	5.08683e-06	7.48609e-05
ENSG00000090372	STRN4	0.977773	0.990853	-0.00202874	0.137377	0.217621	-0.135146	0.14145	0.251359	0.133118
ENSG00000090376	IRAK3	0.0969743	0.316752	-0.259747	2.12319e-07	3.534e-06	-1.04187	7.31744e-05	0.000556787	0.782122	6.39459	-0.0906094	0.00349324	0.197285	0.305813
ENSG00000090382	LYZ	0.266781	0.535473	-0.153683	0.000193488	0.000929848	-0.65525	0.00388561	0.0145542	0.501568	6.84391	-0.0230646	-0.0235889	0.698251	0.778867
ENSG00000090432	MUL1	0.0359245	0.182234	0.226897	0.0762237	0.134489	0.236005	0.94519	0.963767	-0.00910801
ENSG00000090447	TFAP4	0.976558	0.99048	-0.00360031	0.539816	0.64501	-0.0922985	0.554986	0.682794	0.0886982
ENSG00000090470	PDCD7	0.738106	0.878815	0.0436024	0.421469	0.53403	0.129479	0.592713	0.713577	-0.0858771
ENSG00000090487	SPG21	0.188231	0.446187	-0.0856942	0.0295084	0.0615474	-0.176749	0.258245	0.393561	0.0910549
ENSG00000090520	DNAJB11	0.280178	0.548972	0.121807	0.45017	0.561623	0.10541	0.906087	0.940061	0.0163971
ENSG00000090530	P3H2	0.0580613	0.238991	-0.371016	0.000255218	0.00117627	-0.883291	0.0322405	0.0795665	0.512275
ENSG00000090539	CHRD	0.582175	0.790718	-0.1068	0.151809	0.235475	-0.345938	0.319647	0.461145	0.239139
ENSG00000090554	FLT3LG	0.141139	0.381406	0.210976	0.0423004	0.0828535	-0.353728	0.00134359	0.00614286	0.564704
ENSG00000090565	RAB11FIP3	0.46969	0.712821	-0.0927093	0.00489144	0.013734	0.456245	0.000677308	0.00351387	-0.548954
ENSG00000090581	GNPTG	0.0313813	0.168988	-0.227838	0.0554944	0.103701	-0.250639	0.860391	0.910271	0.0228013
ENSG00000090612	ZNF268	0.00582606	0.0604904	0.294651	0.125075	0.201245	0.20286	0.485268	0.62247	0.0917918
ENSG00000090615	GOLGA3	0.186711	0.44401	0.142262	0.100484	0.1685	0.222494	0.55018	0.678238	-0.0802329
ENSG00000090621	PABPC4	0.656209	0.83436	-0.0447867	0.0231057	0.0502459	0.288372	0.00838429	0.0271202	-0.333159
ENSG00000090659	CD209	0.489776	0.727336	0.133894	0.335863	0.448014	-0.227883	0.127727	0.23219	0.361777
ENSG00000090661	CERS4	0.103277	0.327044	0.245366	4.47539e-06	4.02886e-05	0.883512	0.000755909	0.00384181	-0.638146	4.2975	-0.0137676	-0.0339763	0.833536	0.880786
ENSG00000090674	MCOLN1	0.0318885	0.17036	-0.332677	7.31705e-07	9.56003e-06	-0.954959	0.00103543	0.00495956	0.622283	3.42725	0.022254	-0.0141995	0.68538	0.768463
ENSG00000090686	USP48	0.758182	0.888913	-0.0285444	0.513268	0.620622	0.0757036	0.365743	0.50806	-0.104248
ENSG00000090776	EFNB1	0.910789	0.961897	0.0181301	0.198514	0.292167	0.258871	0.229962	0.361528	-0.240741
ENSG00000090857	PDPR	0.567112	0.780939	0.0621129	0.427157	0.539441	-0.107369	0.208437	0.336307	0.169482
ENSG00000090861	AARS1	0.182422	0.438533	0.115549	0.0510982	0.0968103	0.210936	0.374216	0.516596	-0.0953865
ENSG00000090863	GLG1	0.351792	0.616192	0.102141	0.0164383	0.0380017	0.331796	0.0938107	0.183272	-0.229655
ENSG00000090889	KIF4A	0.205744	0.465861	0.236577	0.887945	0.923488	0.0326088	0.377423	0.519677	0.203968
ENSG00000090905	TNRC6A	0.885486	0.9498	0.0189192	0.044459	0.0862253	0.332522	0.0564058	0.122861	-0.313602
ENSG00000090924	PLEKHG2	0.00632918	0.0640481	-0.605731	1.03914e-08	3.43932e-07	-1.61876	0.000231781	0.00144504	1.01303	4.05948	0.279416	0.0763105	0.00939212	0.0334054
ENSG00000090971	NAT14	0.360369	0.62315	0.166966	1.66158e-05	0.000119536	1.0095	0.000271571	0.00165311	-0.842531	3.72946	-0.13475	0.0214236	0.0901639	0.173227
ENSG00000090975	PITPNM2	0.626897	0.816464	0.0795338	5.7763e-05	0.000340212	-0.806133	1.17879e-05	0.000123921	0.885667	2.8194	-0.0780817	-0.007838	0.388234	0.499551
ENSG00000090989	EXOC1	0.0106493	0.0869966	0.224399	0.00508775	0.0142053	0.307394	0.443846	0.583722	-0.0829954
ENSG00000091009	RBM27	0.580881	0.790083	0.0581678	0.192006	0.28437	0.17153	0.385945	0.527952	-0.113363
ENSG00000091039	OSBPL8	0.000587378	0.0131637	-0.39629	0.00132734	0.00464106	-0.463625	0.635288	0.748134	0.0673353
ENSG00000091073	DTX2	0.410695	0.666514	-0.104035	0.266201	0.370834	0.176789	0.0761426	0.155885	-0.280825
ENSG00000091106	NLRC4	0.0688955	0.263369	-0.460711	7.42418e-08	1.55684e-06	-1.68351	7.87037e-05	0.000591815	1.2228	1.0012	0.154106	0.00428665	0.123743	0.218247
ENSG00000091127	PUS7	0.215218	0.475917	0.19024	0.00112985	0.00405888	0.628426	0.0217976	0.0579638	-0.438186
ENSG00000091129	NRCAM	0.193323	0.452682	0.290018	0.000636363	0.00251881	0.96852	0.0153569	0.0438115	-0.678502
ENSG00000091136	LAMB1	0.620296	0.813137	0.086098	0.0979639	0.164937	0.359062	0.204999	0.332161	-0.272964
ENSG00000091137	SLC26A4	0.625222	0.815278	0.166195	0.00985368	0.0247761	-1.05534	0.00311996	0.0122161	1.22154
ENSG00000091140	DLD	0.000158506	0.0051064	0.352893	2.55272e-07	4.10361e-06	0.609921	0.0255477	0.0659706	-0.257027	5.71509	-0.0573455	-0.0131692	0.196429	0.304876
ENSG00000091157	WDR7	0.392387	0.651153	0.0849765	0.69191	0.774286	0.0490918	0.77094	0.848005	0.0358848
ENSG00000091164	TXNL1	0.979514	0.990971	-0.00199095	0.2059	0.30082	0.122384	0.196551	0.32189	-0.124375
ENSG00000091181	IL5RA	0.164949	0.415195	0.255437	1.78087e-09	8.89265e-08	1.45168	4.31087e-07	8.23965e-06	-1.19624	6.63062	-0.109917	0.0122825	0.0771134	0.154524
ENSG00000091262	ABCC6	0.553586	0.772642	0.0842404	4.27347e-09	1.74199e-07	1.09635	3.89993e-08	1.16263e-06	-1.01211	5.77126	-0.150228	0.0681813	0.0131239	0.042594
ENSG00000091317	CMTM6	0.263978	0.532186	-0.0898257	0.495603	0.604661	-0.0686809	0.832728	0.892612	-0.0211448
ENSG00000091409	ITGA6	0.756624	0.888371	0.0430123	0.193973	0.286678	0.224342	0.291254	0.430896	-0.18133
ENSG00000091428	RAPGEF4	0.0381049	0.188158	0.494084	0.00762907	0.0200271	0.795483	0.307214	0.447493	-0.301399
ENSG00000091436	MAP3K20	0.000785683	0.0158917	-0.525386	0.000168838	0.000828837	-0.726958	0.287415	0.426368	0.201572	4.5876	-0.180083	0.0681869	0.0042106	0.0180916
ENSG00000091483	FH	0.127229	0.360843	0.188448	0.000740755	0.00286391	0.522994	0.0291201	0.0732888	-0.334547
ENSG00000091490	SEL1L3	0.0361378	0.182968	0.211175	0.20908	0.30452	0.158023	0.670576	0.774607	0.0531518
ENSG00000091513	TF	0.552894	0.772043	-0.0555372	0.189169	0.28121	-0.154178	0.397635	0.539693	0.0986404
ENSG00000091527	CDV3	0.989184	0.995113	0.00146945	0.00942428	0.0239284	-0.355027	0.00875317	0.0280126	0.356497
ENSG00000091536	MYO15A	0.00764369	0.0713009	-0.403226	0.05899	0.108995	-0.34925	0.768592	0.846347	-0.0539759
ENSG00000091542	ALKBH5	0.675003	0.845287	0.041349	9.13283e-06	7.28211e-05	0.56102	3.37177e-05	0.000290601	-0.519671	6.91331	-0.0485756	-0.0129982	0.259202	0.371969
ENSG00000091592	NLRP1	0.199774	0.45928	-0.213391	5.857e-05	0.000343824	-0.840073	0.00242483	0.00994004	0.626682	4.59977	0.044404	-0.0229974	0.546041	0.644017
ENSG00000091622	PITPNM3	0.00623817	0.0635308	-0.387128	0.0173047	0.039683	0.422219	6.07072e-06	7.21757e-05	-0.809347
ENSG00000091640	SPAG7	0.621549	0.813257	0.0355195	0.77079	0.838082	-0.0259158	0.488617	0.625761	0.0614353
ENSG00000091651	ORC6	0.0303441	0.165202	-0.249821	2.27291e-06	2.35531e-05	-0.690153	0.00212589	0.00892135	0.440332	5.04457	0.0198084	-0.0235575	0.735082	0.804584
ENSG00000091656	ZFHX4	0.0318624	0.170277	0.33342	6.75963e-05	0.000387279	0.784726	0.0197953	0.0536026	-0.451307	4.35646	-0.0712851	0.0238307	0.363149	0.475146
ENSG00000091664	SLC17A6	0.332398	0.598062	-0.171737	0.078747	0.138153	-0.38815	0.324044	0.465806	0.216413
ENSG00000091732	ZC3HC1	0.259277	0.527622	-0.160268	0.753457	0.824396	-0.0551354	0.547774	0.676735	-0.105133
ENSG00000091831	ESR1	0.0142005	0.104231	0.624763	0.00076189	0.00292517	1.07462	0.153348	0.266486	-0.449859
ENSG00000091844	RGS17	0.350666	0.614863	-0.112187	0.300979	0.410599	-0.152965	0.78183	0.856028	0.0407786
ENSG00000091879	ANGPT2	0.627513	0.816912	-0.0653076	0.172646	0.261241	-0.224117	0.333738	0.476418	0.158809
ENSG00000091947	TMEM101	0.553953	0.772662	0.0816907	0.523235	0.630098	0.108597	0.873991	0.91824	-0.0269065
ENSG00000091972	CD200	0.308445	0.577328	0.177663	0.403414	0.516064	0.18102	0.987592	0.991501	-0.00335661
ENSG00000091986	CCDC80	0.125928	0.359064	0.292079	7.1066e-05	0.000402825	0.967478	0.00488491	0.0174974	-0.675399	8.91085	-0.0785941	-0.00257821	0.439747	0.549131
ENSG00000092010	PSME1	2.30311e-09	3.14542e-07	0.59303	0.957896	0.972859	0.0062657	1.3366e-06	2.05163e-05	0.586764	5.85497	0.157621	0.146549	0.00027428	0.00214411
ENSG00000092020	PPP2R3C	0.0513266	0.224084	-0.225113	0.0948309	0.160604	-0.238319	0.92566	0.951503	0.0132062
ENSG00000092036	HAUS4	0.616061	0.810417	-0.0630662	0.000629163	0.00249526	-0.530637	0.00250581	0.010204	0.467571
ENSG00000092068	SLC7A8	0.191604	0.450573	0.203334	0.28006	0.386682	0.207437	0.982899	0.988204	-0.00410259
ENSG00000092094	OSGEP	0.518503	0.747737	-0.0653651	0.457862	0.569485	-0.0924304	0.827443	0.889319	0.0270652
ENSG00000092096	SLC22A17	0.902451	0.957789	0.0249512	0.0431995	0.0842735	0.518225	0.0527982	0.116335	-0.493274
ENSG00000092098	RNF31	0.0160482	0.112125	0.241733	0.0108142	0.0268282	-0.316272	8.98097e-06	9.94504e-05	0.558005
ENSG00000092108	SCFD1	0.829991	0.92376	-0.0184669	0.00491374	0.0137894	0.30478	0.00272628	0.0109621	-0.323247
ENSG00000092140	G2E3	0.194392	0.453656	0.173175	0.46169	0.572998	-0.120975	0.0736194	0.151828	0.29415
ENSG00000092148	HECTD1	0.413364	0.668752	-0.0866694	0.000984618	0.00361932	0.443955	8.06677e-05	0.000604591	-0.530624
ENSG00000092199	HNRNPC	0.00411827	0.0482094	0.171385	0.859542	0.903772	0.0132063	0.0336778	0.0823218	0.158179
ENSG00000092200	RPGRIP1	0.125681	0.35868	-0.406428	0.00441941	0.0126193	-0.929357	0.106841	0.202672	0.522929
ENSG00000092201	SUPT16H	0.842513	0.929043	0.0162493	0.0581001	0.107626	0.19427	0.0807319	0.163149	-0.178021
ENSG00000092203	TOX4	0.154185	0.398828	-0.114356	8.84544e-05	0.000482237	-0.3985	0.00462102	0.016755	0.284144	5.63844	0.105095	0.0767168	0.00265567	0.0128712
ENSG00000092208	GEMIN2	0.125725	0.358741	0.188642	0.327041	0.438552	0.1485	0.790603	0.8625	0.0401412
ENSG00000092295	TGM1	0.270643	0.539227	0.227257	0.13497	0.214531	-0.377467	0.0170922	0.0477294	0.604724
ENSG00000092330	TINF2	0.0471775	0.213737	-0.247727	1.88444e-05	0.000132126	-0.668062	0.00627664	0.0214947	0.420335	3.81214	0.198135	0.110255	0.00195505	0.0104663
ENSG00000092421	SEMA6A	0.00505658	0.0554147	0.564744	0.143299	0.224929	0.358299	0.3992	0.541174	0.206445
ENSG00000092439	TRPM7	0.106998	0.332826	0.183236	0.445478	0.557293	0.108313	0.595595	0.715834	0.0749235
ENSG00000092445	TYRO3	0.0197652	0.127047	-0.340448	0.247259	0.349301	-0.207552	0.456232	0.595258	-0.132897
ENSG00000092470	WDR76	0.514295	0.744849	-0.100071	0.000541415	0.00220808	-0.653943	0.00331014	0.0127902	0.553872
ENSG00000092529	CAPN3	0.426084	0.678784	-0.114273	0.217036	0.314217	-0.218365	0.554642	0.682528	0.104092
ENSG00000092531	SNAP23	0.023983	0.143368	-0.169064	0.000410146	0.00174906	-0.331739	0.0786993	0.15987	0.162675
ENSG00000092621	PHGDH	0.592393	0.797057	0.0924502	4.37706e-05	0.000269419	0.903618	0.000207862	0.00132328	-0.811168	3.28956	-0.139551	0.0315433	0.0924292	0.176695
ENSG00000092758	COL9A3	0.752484	0.886329	-0.0599864	0.100552	0.168561	-0.388318	0.163381	0.280234	0.328332
ENSG00000092820	EZR	0.352671	0.617126	0.125142	3.85531e-08	9.43399e-07	0.959128	1.2854e-06	1.99218e-05	-0.833986	10.4697	-0.121143	0.0753336	0.00563031	0.0224164
ENSG00000092841	MYL6	0.00281686	0.0377289	0.292413	0.030055	0.0625128	0.265628	0.824944	0.887244	0.0267849
ENSG00000092847	AGO1	0.049756	0.220786	-0.156597	0.431038	0.543348	0.0785534	0.0182961	0.0504494	-0.23515
ENSG00000092850	TEKT2	0.0243221	0.144531	0.365122	1.97138e-08	5.58521e-07	1.18056	7.12771e-05	0.000546252	-0.815442	6.46697	-0.0871173	0.0195266	0.12893	0.223917
ENSG00000092853	CLSPN	0.57786	0.788022	0.0781581	1.58327e-06	1.77164e-05	-0.832487	1.95794e-07	4.35131e-06	0.910645	3.25986	0.0244541	-0.0300782	0.72659	0.799139
ENSG00000092871	RFFL	0.354914	0.618921	0.0825947	0.00346864	0.0103194	-0.327396	0.000255227	0.00157038	0.409991
ENSG00000092929	UNC13D	0.565893	0.780237	-0.127277	3.68069e-05	0.000231459	-1.14065	0.000228839	0.00143116	1.01337	4.27169	0.295047	0.122043	0.00199776	0.0106168
ENSG00000092931	MFSD11	0.686389	0.852705	0.0399408	0.994276	0.996521	0.00087548	0.748243	0.831258	0.0390653
ENSG00000092964	DPYSL2	0.680901	0.849147	-0.0702927	0.0334738	0.0682417	-0.447529	0.0723638	0.149819	0.377237
ENSG00000092969	TGFB2	0.132504	0.368865	-0.318832	0.17858	0.268593	0.357585	0.0105944	0.0325251	-0.676417
ENSG00000092978	GPATCH2	0.0426939	0.201857	0.289939	5.75474e-05	0.000339317	0.729793	0.013719	0.0400908	-0.439854	5.90419	-0.157688	0.0341383	0.0263085	0.0698038
ENSG00000093000	NUP50	0.00439	0.0505752	0.22173	4.80139e-09	1.8667e-07	0.589314	0.000172905	0.00113511	-0.367585	7.01889	0.0156299	-0.0285631	0.681736	0.764849
ENSG00000093010	COMT	0.389634	0.648672	0.0974834	0.000205206	0.000973569	0.532795	0.00218315	0.00911063	-0.435312	5.21331	-0.0668684	0.000659296	0.116224	0.20817
ENSG00000093072	ADA2	0.895968	0.954647	0.020574	0.0272064	0.0574281	-0.431954	0.0204298	0.0550408	0.452528
ENSG00000093134	VNN3	0.421303	0.675497	0.113297	0.288664	0.39637	-0.187246	0.0874049	0.173647	0.300543
ENSG00000093144	ECHDC1	0.309147	0.577829	0.0949953	0.709092	0.788786	-0.0432086	0.231654	0.363591	0.138204
ENSG00000093167	LRRFIP2	0.361636	0.624442	-0.0915176	0.218219	0.315501	-0.153911	0.615342	0.732405	0.062393
ENSG00000093183	SEC22C	0.173052	0.426436	0.156029	0.427386	0.539687	0.112123	0.75512	0.836468	0.0439059
ENSG00000093217	XYLB	0.0781135	0.280461	-0.25047	0.0209378	0.0462681	-0.402047	0.380966	0.522977	0.151578
ENSG00000094631	HDAC6	0.19856	0.458032	-0.102661	0.144328	0.226232	-0.144811	0.66884	0.773608	0.0421505
ENSG00000094661	OR1I1	0.124217	0.356927	-0.19857	5.69877e-06	4.90893e-05	-0.734689	0.000793875	0.00399035	0.536119	4.14017	0.0092655	-0.0238658	0.869882	0.906023
ENSG00000094755	GABRP	0.541389	0.764142	0.0721769	0.11501	0.187924	0.234686	0.271466	0.408452	-0.162509
ENSG00000094804	CDC6	0.481888	0.722508	-0.156843	4.56908e-05	0.000279622	-1.11633	0.00045416	0.00252155	0.95949	1.08861	0.14407	0.0956454	0.153716	0.253175
ENSG00000094841	UPRT	0.23386	0.498445	0.124501	0.00705759	0.0187893	0.351545	0.0793206	0.160879	-0.227045
ENSG00000094880	CDC23	0.827576	0.922791	-0.0235076	0.0125872	0.0304697	0.337341	0.00734908	0.0243886	-0.360849
ENSG00000094914	AAAS	0.840005	0.92799	0.0240605	0.867114	0.909161	0.024563	0.997262	0.997762	-0.000502429
ENSG00000094916	CBX5	0.989901	0.99532	0.00154878	8.11249e-05	0.000448235	0.61644	7.63061e-05	0.000577045	-0.614891	7.94627	-0.181968	0.112147	0.000599962	0.00407964
ENSG00000094963	FMO2	0.224192	0.486447	-0.274434	0.0104241	0.0259935	0.731013	0.000417889	0.00235716	-1.00545
ENSG00000094975	SUCO	0.857265	0.935392	0.0176534	0.46953	0.580474	-0.0884067	0.383509	0.52543	0.10606
ENSG00000095002	MSH2	0.223997	0.486447	0.117057	8.8853e-05	0.000483577	0.476208	0.00279884	0.0111947	-0.359151	4.8854	-0.0503002	-0.00257243	0.151298	0.250442
ENSG00000095015	MAP3K1	0.18894	0.447204	0.103196	0.0400362	0.0790776	-0.202112	0.00193664	0.00825215	0.305308
ENSG00000095059	DHPS	0.120661	0.352667	0.157695	0.979209	0.987137	0.00324511	0.21512	0.343946	0.154449
ENSG00000095066	HOOK2	0.180894	0.436693	-0.173794	0.276636	0.38265	-0.174853	0.994709	0.996259	0.00105951
ENSG00000095139	ARCN1	0.629387	0.818106	-0.038343	0.303675	0.413253	0.102646	0.155613	0.269806	-0.140989
ENSG00000095203	EPB41L4B	0.344233	0.609608	0.166106	4.79738e-08	1.10457e-06	1.24592	1.5902e-06	2.37475e-05	-1.07981	6.78489	-0.0969002	0.0367136	0.0925521	0.176788
ENSG00000095209	TMEM38B	0.274445	0.543452	-0.18357	0.252577	0.355337	-0.235344	0.800595	0.869661	0.0517746
ENSG00000095261	PSMD5	0.940109	0.975483	0.00771693	0.839924	0.889878	0.0256824	0.88722	0.926837	-0.0179655
ENSG00000095303	PTGS1	0.916301	0.963896	-0.0238362	0.13662	0.216765	-0.411861	0.16176	0.27826	0.388025
ENSG00000095319	NUP188	0.608461	0.807402	0.0580029	0.559708	0.662095	0.0823421	0.862434	0.911525	-0.0243391
ENSG00000095321	CRAT	0.764185	0.892479	0.0443801	0.18658	0.278035	-0.239366	0.11771	0.218024	0.283746
ENSG00000095370	SH2D3C	0.377169	0.637801	-0.238038	3.34026e-07	5.04958e-06	-1.68918	1.10868e-05	0.000118499	1.45114	1.32063	0.412527	0.135796	0.00104143	0.00646006
ENSG00000095380	NANS	0.410982	0.666666	0.0575633	0.795849	0.856813	0.0225227	0.686085	0.785987	0.0350406
ENSG00000095383	TBC1D2	0.03238	0.172065	-0.230711	2.11016e-08	5.87427e-07	-0.76824	6.26204e-05	0.000490977	0.53753	4.4134	0.0515611	0.00172835	0.248973	0.361538
ENSG00000095397	WHRN	0.321152	0.588024	0.139932	0.186499	0.277992	0.232509	0.596643	0.716662	-0.0925777
ENSG00000095464	PDE6C	0.172216	0.425519	-0.210165	0.0550083	0.102998	-0.365729	0.411767	0.553154	0.155564
ENSG00000095485	CWF19L1	0.62887	0.817634	0.0492003	0.83133	0.883762	-0.0266616	0.543787	0.673703	0.0758619
ENSG00000095539	SEMA4G	0.821612	0.919752	-0.0415182	0.246289	0.348239	0.265813	0.17837	0.298927	-0.307331
ENSG00000095564	BTAF1	0.710464	0.866473	0.0342728	0.163211	0.250019	0.161561	0.268804	0.405363	-0.127288
ENSG00000095574	IKZF5	0.422616	0.676177	0.0978406	0.261855	0.366326	0.169088	0.635034	0.74808	-0.0712478
ENSG00000095585	BLNK	0.341739	0.607289	0.139951	0.60557	0.700579	-0.092842	0.196628	0.321984	0.232793
ENSG00000095587	TLL2	0.00927849	0.0801411	-0.422051	0.394824	0.507799	-0.169955	0.204881	0.332161	-0.252096
ENSG00000095596	CYP26A1	0.7428	0.880962	-0.0732281	0.0437585	0.0851562	0.566981	0.0221006	0.0585842	-0.640209
ENSG00000095627	TDRD1	0.641627	0.826552	-0.0813558	5.56889e-05	0.000329453	0.904362	1.00731e-05	0.000109421	-0.985718	2.58001	-0.108552	0.00313237	0.163214	0.264033
ENSG00000095637	SORBS1	0.264465	0.532696	-0.155075	0.222836	0.320957	-0.207543	0.757224	0.837812	0.052468
ENSG00000095739	BAMBI	0.646031	0.828846	0.0767697	0.085419	0.147702	0.358053	0.174293	0.293717	-0.281284
ENSG00000095787	WAC	0.548028	0.768759	-0.0366043	0.0020124	0.00653581	-0.238562	0.00833807	0.0270033	0.201958
ENSG00000095794	CREM	0.490799	0.728047	-0.105117	3.98673e-06	3.68651e-05	-0.887206	4.14308e-05	0.000346427	0.78209	4.28582	0.120331	0.0943324	0.0104052	0.0357493
ENSG00000095906	NUBP2	0.430899	0.682257	-0.0948652	0.410782	0.522727	-0.121705	0.855655	0.907507	0.02684
ENSG00000095951	HIVEP1	0.736494	0.877895	-0.0385593	0.0109143	0.0270551	-0.368097	0.0217186	0.0578018	0.329537
ENSG00000095970	TREM2	0.403531	0.660658	-0.194059	0.0832147	0.144563	-0.499244	0.28731	0.426368	0.305185
ENSG00000096006	CRISP3	0.0192277	0.124731	-0.881576	0.00503848	0.0141048	-1.30264	0.359838	0.50204	0.421067
ENSG00000096060	FKBP5	0.361354	0.624281	0.133443	0.000499387	0.00206087	-0.64104	2.68064e-05	0.000240235	0.774484
ENSG00000096063	SRPK1	0.00955477	0.0816011	-0.336266	1.98017e-05	0.000137431	-0.699252	0.023815	0.0622816	0.362986	5.57148	-0.0977946	0.0341135	0.0409256	0.0959257
ENSG00000096070	BRPF3	0.0513244	0.224084	-0.184272	0.645655	0.734981	-0.0540642	0.265935	0.402023	-0.130207
ENSG00000096080	MRPS18A	0.00420244	0.0488725	0.365824	0.823697	0.877824	0.0344439	0.0333995	0.0818293	0.33138
ENSG00000096092	TMEM14A	0.145263	0.38731	0.269606	1.26967e-08	3.93179e-07	1.38176	2.91727e-06	3.95043e-05	-1.11215	3.51919	-0.22782	0.135216	0.00210903	0.0109704
ENSG00000096093	EFHC1	0.485203	0.724309	0.0980076	4.80002e-06	4.26346e-05	0.826396	4.57499e-05	0.000376049	-0.728388	8.17108	-0.132813	0.0842692	0.0103356	0.035661
ENSG00000096384	HSP90AB1	0.000546874	0.0124793	0.391877	1.24493e-06	1.46378e-05	0.700583	0.0282385	0.0714866	-0.308706	9.08825	-0.00267644	-0.0347376	0.938263	0.952944
ENSG00000096401	CDC5L	0.0625668	0.250292	0.128102	0.0182489	0.0414027	0.20289	0.379664	0.521683	-0.0747874
ENSG00000096433	ITPR3	0.0676025	0.261238	0.199458	0.409643	0.521844	0.112416	0.520799	0.654028	0.087042
ENSG00000096654	ZNF184	0.801466	0.912399	0.034664	0.0119793	0.0292597	0.433604	0.020106	0.0542693	-0.39894
ENSG00000096696	DSP	0.801451	0.912399	0.0309753	4.64592e-05	0.000283673	0.642156	9.38536e-05	0.000680994	-0.61118	8.17559	-0.0602299	0.0551082	0.231923	0.344099
ENSG00000096717	SIRT1	0.238058	0.503165	-0.140232	0.000667876	0.0026234	-0.502005	0.0134022	0.0393375	0.361773
ENSG00000096746	HNRNPH3	0.137061	0.375657	0.102697	0.932662	0.956566	0.00726418	0.265324	0.401417	0.0954333
ENSG00000096872	IFT74	0.0136265	0.101699	0.279205	5.70323e-10	3.82907e-08	0.912118	9.98552e-06	0.000108665	-0.632914	5.30626	-0.0732984	0.00980838	0.117278	0.209016
ENSG00000096968	JAK2	1.02554e-07	9.81262e-06	0.534455	0.197883	0.2914	-0.156569	3.21892e-08	9.83464e-07	0.691025	6.05125	0.219106	0.22946	4.13392e-06	6.28736e-05
ENSG00000096996	IL12RB1	0.963153	0.985193	-0.00850236	4.78996e-07	6.7554e-06	-1.14027	6.74461e-07	1.18431e-05	1.13177	2.71491	0.100344	0.0136609	0.253189	0.365651
ENSG00000097007	ABL1	0.188359	0.446214	0.145102	0.169555	0.257711	0.188937	0.748455	0.831333	-0.0438343
ENSG00000097021	ACOT7	0.0381974	0.18848	0.314426	0.164129	0.251233	-0.254913	0.00215799	0.00901741	0.569339
ENSG00000097033	SH3GLB1	0.996191	0.998065	0.000347008	0.0121393	0.0295594	-0.230071	0.0115167	0.0347807	0.230418
ENSG00000097046	CDC7	0.00280585	0.0376415	0.512932	0.944697	0.964249	0.0143606	0.0171632	0.047873	0.498571
ENSG00000097096	SYDE2	0.641452	0.826394	-0.0693484	0.000529975	0.00216874	0.6549	0.000118211	0.000828282	-0.724248
ENSG00000099139	PCSK5	1.44986e-07	1.36278e-05	1.5798	1.36879e-06	1.57352e-05	1.81525	0.518567	0.652421	-0.235454	8.10087	0.1769	-0.00979564	0.342763	0.455052
ENSG00000099194	SCD	0.0111789	0.0898978	0.308757	0.0283047	0.0594246	0.329966	0.887026	0.926789	-0.0212096
ENSG00000099203	TMED1	0.56284	0.77833	0.0851501	0.0974378	0.164236	-0.299013	0.0334698	0.0819335	0.384163
ENSG00000099204	ABLIM1	0.718222	0.870089	-0.0458383	0.00736037	0.0194676	0.43123	0.00290545	0.011543	-0.477068
ENSG00000099219	ERMP1	0.29151	0.560804	0.102397	0.0118317	0.0289657	0.30665	0.0907838	0.178914	-0.204253
ENSG00000099246	RAB18	0.0460317	0.210817	-0.149774	0.223577	0.321735	-0.113947	0.69985	0.796219	-0.0358262
ENSG00000099250	NRP1	0.370287	0.6318	-0.100633	0.000103843	0.000550718	-0.54426	0.00142154	0.00644024	0.443627	4.41562	-0.0591703	0.0023821	0.210829	0.319584
ENSG00000099260	PALMD	0.390913	0.649922	0.136641	9.19609e-10	5.4223e-08	1.29293	2.48227e-08	7.85429e-07	-1.15629	4.67397	-0.0303811	-0.0310956	0.688942	0.771669
ENSG00000099282	TSPAN15	0.333175	0.598988	0.141876	0.0692081	0.124326	0.330762	0.296641	0.436869	-0.188886
ENSG00000099284	MACROH2A2	0.365755	0.628284	0.138486	0.000441882	0.00186094	0.681563	0.00468793	0.0169487	-0.543077
ENSG00000099290	WASHC2A	0.0246778	0.145581	0.197213	0.295464	0.404007	-0.114128	0.00443074	0.01619	0.31134
ENSG00000099308	MAST3	0.0179475	0.120346	-0.376412	1.77557e-06	1.93929e-05	-0.959434	0.0030536	0.0119974	0.583023	4.68364	0.0913438	0.00828907	0.234046	0.346541
ENSG00000099326	MZF1	0.22686	0.489203	-0.141758	0.209675	0.305248	0.183439	0.0258872	0.0666858	-0.325197
ENSG00000099330	OCEL1	0.663546	0.83863	-0.0564555	0.504314	0.612809	0.106834	0.306614	0.446943	-0.16329
ENSG00000099331	MYO9B	0.0416588	0.198705	-0.263624	2.33997e-05	0.000157765	-0.697461	0.00739362	0.0245008	0.433837	6.87842	0.106328	0.0739526	0.0479096	0.107834
ENSG00000099337	KCNK6	0.00277507	0.0373526	-0.372605	0.000205189	0.000973569	-0.577383	0.179678	0.300699	0.204779	5.35055	-0.101063	-0.00801912	0.152306	0.2516
ENSG00000099338	CATSPERG	0.409017	0.665413	0.123821	0.569615	0.669572	-0.10443	0.214555	0.343284	0.22825
ENSG00000099341	PSMD8	0.391148	0.650177	-0.0691935	0.26139	0.365773	-0.112651	0.663156	0.769205	0.043457
ENSG00000099364	FBXL19	0.286109	0.554871	-0.155832	0.871068	0.912175	-0.0292943	0.481662	0.619087	-0.126538
ENSG00000099365	STX1B	0.533704	0.758657	0.127636	0.000159962	0.000792568	-0.950617	2.17758e-05	0.000203245	1.07825	1.07288	0.126695	-0.021088	0.270507	0.382902
ENSG00000099377	HSD3B7	0.395609	0.654055	0.12082	3.70012e-06	3.47585e-05	-0.80845	1.50721e-07	3.51581e-06	0.92927	2.60918	0.17157	0.0958936	0.00237254	0.011948
ENSG00000099381	SETD1A	0.977232	0.990686	-0.0038744	0.824057	0.878075	0.0374275	0.805488	0.873195	-0.0413019
ENSG00000099385	BCL7C	0.00402548	0.0474933	-0.233387	0.0396666	0.0785127	0.20685	1.43713e-05	0.000145525	-0.440237
ENSG00000099617	EFNA2	0.251718	0.519129	-0.311918	0.113045	0.185348	-0.536277	0.504499	0.640148	0.224359
ENSG00000099622	CIRBP	0.570433	0.783138	0.0509737	3.36665e-07	5.07507e-06	0.592365	2.44198e-06	3.40492e-05	-0.541391	6.61691	-0.0532154	0.00186417	0.233307	0.345806
ENSG00000099624	ATP5F1D	0.429887	0.681661	0.0993643	0.821024	0.875953	0.0350623	0.677684	0.779549	0.064302
ENSG00000099625	CBARP	0.125978	0.359145	-0.366583	0.00616077	0.0167192	-0.817456	0.127453	0.231877	0.450873
ENSG00000099715	PCDH11Y	0.0875213	0.298338	-0.330847	0.000306326	0.00137301	-0.874361	0.0232459	0.061073	0.543514
ENSG00000099725	PRKY	0.335945	0.60146	-0.216864	0.980189	0.987825	-0.00703252	0.454374	0.593561	-0.209831
ENSG00000099769	IGFALS	0.677856	0.846648	0.0703631	0.876716	0.915623	0.0327805	0.858193	0.909269	0.0375826
ENSG00000099783	HNRNPM	0.0190309	0.124222	0.130443	0.000398701	0.0017117	0.24897	0.086674	0.172689	-0.118528
ENSG00000099785	MARCHF2	0.0678852	0.261884	-0.179301	0.000362102	0.00157744	-0.435015	0.0338063	0.0825745	0.255714
ENSG00000099795	NDUFB7	0.436167	0.685664	0.114388	0.001183	0.00421851	0.6005	0.00808882	0.0263348	-0.486112
ENSG00000099797	TECR	0.451621	0.698044	0.0613541	0.0045366	0.0128918	0.291292	0.0238721	0.0624105	-0.229938
ENSG00000099800	TIMM13	0.262368	0.530233	-0.168949	0.908441	0.938632	-0.0213286	0.425073	0.565879	-0.147621
ENSG00000099804	CDC34	0.351884	0.616192	-0.112438	0.449931	0.561456	-0.11237	0.999637	0.999637	-6.74394e-05
ENSG00000099810	MTAP	0.845432	0.930026	-0.0202491	0.433453	0.545785	0.101857	0.345054	0.48737	-0.122106
ENSG00000099812	MISP	0.0132946	0.100347	0.29421	0.318591	0.429564	0.146707	0.314246	0.455202	0.147504
ENSG00000099814	CEP170B	0.910125	0.96145	0.0164885	0.00256866	0.00802304	0.558568	0.00321917	0.0125187	-0.542079
ENSG00000099817	POLR2E	0.294718	0.564338	0.108553	0.735942	0.810561	0.0435054	0.612577	0.729822	0.0650472
ENSG00000099821	POLRMT	0.333818	0.599605	0.126964	0.154727	0.239225	0.231706	0.517887	0.651702	-0.104741
ENSG00000099834	CDHR5	0.0340263	0.17693	-0.408978	0.0354404	0.0715388	-0.500115	0.699251	0.795708	0.0911371
ENSG00000099840	IZUMO4	0.362573	0.625343	-0.143124	0.677921	0.762584	-0.0809672	0.748897	0.831593	-0.0621566
ENSG00000099849	RASSF7	0.163774	0.413289	0.198295	0.151046	0.234577	0.253182	0.754436	0.835943	-0.0548866
ENSG00000099860	GADD45B	0.0374067	0.186318	-0.482366	1.03593e-07	2.01903e-06	-1.56723	0.000169689	0.00111755	1.08486	3.82581	0.530651	0.187726	5.24293e-05	0.000549224
ENSG00000099864	PALM	0.365512	0.628102	-0.14418	0.209057	0.30452	0.249623	0.0469444	0.106355	-0.393804
ENSG00000099866	MADCAM1	0.00862085	0.0765292	-0.48753	0.772422	0.839286	0.0668535	0.0163946	0.0462191	-0.554383
ENSG00000099875	MKNK2	0.0595331	0.242511	-0.195994	0.108822	0.179562	-0.209443	0.917235	0.946252	0.0134488
ENSG00000099889	ARVCF	0.286297	0.554962	-0.187944	0.0925241	0.157331	0.370159	0.0109765	0.033453	-0.558103
ENSG00000099899	TRMT2A	0.762985	0.891678	0.0389265	0.37776	0.491389	-0.139929	0.259264	0.394626	0.178856
ENSG00000099901	RANBP1	0.000649938	0.0140723	0.371654	0.0224661	0.0490686	0.304089	0.610183	0.727838	0.0675648
ENSG00000099904	ZDHHC8	0.989845	0.99532	-0.00176313	0.561479	0.663551	-0.0986173	0.568048	0.693312	0.0968542
ENSG00000099910	KLHL22	0.515007	0.745076	-0.0716526	0.328093	0.439593	-0.132382	0.652664	0.760957	0.0607298
ENSG00000099917	MED15	0.779442	0.901637	0.0215955	0.321284	0.432539	-0.0958598	0.22194	0.352084	0.117455
ENSG00000099937	SERPIND1	0.0870885	0.297729	-0.278271	0.313429	0.424143	-0.203932	0.711637	0.804987	-0.0743391
ENSG00000099940	SNAP29	0.961144	0.984442	-0.0043275	0.629414	0.720496	-0.0532485	0.656208	0.763585	0.048921
ENSG00000099942	CRKL	0.726438	0.873946	-0.0259114	0.0223869	0.0489223	-0.211563	0.0438978	0.100724	0.185652
ENSG00000099949	LZTR1	0.58599	0.792859	0.0666653	0.312219	0.422792	-0.152644	0.146033	0.256904	0.219309
ENSG00000099954	CECR2	0.432496	0.683601	-0.140575	0.00163258	0.00550824	-0.699495	0.0114692	0.0346761	0.55892
ENSG00000099956	SMARCB1	0.603708	0.804117	-0.049743	0.858006	0.902527	0.0213874	0.549878	0.678155	-0.0711304
ENSG00000099957	P2RX6	0.938747	0.974445	-0.0167804	0.092778	0.157646	0.460525	0.0798049	0.161602	-0.477305
ENSG00000099958	DERL3	0.302929	0.571406	0.200198	0.0022517	0.00719166	0.750621	0.0236586	0.0619231	-0.550424
ENSG00000099960	SLC7A4	0.374748	0.635897	0.164419	0.024057	0.0519257	0.524818	0.1185	0.219092	-0.360399
ENSG00000099968	BCL2L13	0.235416	0.500028	0.0904774	0.652865	0.741497	-0.0427513	0.159766	0.275573	0.133229
ENSG00000099974	DDTL	0.153258	0.397741	-0.216244	0.176868	0.266519	-0.251892	0.847786	0.902397	0.0356481
ENSG00000099977	DDT	0.0227569	0.138738	0.310161	0.104538	0.173821	0.271147	0.814786	0.879397	0.0390137
ENSG00000099985	OSM	0.425205	0.678079	-0.335101	9.52668e-06	7.5248e-05	-2.30316	0.000136321	0.000933676	1.96806	1.83915	0.523616	0.113367	0.00527868	0.0214152
ENSG00000099991	CABIN1	0.409573	0.665842	0.10366	0.0183356	0.0415286	0.373923	0.0854733	0.170786	-0.270263
ENSG00000099992	TBC1D10A	0.671191	0.842712	-0.0496226	0.620148	0.712902	-0.0715457	0.878845	0.921664	0.0219231
ENSG00000099994	SUSD2	0.13131	0.367193	-0.232868	0.0713857	0.127563	-0.345273	0.554696	0.682541	0.112405
ENSG00000099995	SF3A1	0.0163875	0.113554	-0.221239	0.0664542	0.120189	-0.211649	0.933077	0.955684	-0.00958994
ENSG00000099998	GGT5	0.0827003	0.289803	-0.330573	0.000229424	0.00107067	-0.865738	0.0215487	0.0574028	0.535165
ENSG00000099999	RNF215	0.836928	0.926577	-0.0318642	0.602181	0.698125	0.0999972	0.489892	0.626803	-0.131861
ENSG00000100003	SEC14L2	0.745087	0.882277	0.0608794	0.00214564	0.00690146	0.727256	0.0045579	0.0165788	-0.666376
ENSG00000100012	SEC14L3	0.666262	0.840401	0.114763	2.58255e-09	1.19613e-07	2.16485	8.50372e-09	3.28395e-07	-2.05009	5.45611	-0.255911	0.0538895	0.0172506	0.0520619
ENSG00000100014	SPECC1L	0.0567428	0.23575	-0.18658	0.420252	0.532868	-0.0983069	0.466697	0.605256	-0.0882734
ENSG00000100023	PPIL2	0.907471	0.960106	0.0122782	0.611276	0.705291	0.0668684	0.676727	0.779345	-0.0545903
ENSG00000100024	UPB1	0.00120011	0.0212601	-0.745215	1.24294e-06	1.46252e-05	-1.3764	0.0229325	0.0603887	0.631187	1.36714	0.0548713	-0.0263373	0.494782	0.600511
ENSG00000100027	YPEL1	0.0872831	0.298099	0.334751	0.398434	0.511166	-0.201387	0.0255174	0.0659244	0.536137
ENSG00000100028	SNRPD3	0.252061	0.519634	0.133719	0.0449571	0.0870223	0.292492	0.272947	0.410256	-0.158773
ENSG00000100029	PES1	0.107198	0.333059	0.192432	0.000822609	0.0031148	0.502714	0.0366635	0.0880114	-0.310282
ENSG00000100030	MAPK1	0.00484253	0.0541404	-0.246485	0.008927	0.022856	-0.286962	0.708531	0.802756	0.0404772
ENSG00000100031	GGT1	0.0436931	0.204828	-0.490102	0.00144917	0.00497878	-0.953994	0.117919	0.218275	0.463892
ENSG00000100033	PRODH	0.77354	0.897701	0.0522212	0.011033	0.0273125	0.582591	0.0196458	0.0532798	-0.53037
ENSG00000100034	PPM1F	0.00353368	0.0436695	-0.504902	0.00169625	0.00567307	-0.673807	0.423989	0.564954	0.168905
ENSG00000100036	SLC35E4	0.87335	0.943995	0.0214059	0.791779	0.854137	-0.0436886	0.693523	0.791218	0.0650945
ENSG00000100038	TOP3B	0.852289	0.933052	-0.0263902	0.950209	0.968189	-0.0109028	0.929105	0.953744	-0.0154874
ENSG00000100053	CRYBB3	0.801008	0.912399	0.038347	0.802669	0.862242	0.0474471	0.961592	0.975202	-0.00910013
ENSG00000100055	CYTH4	0.322161	0.589183	-0.290053	1.24183e-05	9.38212e-05	-1.6178	0.000288683	0.00173743	1.32774	4.80978	0.336363	0.118324	0.00308277	0.0142932
ENSG00000100056	ESS2	0.901439	0.957147	0.0146918	0.596217	0.692517	-0.0771768	0.527809	0.660288	0.0918685
ENSG00000100060	MFNG	0.831204	0.924324	-0.0517032	5.58671e-05	0.000330193	-1.19146	0.000126744	0.00087781	1.13976	1.43117	0.236117	0.0634857	0.0662445	0.13839
ENSG00000100065	CARD10	0.12344	0.356165	-0.287277	1.95652e-05	0.000136164	-0.985301	0.00222918	0.00926882	0.698024	2.23068	0.0328464	0.0568435	0.696325	0.777616
ENSG00000100068	LRP5L	0.881387	0.947758	0.023859	0.149465	0.232777	-0.283303	0.117928	0.218275	0.307162
ENSG00000100075	SLC25A1	0.109106	0.336045	-0.163824	0.137017	0.217181	0.188912	0.00551843	0.0193641	-0.352736
ENSG00000100077	GRK3	0.304624	0.572944	0.142289	0.64793	0.737046	-0.078076	0.197315	0.322812	0.220365
ENSG00000100079	LGALS2	0.292043	0.56149	0.224107	0.53264	0.638434	-0.163254	0.139528	0.248808	0.387361
ENSG00000100083	GGA1	0.350432	0.614641	-0.0813027	0.0576161	0.106891	-0.206779	0.245764	0.37972	0.125476
ENSG00000100084	HIRA	0.0020213	0.0306765	0.416362	0.0515289	0.0975108	0.323086	0.571922	0.696642	0.0932762
ENSG00000100092	SH3BP1	0.686936	0.853071	-0.0572559	7.69323e-07	9.96241e-06	-0.879659	3.60123e-06	4.71673e-05	0.822403	4.3662	0.243501	0.196526	9.40324e-05	0.000880948
ENSG00000100097	LGALS1	0.0255037	0.147995	0.527786	0.000686203	0.00267958	-0.963747	3.13132e-07	6.36581e-06	1.49153
ENSG00000100099	HPS4	0.912071	0.962813	-0.00962147	0.564965	0.666144	0.0623668	0.504644	0.640179	-0.0719882
ENSG00000100100	PIK3IP1	0.145742	0.388087	-0.21388	3.93408e-05	0.000244969	-0.765047	0.0026724	0.010797	0.551168	5.62259	-0.0354089	-0.0319184	0.514207	0.616334
ENSG00000100104	SRRD	0.0157811	0.111038	-0.388155	0.00508571	0.0142021	-0.551074	0.402777	0.544821	0.162919
ENSG00000100105	PATZ1	0.678985	0.847329	0.0321094	0.699528	0.780679	-0.0370909	0.470169	0.608622	0.0692003
ENSG00000100106	TRIOBP	0.186674	0.44401	0.106324	0.0522615	0.0986867	0.195734	0.371373	0.513737	-0.0894097
ENSG00000100109	TFIP11	0.490613	0.72797	-0.0568095	0.334795	0.446972	-0.0984181	0.682133	0.782933	0.0416087
ENSG00000100116	GCAT	0.204313	0.463895	-0.201171	0.813977	0.870935	-0.0460963	0.42714	0.567826	-0.155075
[truncated: 13,980 more rows]

## Sheet: Column definitions
gene_ID	ENSEMBL gene ID
gene_symbol	Gene symbol
SC2_no_virus_pval	P-value for differential expression between SARS-CoV-2 and no virus, derived from a moderated t-statistic in the R package limma
SC2_no_virus_padj	Benjamini-Hochberg adjusted p-value for differential expression between SARS-CoV-2 and no virus
SC2_no_virus_logFC	Log2(fold-change) between SARS-CoV-2 and no virus
SC2_other_virus_pval	P-value for differential expression between SARS-CoV-2 and no virus, derived from a moderated t-statistic in the R package limma
SC2_other_virus_padj	Benjamini-Hochberg adjusted p-value for differential expression between SARS-CoV-2 and other viruses
SC2_other_virus_logFC	Log2(fold-change) between SARS-CoV-2 and other viruses
other_virus_no_virus_pval	P-value for differential expression between other viruses and no virus, derived from a moderated t-statistic in the R package limma
other_virus_no_virus_padj	Benjamini-Hochberg adjusted p-value for differential expression between other viruses and no virus
other_virus_no_virus_logFC	Log2(fold-change) between other viruses and no virus
reg_intercept	Intercept in the robust regression of gene expression on SARS-CoV-2 viral load	Only performed on genes DE between SARS-CoV-2 and no virus, or SARS-CoV-2 and other virus, at an adjusted p-value below 1e-3.
reg_slope	Slope in the robust regression of gene expression on SARS-CoV-2 viral load
reg_adjR2	Adjusted robust coefficient of determination
reg_pval	P-value for difference of the regression slope from 0, derived from a t-statistic
reg_padj	Benjamini-Hochberg adjusted p-value for difference of the regression slope from 0

## Sheet: Re-analysis of published data
gene_symbol	SC2_no_virus_pval	SC2_no_virus_padj	SC2_no_virus_logFC	SC2_other_virus_pval	SC2_other_virus_padj	SC2_other_virus_logFC	other_virus_no_virus_pval	other_virus_no_virus_padj	other_virus_no_virus_logFC
A1BG-AS1	9.12038e-05	0.000939206	0.63334	0.971385	0.98366	0.00817971	0.0030896	0.0148789	0.625161
A2M	0.0366767	0.11223	0.325114	0.810082	0.883684	-0.052213	0.0611134	0.141377	0.377327
A2M-AS1	0.515407	0.683907	-0.0924013	0.821072	0.890378	0.0456404	0.458367	0.606948	-0.138042
A2ML1	1.02055e-07	2.55933e-06	-1.73485	0.0019634	0.0130945	-1.37842	0.336779	0.489453	-0.356428
A3GALT2	0.874305	0.932341	-0.0352302	0.476763	0.63014	-0.224858	0.51525	0.65642	0.189628
A4GALT	0.570127	0.726379	0.0581578	0.689118	0.798189	0.0585295	0.997795	0.998368	-0.000371668
AAAS	0.00792695	0.0358469	0.26919	0.501047	0.65057	0.0966935	0.196965	0.333699	0.172497
AACS	0.139294	0.289452	0.111392	0.0115496	0.0454317	0.278771	0.100233	0.204815	-0.167379
AACSP1	0.487403	0.65948	-0.127978	0.0322769	0.0952953	0.562019	0.00444719	0.0196023	-0.689997
AADAC	0.938382	0.968186	-0.0121745	0.0377651	0.106665	0.467113	0.0208915	0.0630786	-0.479288
AADACL2-AS1	0.501357	0.671527	0.121216	2.95937e-05	0.000824171	1.18148	6.23031e-05	0.000699822	-1.06026
AADACP1	0.0527843	0.146417	0.338433	0.0140278	0.0521958	0.637695	0.216717	0.356759	-0.299262
AADAT	0.930094	0.963016	-0.015644	0.00154059	0.0110994	0.857702	0.000515984	0.00378419	-0.873346
AAGAB	0.75185	0.855202	-0.0173212	0.414405	0.573195	0.0642329	0.259297	0.405435	-0.0815541
AAK1	0.0394693	0.118351	-0.097665	0.0382595	0.10768	-0.138695	0.501059	0.644347	0.0410295
AAMDC	0.000591893	0.00449345	-0.465112	0.758031	0.848227	-0.0596383	0.0220966	0.0656406	-0.405474
AAMP	0.348957	0.532556	-0.0594376	0.546433	0.687603	0.0551887	0.171839	0.303344	-0.114626
AAR2	0.660603	0.792458	0.0405381	0.733077	0.830574	0.0448677	0.971426	0.983559	-0.00432958
AARS1	5.01356e-05	0.000566804	0.338943	0.359637	0.520358	0.107117	0.0333704	0.0898368	0.231826
AARS2	2.48207e-05	0.000313861	0.480142	0.197884	0.346425	0.206477	0.0679484	0.152663	0.273664
AARSD1	0.885006	0.938539	0.0202326	0.197831	0.346362	0.256606	0.19834	0.335323	-0.236373
AASDH	0.549659	0.710764	-0.073143	0.24745	0.402662	0.206606	0.089284	0.187718	-0.279749
AASDHPPT	0.732968	0.842679	-0.0342038	0.896215	0.937873	0.0185953	0.685927	0.791913	-0.0527991
AASS	0.0011993	0.00801426	-0.423079	0.210495	0.361009	0.243596	0.000182363	0.00167653	-0.666675
AATBC	0.0097076	0.0417681	0.400347	0.670845	0.784892	0.0930964	0.128953	0.246261	0.30725
AATF	0.176177	0.340361	-0.106967	0.0443528	0.119896	-0.221486	0.251154	0.396384	0.114519
AATK	0.0573529	0.155743	-0.640982	0.00521105	0.0262056	-1.24153	0.12179	0.236009	0.600546
ABALON	0.274798	0.456622	0.165692	0.470989	0.624967	0.155286	0.958237	0.975666	0.0104064
ABAT	0.000509506	0.00399499	0.271472	0.07522	0.175628	0.199162	0.486679	0.631523	0.0723101
ABCA1	0.0650144	0.169569	0.227072	0.331129	0.491281	-0.165848	0.0127669	0.043817	0.39292
ABCA10	0.255336	0.43574	0.159738	0.0407613	0.112782	0.424637	0.169357	0.299898	-0.264899
ABCA11P	0.419865	0.599091	-0.123104	0.585137	0.719647	0.11847	0.227535	0.369193	-0.241574
ABCA12	0.0283622	0.0930709	-0.340851	0.536277	0.67936	0.14256	0.0213422	0.0639843	-0.483411
ABCA13	0.53026	0.695082	0.0844094	0.00107603	0.0086281	0.669915	0.00212679	0.0111121	-0.585505
ABCA2	0.118587	0.258656	0.14196	0.578137	0.714032	0.0721354	0.559838	0.692379	0.0698245
ABCA3	0.055855	0.152807	-0.28707	0.0692368	0.165533	0.399939	0.000705345	0.00474961	-0.68701
ABCA4	0.0548249	0.150738	-0.313542	0.0109201	0.0436697	0.60481	2.90548e-05	0.00038219	-0.918352
ABCA5	0.0150972	0.0577077	-0.21684	0.248001	0.403209	0.150494	0.00212443	0.0111054	-0.367334
ABCA6	0.0682913	0.175836	0.27449	0.591604	0.724735	0.114259	0.416017	0.568209	0.160231
ABCA7	0.0569466	0.154971	0.170266	0.907766	0.944762	0.0146091	0.18087	0.314378	0.155657
ABCA9	0.0320858	0.101863	0.371139	0.583298	0.71822	0.134291	0.296293	0.445601	0.236848
ABCB1	0.00143509	0.00923536	0.67506	0.061938	0.15272	-0.548976	7.37327e-06	0.000120384	1.22404
ABCB10	0.0164303	0.0614521	-0.288905	0.544306	0.685503	-0.103676	0.2309	0.372918	-0.185229
ABCB11	0.399376	0.580469	-0.139086	0.00335512	0.01916	0.776836	0.000203917	0.00183404	-0.915923
ABCB6	0.653764	0.787882	-0.0690365	0.940837	0.965204	0.0162329	0.6724	0.781716	-0.0852695
ABCB7	0.00133294	0.00869321	-0.319039	0.9363	0.962124	-0.0114298	0.0180751	0.0567287	-0.307609
ABCB8	0.0530136	0.146893	0.201584	0.0510116	0.132535	0.296205	0.499788	0.643226	-0.0946218
ABCB9	0.778112	0.871864	0.0397783	0.946909	0.968725	-0.0133546	0.773083	0.854838	0.0531329
ABCC1	0.308174	0.492546	0.0517652	0.773394	0.85862	0.0208229	0.641531	0.757893	0.0309423
ABCC10	0.00025239	0.00222262	0.376182	0.00370487	0.0205701	0.434162	0.677607	0.785466	-0.05798
ABCC11	0.403308	0.584115	0.137175	0.501912	0.651169	0.156508	0.928357	0.956765	-0.0193325
ABCC13	0.761136	0.860867	0.0623191	0.702935	0.808181	0.111008	0.856126	0.911423	-0.0486894
ABCC2	0.62123	0.764728	-0.0707813	0.131564	0.259763	0.314626	0.0451365	0.113152	-0.385408
ABCC3	0.131973	0.278528	-0.226597	0.922602	0.95455	-0.0210389	0.29714	0.446393	-0.205558
ABCC4	0.00126826	0.00837562	-0.482239	0.945588	0.967971	-0.0148648	0.0177915	0.0561082	-0.467374
ABCC5	0.528238	0.693279	-0.0613004	0.00116733	0.00910319	0.477474	7.72782e-05	0.000831949	-0.538775
ABCC6	0.147756	0.301629	0.238346	0.0323617	0.0954928	0.522737	0.21111	0.350453	-0.28439
ABCC6P1	0.178674	0.343598	0.215038	0.00040599	0.00453352	0.809107	0.00482914	0.0208379	-0.594069
ABCC6P2	0.744349	0.850583	-0.0574179	0.016246	0.0581225	0.606125	0.00437119	0.0193325	-0.663543
ABCC9	0.0208164	0.073643	-0.513973	0.639496	0.762155	0.14786	0.0232312	0.0681364	-0.661833
ABCD1	6.17703e-05	0.000677819	0.573885	0.106232	0.224044	-0.305526	7.11414e-07	1.63868e-05	0.879411
ABCD2	0.867982	0.927831	0.0295803	0.0649363	0.158181	0.486633	0.061095	0.14135	-0.457053
ABCD3	0.00107772	0.00738789	-0.267026	0.043454	0.118063	0.244997	4.84406e-06	8.40776e-05	-0.512024
ABCD4	0.38682	0.569021	0.081792	0.824625	0.892744	0.0297132	0.672141	0.781598	0.0520788
ABCE1	0.0920312	0.21725	-0.163557	0.509351	0.657272	-0.091408	0.567218	0.697804	-0.0721492
ABCF1	0.0131102	0.0519246	0.12786	0.334044	0.494272	-0.069743	0.00301333	0.0146091	0.197603
ABCF3	0.11561	0.254445	0.0969641	0.271633	0.429321	0.0969654	0.999987	0.999987	-1.30307e-06
ABCG1	0.74183	0.84926	-0.0272698	0.616049	0.744262	-0.0588016	0.768866	0.851964	0.0315317
ABHD10	0.869919	0.929232	-0.018931	0.0335253	0.0978484	0.367975	0.015596	0.050799	-0.386906
ABHD11	4.10337e-05	0.000480796	0.320366	2.6542e-05	0.000772419	0.48577	0.123468	0.238333	-0.165404
ABHD11-AS1	0.794299	0.882549	0.0393294	0.0269357	0.0836842	0.483412	0.0277459	0.0780085	-0.444082
ABHD12	0.233741	0.410918	0.0945758	0.506917	0.655305	-0.0740322	0.0997845	0.204127	0.168608
ABHD12B	0.0154705	0.0586806	-0.423568	0.15148	0.287035	0.382679	0.000990956	0.00617024	-0.806247
ABHD13	0.059009	0.158489	-0.193127	0.342796	0.503697	-0.138335	0.679545	0.787057	-0.0547922
ABHD14A	0.127018	0.271247	-0.229253	0.0576597	0.145051	0.406824	0.0013259	0.00771597	-0.636076
ABHD14B	0.134946	0.282947	-0.165273	0.310221	0.469824	0.164762	0.0269377	0.076228	-0.330035
ABHD15	0.298992	0.482964	0.114734	0.684303	0.794593	-0.0630576	0.212273	0.351798	0.177792
ABHD16A	0.519268	0.686497	-0.100326	0.0705481	0.167729	-0.393996	0.140385	0.261899	0.29367
ABHD17A	0.706132	0.823064	0.0509947	0.21463	0.366089	-0.230963	0.095977	0.198135	0.281958
ABHD17AP6	8.98932e-05	0.00092937	0.609515	0.378025	0.53851	0.193459	0.0403009	0.103677	0.416056
ABHD17B	0.0133726	0.0527079	-0.168415	0.884996	0.931352	0.0141714	0.0412513	0.105486	-0.182587
ABHD17C	0.000750153	0.00550121	-0.309045	0.695808	0.803003	-0.051387	0.0306239	0.0841434	-0.257658
ABHD18	0.677666	0.803773	0.0350127	0.250562	0.405953	-0.135031	0.113361	0.223864	0.170044
ABHD2	1.36519e-08	4.10245e-07	-0.316155	0.0380126	0.107176	0.168076	1.23696e-10	6.37217e-09	-0.484232
ABHD3	0.289049	0.472648	-0.0944199	0.250913	0.406424	-0.14472	0.661634	0.773422	0.0502999
ABHD4	0.451208	0.627681	-0.0713637	0.856005	0.912226	-0.0245187	0.70361	0.804285	-0.046845
ABHD5	3.61017e-10	1.43549e-08	-0.675731	7.57012e-05	0.00150217	-0.588438	0.505594	0.648623	-0.0872929
ABHD6	0.013427	0.0528263	0.297516	0.0598535	0.149206	0.328852	0.846993	0.90613	-0.0313363
ABHD8	0.01007	0.0428951	0.373805	0.809919	0.883598	0.0491856	0.0869535	0.184017	0.32462
ABI1	0.0813636	0.198985	0.0605126	0.215943	0.367429	0.0613629	0.985137	0.991346	-0.000850303
ABI2	0.54756	0.70894	0.0606619	0.000264152	0.00341244	0.561094	0.000466059	0.00350886	-0.500432
ABI3	2.36145e-10	9.70328e-09	1.25415	0.00172466	0.0120078	-0.768026	1.05432e-17	1.86874e-15	2.02218
ABI3BP	0.0161312	0.0606153	-0.468145	0.510395	0.657948	-0.181646	0.259896	0.406167	-0.286499
ABITRAM	0.936663	0.966802	-0.00853026	0.037231	0.105513	0.330095	0.0206505	0.0625496	-0.338625
ABL1	0.000769194	0.00561329	0.231083	0.033283	0.0973993	0.209613	0.813844	0.883502	0.0214694
ABL2	0.00762999	0.0348279	0.20062	0.668536	0.782891	-0.0450886	0.0118198	0.0413741	0.245709
ABLIM1	0.116752	0.256024	-0.120946	0.00844271	0.036521	0.301755	6.48127e-05	0.000722601	-0.422701
ABLIM2	0.324242	0.508824	-0.176506	0.533288	0.677297	-0.158379	0.938147	0.962869	-0.0181263
ABLIM3	0.742184	0.84926	0.0801698	0.105808	0.223284	-0.541478	0.0418298	0.106698	0.621648
ABO	0.078671	0.194331	-0.222026	0.189284	0.335526	0.245797	0.00646219	0.0260518	-0.467823
ABR	1.15007e-05	0.000161543	0.21684	0.209768	0.360029	-0.0858089	2.00707e-06	4.0441e-05	0.302649
ABRACL	0.0779035	0.19283	-0.180224	0.00940089	0.0393082	-0.366387	0.143122	0.26549	0.186163
ABRAXAS1	0.0327443	0.103248	-0.240954	0.0287478	0.0878137	0.371586	9.1612e-05	0.000949958	-0.612541
ABRAXAS2	0.258972	0.439893	-0.103443	0.0719579	0.170076	-0.229459	0.275777	0.423206	0.126016
ABT1	0.000882133	0.00627619	-0.328086	5.33309e-05	0.00121241	-0.54213	0.0718356	0.159265	0.214045
ABTB1	0.00315363	0.0172395	-0.458166	0.00538404	0.0268304	-0.591082	0.479048	0.624916	0.132916
ABTB2	0.865954	0.926937	0.0337459	0.0998702	0.214146	-0.447667	0.0516552	0.125144	0.481413
AC000029.2	0.217928	0.392785	0.196436	0.000406432	0.00453604	0.807698	0.00368305	0.0170121	-0.611262
AC000065.2	0.274362	0.456143	0.158558	0.0292419	0.0888169	0.450422	0.12542	0.241054	-0.291864
AC000068.1	0.415306	0.595185	-0.127728	0.113731	0.234469	0.356907	0.019893	0.0608517	-0.484635
AC000068.3	0.16223	0.322042	-0.200906	0.657933	0.775905	0.0903255	0.122082	0.236377	-0.291231
AC000078.1	0.00632435	0.0300682	-0.58106	0.0838123	0.189497	-0.52119	0.829267	0.893888	-0.05987
AC000095.1	0.968092	0.983534	-0.00714132	0.713502	0.816351	0.0930832	0.668286	0.778587	-0.100225
AC000120.2	0.0923694	0.217851	0.247919	0.0056041	0.0275399	0.583333	0.0838846	0.179025	-0.335414
AC000123.2	0.347808	0.531521	-0.138753	0.512396	0.659493	-0.13746	0.994666	0.996694	-0.00129275
AC000123.3	0.019402	0.0697596	-0.253829	0.0211917	0.0707092	-0.348802	0.486348	0.631358	0.0949727
AC002044.2	0.7522	0.855402	0.0461261	0.0473704	0.125618	0.413425	0.0561119	0.132915	-0.367299
AC002044.3	0.126108	0.269909	0.212116	0.00724199	0.0328489	0.530772	0.0801136	0.172921	-0.318655
AC002064.2	0.881839	0.936845	-0.0268778	0.0049866	0.0254253	0.745581	0.00165815	0.00918619	-0.772459
AC002072.1	0.0556127	0.152283	-0.295108	0.0623293	0.153523	0.408588	0.000526258	0.00384044	-0.703696
AC002073.1	0.152839	0.308524	-0.424677	0.000541064	0.0054563	-1.43725	0.00777586	0.0300392	1.01257
AC002091.1	0.675561	0.802075	0.122323	0.118906	0.242131	-0.637281	0.0433448	0.109793	0.759603
AC002091.2	0.826907	0.902838	-0.0640041	0.0561884	0.142567	-0.783458	0.0563388	0.133174	0.719454
AC002128.1	4.41608e-06	7.15432e-05	0.820544	0.000931237	0.00779876	0.838872	0.937357	0.962342	-0.0183271
AC002310.1	0.372163	0.554875	0.127732	0.98914	0.993414	-0.00276485	0.48626	0.631358	0.130497
AC002316.1	0.266614	0.447854	-0.195685	0.00300416	0.0177481	-0.700514	0.0165827	0.0531943	0.504829
AC002451.1	0.0579654	0.156816	-0.324079	0.268902	0.426458	0.268619	0.00831696	0.0315242	-0.592698
AC002456.1	0.0567565	0.154693	-0.440967	0.00703812	0.0322073	-0.878431	0.143001	0.265337	0.437464
AC002460.2	0.289499	0.473027	-0.196751	0.001448	0.0106207	0.877776	2.54218e-05	0.000343695	-1.07453
AC002467.1	0.446297	0.622992	-0.109042	0.0394644	0.110156	-0.416263	0.0980188	0.201362	0.307221
AC002511.1	0.000268868	0.0023382	1.04315	0.0392305	0.10962	-0.79999	3.27194e-07	8.31503e-06	1.84314
AC002511.2	0.125116	0.268416	0.374966	0.0580806	0.145672	-0.655803	0.00128377	0.00751469	1.03077
AC002551.1	0.0022802	0.0133887	0.484712	0.00273227	0.0165975	0.679837	0.350845	0.503909	-0.195125
AC002553.1	0.340073	0.523992	0.133714	0.00257896	0.0159112	0.602868	0.0109461	0.038935	-0.469154
AC002553.2	0.275325	0.457059	0.157918	0.147491	0.281998	0.297978	0.460315	0.608418	-0.14006
AC002558.1	0.00305549	0.0168091	0.423755	0.201599	0.351195	0.258581	0.376634	0.529175	0.165175
AC002558.3	0.00545155	0.0268028	0.421139	0.154843	0.291366	0.30568	0.560315	0.692734	0.115459
AC003035.1	0.468352	0.643345	-0.106006	0.00744739	0.0334111	0.557733	0.000571762	0.00406748	-0.663739
AC003072.1	0.208532	0.381379	-0.183698	0.486654	0.63847	0.145592	0.0873395	0.184572	-0.32929
AC003080.1	0.984414	0.991946	0.00469673	0.0396594	0.110567	-0.685109	0.0237506	0.0694164	0.689806
AC003093.1	0.502405	0.672628	-0.102084	0.142698	0.275457	0.3176	0.0359214	0.0949926	-0.419684
AC003102.1	0.0392283	0.117832	0.3007	0.0330501	0.096935	0.445024	0.454124	0.602818	-0.144324
AC003681.1	0.00511722	0.0254765	0.555128	0.092442	0.202793	0.472891	0.75097	0.838935	0.082237
AC003965.2	0.172217	0.335493	0.212291	0.634252	0.758239	-0.104876	0.119255	0.232409	0.317167
AC003991.1	0.36385	0.546846	-0.136938	0.374022	0.534581	-0.189931	0.787063	0.864607	0.052993
AC003992.1	0.449586	0.62633	0.0983841	0.00233239	0.0148093	0.565134	0.00639121	0.0258304	-0.46675
AC004024.1	0.508787	0.678047	0.0937756	0.186861	0.332387	0.266367	0.353801	0.506716	-0.172592
AC004066.2	0.849067	0.917137	-0.0297978	0.00179093	0.012328	0.698942	0.000424485	0.00326761	-0.72874
AC004069.1	0.133089	0.280177	-0.280603	0.028258	0.086621	-0.581533	0.217443	0.357561	0.30093
AC004076.2	0.429001	0.607691	0.110262	0.000480364	0.00503852	0.696211	0.00143865	0.00823914	-0.585948
AC004130.1	0.0820393	0.200076	0.302161	4.52923e-05	0.00109387	1.01563	0.00185383	0.00999298	-0.713471
AC004130.2	0.0448685	0.129981	-0.292226	0.252644	0.408178	0.241302	0.00598482	0.0245774	-0.533528
AC004151.1	0.0204744	0.0727023	0.416	0.00349377	0.0197386	-0.680422	3.34197e-07	8.45191e-06	1.09642
AC004223.2	0.329767	0.514142	0.161268	0.569049	0.706888	-0.133335	0.172534	0.304211	0.294603
AC004231.1	0.0577697	0.156489	0.307912	0.0213611	0.0711114	0.531544	0.29331	0.44245	-0.223632
AC004233.2	0.000212157	0.00191014	-0.536273	0.0906611	0.199808	0.354853	4.24505e-06	7.52417e-05	-0.891125
AC004241.1	0.46493	0.639822	0.116904	0.478373	0.63144	-0.159742	0.182341	0.316329	0.276646
AC004241.5	0.388654	0.570836	0.150163	0.03351	0.0978448	0.527233	0.0991694	0.203123	-0.377069
AC004264.2	0.216656	0.391377	-0.281868	0.651644	0.770755	-0.146328	0.649338	0.764155	-0.13554
AC004453.2	0.880661	0.936211	-0.0206514	0.912673	0.948028	-0.0214167	0.996611	0.997756	0.000765233
AC004461.3	0.999199	0.999649	-0.00016245	0.522144	0.667725	0.147469	0.486972	0.631785	-0.147632
AC004466.2	0.852872	0.919475	0.0279066	0.735536	0.832543	-0.0721493	0.611409	0.734299	0.100056
AC004477.1	0.414861	0.594872	-0.119777	0.191558	0.338467	0.273167	0.0418478	0.106698	-0.392944
AC004491.1	0.0456864	0.131707	-0.486358	0.0537758	0.138181	-0.665386	0.572749	0.702277	0.179028
AC004492.1	0.726353	0.837884	0.0487477	0.280839	0.439093	0.213463	0.367013	0.519391	-0.164715
AC004494.1	0.215419	0.389995	0.2168	0.00431986	0.0228966	0.749844	0.0291715	0.0809826	-0.533044
AC004540.1	0.407481	0.588073	-0.176316	0.104589	0.221382	-0.49028	0.259398	0.40554	0.313963
AC004554.1	0.309486	0.493926	0.146271	0.000112098	0.00192751	0.794984	0.000624512	0.00431934	-0.648713
AC004554.2	0.00734103	0.0337891	-0.469302	0.0240238	0.0772095	0.566895	8.34719e-06	0.000133882	-1.0362
AC004584.3	0.0414971	0.122621	-0.341909	0.0720196	0.170187	0.434412	0.000497076	0.00368273	-0.776321
AC004593.1	0.0267966	0.0890313	-0.370501	0.0897095	0.19838	0.403836	0.00044157	0.00336204	-0.774337
AC004594.1	0.401907	0.58274	0.157291	0.000588411	0.00573201	0.922161	0.00199078	0.0105734	-0.76487
AC004596.1	0.0869762	0.208984	0.252292	0.13505	0.264795	0.312847	0.753713	0.841011	-0.0605549
AC004678.2	0.180605	0.346219	0.200047	0.939852	0.964477	-0.0159882	0.269403	0.416543	0.216035
AC004687.1	0.597698	0.747107	0.151591	0.000822534	0.0071472	-1.20796	2.84096e-05	0.000375117	1.35955
AC004706.1	0.0306775	0.0985136	-0.340519	0.303534	0.463213	0.230252	0.00581364	0.023979	-0.570771
AC004706.3	0.00181652	0.0111754	0.420977	0.000549129	0.0054899	0.673877	0.160579	0.288526	-0.252901
AC004771.2	0.585998	0.737778	-0.0756897	0.842351	0.904125	0.0392568	0.527853	0.66683	-0.114947
AC004803.1	0.420858	0.600016	-0.127073	0.00577069	0.0280945	0.631289	0.000331887	0.00269742	-0.758362
AC004808.2	0.974519	0.987277	0.00466126	0.0193087	0.0661168	0.486549	0.0120629	0.0419933	-0.481888
AC004812.2	0.735539	0.844713	-0.0412181	0.0492933	0.129395	0.348209	0.0171445	0.0545863	-0.389427
AC004816.1	3.70399e-06	6.11436e-05	-0.759739	0.436413	0.593316	-0.18236	0.00684095	0.0271909	-0.577379
AC004817.3	0.848895	0.917078	0.0428578	0.160801	0.299027	-0.447556	0.0958062	0.197827	0.490414
AC004825.2	0.0323854	0.102503	-0.352839	0.152536	0.288375	-0.334448	0.93195	0.959097	-0.0183903
AC004832.1	0.157612	0.315679	0.257494	0.000762918	0.00681025	0.958496	0.00868956	0.0326463	-0.701002
AC004832.4	0.400505	0.581624	-0.120417	0.556387	0.696482	0.119628	0.201001	0.338404	-0.240045
AC004834.1	0.265902	0.447124	0.169321	3.76563e-05	0.00096766	0.900689	0.000281656	0.00236675	-0.731368
AC004837.4	0.305311	0.489616	-0.1498	0.0606967	0.150751	-0.389132	0.21047	0.349808	0.239332
AC004846.1	0.661988	0.793446	0.0965677	0.3769	0.537456	-0.27682	0.196465	0.333172	0.373387
AC004846.2	0.0932769	0.219447	-0.318389	0.102795	0.218624	-0.434145	0.632684	0.750742	0.115756
AC004847.1	0.00433415	0.0223616	0.610398	0.000717765	0.00654489	-1.01317	5.65271e-09	2.15349e-07	1.62357
AC004849.1	0.293284	0.477172	0.140457	0.328839	0.489026	0.185384	0.797518	0.871888	-0.0449262
AC004854.2	0.0268116	0.0890527	-0.442347	0.128838	0.256005	-0.428017	0.95543	0.973933	-0.0143296
AC004858.1	0.135722	0.284131	0.253171	0.920029	0.952784	-0.0241549	0.211883	0.351284	0.277326
AC004870.2	0.850363	0.918048	0.0327081	0.119274	0.242596	0.384167	0.122425	0.236866	-0.351459
AC004890.2	0.929582	0.962752	-0.013291	0.0681076	0.163653	0.394066	0.0409374	0.104799	-0.407357
AC004893.1	0.0031804	0.0173495	0.61929	0.0300615	0.0905568	0.647751	0.917733	0.949738	-0.0284611
AC004893.3	0.00273291	0.0154275	0.654054	0.0111416	0.0442763	0.794927	0.627333	0.74634	-0.140873
AC004908.2	0.324246	0.508824	-0.140636	0.992453	0.995547	0.00191591	0.445528	0.59511	-0.142552
AC004918.1	0.766521	0.864273	-0.0459301	0.537969	0.680884	0.13555	0.371174	0.523543	-0.18148
AC004918.5	0.203882	0.3756	-0.18972	0.250274	0.405742	-0.24319	0.782979	0.861714	0.05347
AC004923.1	0.870684	0.929716	0.02421	0.0174077	0.0612728	0.509059	0.0141324	0.0472623	-0.484849
AC004923.4	0.145918	0.298911	0.249631	0.0298642	0.0901833	0.530494	0.212146	0.351615	-0.280864
AC004938.2	0.560947	0.719414	0.0897181	0.810459	0.8839	0.0525611	0.854154	0.910624	0.0371569
AC004943.1	0.497757	0.668503	0.0950907	0.0549014	0.140262	0.383255	0.117576	0.230037	-0.288164
AC004943.2	0.0121804	0.0490852	0.380733	0.00920336	0.0387534	0.58411	0.3319	0.484146	-0.203377
AC004951.1	0.25355	0.4335	0.161903	0.127457	0.254245	0.310328	0.429683	0.580807	-0.148426
AC004951.2	0.730364	0.840887	0.0528378	0.143211	0.276182	0.320203	0.184973	0.31957	-0.267365
AC004951.4	0.318921	0.504404	0.142279	0.0885951	0.196685	0.345608	0.277234	0.424819	-0.203329
AC004967.2	0.00791309	0.0357998	0.369589	0.544703	0.68592	0.119241	0.168952	0.29941	0.250348
AC004980.1	0.138198	0.28789	0.206417	0.77353	0.858651	-0.0561658	0.144283	0.267146	0.262582
AC004980.2	0.0325127	0.102674	0.320849	0.00624275	0.0296609	0.583954	0.180763	0.314243	-0.263104
AC004980.3	0.622087	0.76535	0.100454	0.887078	0.932746	0.0410847	0.823992	0.890604	0.0593695
AC004982.1	0.0396302	0.118664	-0.327909	0.0412146	0.113661	0.463496	0.000167449	0.00156936	-0.791405
AC004982.2	0.421124	0.600249	-0.126412	0.579806	0.715183	0.124303	0.225219	0.366516	-0.250715
AC004990.1	0.0360842	0.110839	0.26613	1.71733e-05	0.000599634	0.858949	0.0015516	0.00871887	-0.592819
AC005034.6	0.137874	0.287326	-0.203009	0.851054	0.90908	-0.0364446	0.35236	0.505391	-0.166564
AC005037.2	0.305642	0.489959	0.193663	0.843418	0.90476	-0.0529144	0.318419	0.469061	0.246577
AC005041.1	0.041818	0.12329	-0.348722	0.235412	0.388821	0.297153	0.0050086	0.0214004	-0.645875
AC005041.2	0.267243	0.448479	-0.173409	0.405407	0.564622	0.185072	0.080722	0.173926	-0.358482
AC005042.1	0.590608	0.741139	0.0765402	0.170699	0.311533	0.277528	0.281971	0.429913	-0.200987
AC005050.3	0.151814	0.307048	-0.518623	0.00204379	0.0135143	-1.42539	0.0233904	0.0685169	0.906762
AC005052.2	0.30175	0.48588	0.147832	0.0218051	0.0721261	0.467401	0.0888808	0.187086	-0.319569
AC005062.1	8.53011e-10	3.18017e-08	1.08035	0.00250754	0.0156041	0.764966	0.190561	0.326259	0.315387
AC005070.3	0.707119	0.823738	-0.0616498	0.734	0.831345	0.0793697	0.512282	0.653942	-0.141019
AC005072.1	0.587119	0.738445	0.0974996	0.596744	0.72928	-0.134408	0.321786	0.472856	0.231908
AC005077.4	0.227507	0.404137	0.198502	0.046051	0.123224	0.475577	0.208724	0.347707	-0.277076
AC005083.1	0.000579961	0.00442697	-0.584312	0.269513	0.427003	-0.268381	0.149734	0.274013	-0.315932
AC005091.1	0.633167	0.773567	0.0720192	0.141829	0.274282	0.315202	0.219188	0.359555	-0.243182
AC005100.1	0.940468	0.969106	0.0139624	0.499588	0.649241	0.179422	0.499738	0.643226	-0.165459
AC005104.2	0.116563	0.25576	0.223119	0.213582	0.364689	0.251014	0.880848	0.926951	-0.0278955
AC005154.2	0.411445	0.591664	-0.124047	0.902405	0.941477	-0.0263067	0.621224	0.741985	-0.0977402
AC005197.1	0.0518375	0.144519	0.31698	0.000991567	0.00816481	0.765474	0.0360549	0.0952251	-0.448494
AC005224.2	0.78094	0.873768	0.0694361	0.117515	0.240162	-0.554154	0.0562555	0.133064	0.62359
AC005224.3	0.897222	0.94555	-0.032765	0.00865731	0.0371421	-0.921795	0.00571726	0.0236738	0.88903
AC005229.4	0.00153152	0.00972425	-0.440444	0.243092	0.397978	-0.229804	0.243896	0.388507	-0.21064
AC005244.1	0.104119	0.237062	-0.243703	0.149927	0.284911	0.307146	0.00522211	0.0220781	-0.550849
AC005261.1	0.649092	0.784708	0.0534696	0.173361	0.315114	0.233571	0.2562	0.402098	-0.180101
AC005261.2	0.861643	0.924452	0.0136702	0.69942	0.806015	0.0435215	0.773023	0.854838	-0.0298513
AC005262.2	0.232293	0.409301	0.21105	0.407156	0.56605	-0.207527	0.0702281	0.156557	0.418577
AC005280.1	0.0142582	0.0552173	-0.592667	0.0694611	0.165918	-0.621999	0.925879	0.955105	0.0293322
AC005280.2	0.00226178	0.0133067	-0.930924	0.0329085	0.0966822	-0.91887	0.975622	0.985776	-0.0120539
AC005288.1	0.759702	0.859663	-0.0438009	0.60975	0.739214	0.103813	0.431506	0.582471	-0.147614
AC005306.1	0.097111	0.225625	0.265138	0.531486	0.675665	-0.14091	0.0509016	0.123806	0.406048
AC005324.3	3.56922e-05	0.000427306	0.714725	0.0260332	0.0818652	0.552034	0.482728	0.628423	0.162691
AC005332.1	0.137522	0.286806	0.229208	0.341241	0.501938	-0.208115	0.0304505	0.0838029	0.437324
AC005332.2	0.16061	0.320053	0.203827	0.847121	0.906685	-0.0397109	0.200354	0.337745	0.243538
AC005332.3	0.262354	0.443394	-0.151258	0.444285	0.600933	0.147272	0.0924867	0.192685	-0.298529
AC005332.4	0.0572258	0.155479	0.271507	0.150699	0.285935	0.295305	0.900537	0.938967	-0.0237981
AC005332.5	0.735733	0.844744	-0.046886	0.575071	0.711608	0.111573	0.386177	0.53828	-0.158459
AC005332.6	0.107003	0.241229	-0.126002	0.518521	0.664555	-0.0716176	0.590986	0.7169	-0.0543848
AC005336.1	0.0286045	0.0935957	0.393063	9.88692e-05	0.00178333	1.01806	0.00972775	0.0356253	-0.624996
AC005392.2	0.208813	0.381526	-0.244125	0.0181416	0.063228	-0.633736	0.108683	0.217272	0.38961
AC005476.2	0.197249	0.366936	-0.178453	0.000356116	0.00414638	0.714938	1.44134e-06	3.01456e-05	-0.893391
AC005480.1	0.887689	0.940433	0.0192245	0.00693073	0.0318655	0.524009	0.00482914	0.0208379	-0.504784
AC005495.1	0.756916	0.858385	0.0488366	0.0875517	0.195093	0.387274	0.105672	0.212553	-0.338437
AC005515.1	3.15086e-27	5.35774e-25	2.58856	0.0303774	0.0911932	-0.686104	1.63739e-26	1.26837e-23	3.27466
AC005519.1	0.68546	0.808885	-0.0527298	0.766576	0.854087	0.0548902	0.528114	0.66712	-0.10762
AC005520.4	0.752387	0.855468	-0.0455474	0.0630255	0.154716	0.382847	0.0241979	0.0703014	-0.428394
AC005520.7	0.0205056	0.0727771	-0.350545	0.496221	0.646673	0.146025	0.012323	0.0426996	-0.49657
AC005532.1	3.47426e-06	5.78076e-05	0.759044	0.562974	0.701788	0.13098	0.00310473	0.0149151	0.628063
AC005532.2	0.996786	0.998504	-0.000659346	0.0300606	0.0905568	0.506937	0.018581	0.0579044	-0.507596
AC005534.1	0.299713	0.483718	-0.151954	0.822815	0.891482	0.0468229	0.30138	0.451175	-0.198777
AC005540.1	0.102735	0.234934	0.297977	0.372562	0.53316	-0.23077	0.0270808	0.0765549	0.528747
AC005546.1	0.716017	0.830234	0.0522284	0.060299	0.150048	-0.382928	0.0207344	0.0627039	0.435157
AC005562.1	0.889277	0.941304	0.0219908	0.635535	0.758905	-0.106227	0.534813	0.671769	0.128218
AC005593.1	0.0107992	0.0449267	-0.578213	0.00162073	0.0115024	-1.00943	0.141587	0.263343	0.43122
AC005622.1	0.782795	0.874768	-0.0741774	0.258485	0.414714	-0.431107	0.310127	0.460348	0.35693
AC005632.3	0.286231	0.469237	-0.207794	0.055714	0.141724	-0.523652	0.20753	0.34627	0.315857
AC005670.3	0.790508	0.880363	-0.0271671	0.0689812	0.165221	0.275858	0.0304103	0.0837545	-0.303025
AC005674.1	0.099931	0.230309	-0.240582	0.582967	0.718	0.113914	0.0643566	0.146785	-0.354496
AC005674.2	0.486754	0.659101	-0.118217	0.305892	0.465764	-0.24374	0.561704	0.693739	0.125524
AC005695.1	0.883981	0.938025	0.0213654	0.000730218	0.00662643	0.707594	0.000388051	0.00304201	-0.686229
AC005696.1	0.717518	0.831	0.0518677	0.233527	0.386747	0.242757	0.309866	0.460119	-0.190889
AC005696.3	0.782109	0.874239	0.0467915	0.158326	0.295845	-0.338788	0.0818863	0.175819	0.385579
AC005697.2	3.92761e-08	1.08087e-06	1.0384	0.00598657	0.0287705	0.730814	0.209456	0.348483	0.30759
AC005699.1	0.000114518	0.00113407	0.672293	0.448097	0.604447	-0.182113	0.000135044	0.00131247	0.854405
AC005722.3	0.00130616	0.00856373	-0.572266	0.198839	0.347632	0.324297	0.00012766	0.00125089	-0.896563
AC005725.1	0.0252285	0.0849411	-0.342876	0.0512351	0.133	0.424215	0.000142759	0.00137658	-0.767092
AC005740.5	0.978848	0.989442	0.00392256	0.499811	0.64945	0.141816	0.476977	0.62307	-0.137894
AC005746.1	0.890215	0.941574	0.0222729	0.0157323	0.056871	0.559074	0.0119745	0.0417758	-0.536801
AC005747.1	0.667534	0.796933	-0.0337863	0.0708802	0.168347	-0.198867	0.0999631	0.204372	0.16508
AC005753.1	0.0442198	0.128739	0.311276	6.40244e-05	0.0013458	0.884766	0.00485262	0.0209091	-0.57349
AC005753.2	0.473018	0.647036	0.114436	0.0166081	0.0590947	0.544043	0.0402492	0.103557	-0.429607
AC005753.3	0.476595	0.650567	-0.126404	0.0120821	0.046874	0.648678	0.00116645	0.00698433	-0.775082
AC005776.1	0.0111008	0.0458658	0.456221	0.281382	0.439777	0.274138	0.438115	0.588477	0.182083
AC005785.1	0.0722647	0.18287	0.316883	0.209001	0.359124	0.314316	0.991125	0.994883	0.00256642
AC005785.2	0.134044	0.281394	0.219324	0.336375	0.496771	0.199833	0.91903	0.950457	0.0194908
AC005786.3	0.167245	0.328691	0.198912	0.211602	0.362432	0.255486	0.764205	0.848778	-0.0565744
AC005828.6	0.338876	0.523188	0.137721	0.722589	0.822608	0.0725562	0.729669	0.822774	0.0651648
AC005831.1	0.0826602	0.201119	-0.216195	0.115461	0.237078	-0.274284	0.712763	0.810848	0.0580894
AC005837.1	0.0427556	0.125353	-0.294021	0.892818	0.936099	0.0278831	0.0908009	0.190233	-0.321904
AC005838.3	0.394425	0.576296	0.129204	0.119359	0.242606	0.338992	0.296349	0.445653	-0.209788
AC005839.1	0.0626545	0.165478	-0.257428	0.0951757	0.207003	-0.325597	0.701914	0.803622	0.0681694
AC005840.2	0.248412	0.427734	0.188739	0.64414	0.765447	0.107379	0.704548	0.804786	0.0813591
AC005840.3	0.251041	0.430652	0.168234	0.818841	0.888907	-0.0476161	0.260708	0.407222	0.21585
AC005840.4	0.0522657	0.145403	0.258016	0.139614	0.271251	-0.278264	0.00209904	0.0110139	0.536279
AC005863.1	0.513017	0.681644	-0.116149	0.195878	0.344161	0.32636	0.0575367	0.135211	-0.442509
AC005865.2	0.49472	0.66597	0.103279	0.184748	0.329749	0.285091	0.35911	0.51194	-0.181811
AC005899.2	0.148522	0.302618	0.212923	0.862851	0.9163	0.0361035	0.359368	0.512211	0.176819
AC005899.6	0.00764379	0.0348604	0.402201	0.923761	0.955031	-0.0203772	0.0318681	0.0867414	0.422578
AC005899.7	0.0603889	0.161142	0.262349	0.8128	0.885171	-0.0468606	0.0907303	0.190143	0.30921
AC005899.8	0.138559	0.288405	0.226373	0.501618	0.65103	0.145766	0.687131	0.792683	0.0806075
AC005906.2	0.289516	0.473027	0.202254	0.104731	0.221594	0.440257	0.341496	0.494454	-0.238004
AC005908.3	0.273235	0.454994	0.191245	0.00911751	0.0385204	0.648102	0.0460888	0.114947	-0.456857
AC005912.1	0.000662047	0.00494349	-0.423254	0.000158898	0.002403	-0.658501	0.137691	0.25824	0.235247
AC005920.1	0.0548095	0.150735	-0.332595	0.000344899	0.00406169	-0.874621	0.0154652	0.0505476	0.542026
AC005921.4	0.615336	0.760668	-0.0685888	0.508358	0.65632	-0.128032	0.738274	0.829245	0.0594428
AC005962.1	0.806145	0.889297	-0.0359481	0.0504613	0.131563	0.407805	0.0211428	0.0635256	-0.443753
AC005962.2	0.943088	0.970483	-0.0117699	0.00124747	0.00950483	0.767715	0.00038805	0.00304201	-0.779485
AC005972.3	0.0124798	0.0499931	-0.38331	0.473545	0.627086	0.155922	0.007364	0.0288315	-0.539232
AC006001.2	0.0885348	0.211358	-0.253642	0.737826	0.834159	0.0713898	0.0971979	0.200009	-0.325031
AC006001.3	0.618724	0.763053	0.0381878	0.863824	0.916867	0.0188543	0.848361	0.906674	0.0193335
AC006008.1	0.0959817	0.223847	-0.22566	0.245821	0.400754	0.231099	0.0125627	0.0432792	-0.456759
AC006017.1	0.85981	0.923385	0.0307195	0.860219	0.914759	0.0435535	0.955095	0.973764	-0.012834
AC006027.1	0.017687	0.0648388	0.340984	0.858456	0.913535	-0.0362771	0.0448409	0.112614	0.377261
AC006030.1	0.00836287	0.0373738	0.363383	0.0965786	0.209147	0.324658	0.829776	0.894207	0.0387251
AC006042.2	0.838571	0.911132	0.0287789	0.292516	0.451212	0.21425	0.323087	0.474201	-0.185471
AC006064.2	0.551519	0.712126	0.0936979	0.748569	0.841964	0.0716018	0.914619	0.947614	0.0220961
AC006064.3	0.0272297	0.0902549	-0.393653	0.0603676	0.150201	-0.474738	0.727521	0.821103	0.0810852
AC006077.2	0.0617249	0.163684	0.272868	0.230494	0.383423	0.248581	0.898927	0.937895	0.024287
AC006111.1	0.00243507	0.0141118	0.493288	0.034373	0.0995034	0.488455	0.981878	0.98938	0.00483319
AC006111.2	0.924688	0.959461	-0.01283	0.281451	0.439793	0.207742	0.215222	0.355107	-0.220572
AC006116.6	0.305703	0.489982	-0.149221	0.14009	0.271828	0.305955	0.017487	0.0554035	-0.455176
AC006116.9	0.796517	0.883916	-0.0367079	0.0447355	0.120708	0.408363	0.0177525	0.0560608	-0.445071
AC006130.3	0.000330837	0.00277667	-0.656833	0.377077	0.537598	-0.228344	0.0724687	0.160203	-0.428489
AC006141.1	0.197388	0.367129	0.181693	0.406782	0.565606	-0.164977	0.058916	0.137833	0.346671
AC006160.1	0.764508	0.862862	0.0555849	0.630222	0.755926	-0.12678	0.452931	0.602266	0.182365
AC006195.1	0.0152235	0.0580127	0.369169	0.0016238	0.0115127	0.682738	0.115657	0.22726	-0.313569
AC006206.1	0.630401	0.771415	0.0861874	0.000754515	0.00675977	0.864305	0.00101256	0.00628101	-0.778118
AC006206.2	0.289891	0.473492	0.201374	0.000785099	0.00693134	0.920332	0.00447469	0.0196812	-0.718958
AC006213.1	0.74554	0.851005	0.0642782	0.0572041	0.144234	-0.534568	0.0209849	0.0632693	0.598846
AC006230.1	0.725163	0.837019	0.0397672	0.0392263	0.10962	0.348158	0.0485744	0.119472	-0.308391
AC006254.1	0.859933	0.92347	0.0268491	0.749546	0.842746	-0.0689097	0.630163	0.748771	0.0957588
AC006270.2	0.933863	0.965055	-0.0134295	0.937985	0.963223	0.0178774	0.882585	0.928207	-0.0313068
AC006299.1	0.0973361	0.225947	-0.243772	0.547558	0.688522	0.125553	0.0554283	0.131812	-0.369325
AC006330.1	0.0239009	0.0814812	0.317525	0.822365	0.891272	0.0445358	0.13681	0.257111	0.272989
AC006333.1	6.19176e-06	9.57846e-05	-0.574928	0.700009	0.806338	0.0712814	0.00013192	0.00128809	-0.646209
AC006369.1	0.0248881	0.0840251	-0.678953	0.00382772	0.0210842	-1.22132	0.158879	0.286264	0.542364
AC006372.3	0.283643	0.46619	0.198368	0.638865	0.76162	0.12322	0.756409	0.843344	0.0751484
AC006427.2	0.953645	0.975616	-0.00850434	0.0082209	0.0358283	0.551456	0.00365477	0.0169076	-0.55996
AC006435.2	0.0046997	0.0238289	0.505883	0.0720911	0.170314	0.458419	0.840397	0.901658	0.047464
AC006443.1	0.424736	0.603307	-0.109107	0.782335	0.864781	0.0536148	0.363519	0.51623	-0.162722
AC006449.2	0.232213	0.409194	0.236896	0.0181863	0.0633311	-0.659474	0.00050987	0.00375358	0.89637
AC006449.5	0.555911	0.715269	0.0919015	0.705687	0.810558	0.0836668	0.967862	0.981185	0.00823467
AC006449.7	0.710221	0.825926	-0.0727499	0.00100306	0.00822706	-0.849962	0.000824518	0.00533895	0.777212
AC006453.3	0.741992	0.84926	0.0500314	0.519161	0.665171	0.139164	0.654468	0.7678	-0.0891328
AC006460.2	0.0204434	0.0726302	-0.343757	0.0139484	0.0519648	-0.506397	0.381854	0.534212	0.16264
AC006480.3	0.21603	0.390652	-0.173297	0.158159	0.295665	0.281738	0.0135674	0.0458745	-0.455034
AC006486.2	0.643387	0.780732	0.0658563	0.0886405	0.196744	-0.343779	0.027969	0.0784564	0.409635
AC006504.1	0.101294	0.232631	-0.246185	0.944776	0.967631	0.0147685	0.184759	0.319353	-0.260953
AC006504.5	0.42931	0.607817	0.100652	0.497049	0.647373	0.124281	0.888749	0.932138	-0.0236282
AC006511.4	0.000793614	0.00575735	-0.759393	0.000634878	0.00600836	-1.08393	0.261368	0.407857	0.324534
AC006511.6	0.573986	0.728986	0.110956	0.805432	0.88054	-0.0689875	0.486244	0.631358	0.179943
AC006511.7	0.00685271	0.0320493	-0.661116	0.00597835	0.0287596	-0.952878	0.359714	0.512565	0.291762
AC006517.6	0.204009	0.375698	-0.302816	0.268295	0.425909	-0.374435	0.81831	0.88669	0.0716194
AC006518.2	0.199348	0.369558	0.163819	0.0992342	0.213215	0.29903	0.418749	0.571035	-0.13521
AC006566.1	0.11658	0.255772	-0.210657	0.357026	0.517832	0.175486	0.0283004	0.0790998	-0.386143
AC006600.2	0.275405	0.457119	-0.189163	0.00192341	0.0129102	0.773498	2.9922e-05	0.000392117	-0.962662
AC006978.1	0.453657	0.629945	-0.091427	0.274572	0.432431	0.193569	0.080048	0.17283	-0.284996
AC006994.2	0.632949	0.773481	-0.0799403	0.392212	0.552084	0.203972	0.19654	0.333223	-0.283912
AC007000.2	0.127086	0.27131	-0.232472	0.358579	0.519404	0.19858	0.0310319	0.0850744	-0.431053
AC007000.4	0.699007	0.818036	0.0628857	0.00922887	0.0388116	0.614193	0.0114047	0.0401836	-0.551307
AC007014.2	0.23751	0.415101	-0.164999	0.963089	0.979381	-0.00917346	0.394247	0.546715	-0.155826
AC007016.1	0.209428	0.382315	0.268296	0.635034	0.758697	-0.143869	0.140872	0.2626	0.412164
AC007032.1	0.414499	0.594657	-0.23422	0.0438623	0.11897	-0.773702	0.116433	0.228336	0.539482
AC007036.2	0.508755	0.678047	0.0946785	0.0662882	0.160327	0.375064	0.136512	0.256689	-0.280385
AC007036.5	0.36397	0.546873	-0.131601	0.130596	0.258509	0.311564	0.0199337	0.0609256	-0.443165
AC007038.1	0.961042	0.979399	0.00747176	0.800055	0.877282	-0.0550038	0.755124	0.842181	0.0624756
AC007041.1	0.0859569	0.207226	-0.288933	0.469114	0.623271	-0.172799	0.59762	0.722248	-0.116134
AC007066.2	0.177759	0.342405	-0.193943	0.21803	0.369863	0.252888	0.0183516	0.0574072	-0.446831
AC007098.1	0.51777	0.685327	-0.0962503	0.0893889	0.197901	0.36976	0.0201976	0.0615432	-0.466011
AC007114.1	0.00678258	0.0317995	-0.441321	0.150845	0.28614	0.340918	0.000344025	0.00277168	-0.78224
AC007191.1	0.190609	0.358474	-0.190559	0.244233	0.399229	-0.239941	0.793566	0.869158	0.0493821
AC007216.3	0.0518356	0.144519	0.32724	0.516968	0.663133	0.154687	0.434084	0.58479	0.172553
AC007240.3	0.00287887	0.0160693	-0.607512	0.00282076	0.0169773	-0.862154	0.336305	0.489003	0.254641
AC007255.1	0.370401	0.553207	0.133342	0.00375071	0.0207584	0.648366	0.0132181	0.04504	-0.515024
AC007256.1	0.0102055	0.0432914	-0.390829	0.218414	0.370224	0.266096	0.00102671	0.00634374	-0.656924
AC007262.2	0.581581	0.734749	-0.0886904	0.144412	0.277633	-0.332765	0.244812	0.38922	0.244075
AC007271.1	0.00443373	0.022745	-1.03401	0.000405612	0.00453352	-1.7031	0.111926	0.221969	0.66909
AC007277.1	0.582452	0.735183	-0.0845363	0.118258	0.24121	0.341554	0.0348243	0.0928427	-0.42609
AC007278.1	0.500581	0.671131	-0.222167	0.211854	0.362686	-0.57682	0.401419	0.553343	0.354653
AC007278.2	0.285677	0.468513	-0.353039	0.03512	0.101078	-0.965595	0.142541	0.26467	0.612557
AC007285.1	0.365692	0.548347	-0.137297	0.997949	0.99857	0.000553815	0.488018	0.63279	-0.137851
AC007292.2	0.239675	0.417421	-0.204317	0.379611	0.54029	-0.216335	0.957553	0.975367	0.0120178
AC007292.3	0.317457	0.502735	0.163285	0.217385	0.369043	0.286215	0.565649	0.696673	-0.12293
AC007298.2	0.738618	0.84694	-0.094041	0.735261	0.832367	0.135478	0.534542	0.671635	-0.229519
AC007318.3	0.0752873	0.188489	0.247945	0.0523495	0.135255	0.384372	0.454894	0.603496	-0.136427
AC007336.1	0.457358	0.63299	-0.16782	0.00816242	0.0356685	-0.84514	0.0212176	0.063693	0.67732
AC007342.3	0.344424	0.528393	-0.290515	0.0477559	0.126416	-0.836604	0.154444	0.28019	0.546089
AC007342.4	0.777354	0.871487	-0.0493144	0.452445	0.608512	-0.185567	0.548757	0.683292	0.136253
AC007342.5	0.0335153	0.104999	-0.378895	0.722737	0.82267	0.0901771	0.0450782	0.113043	-0.469072
AC007342.6	0.849502	0.917355	0.0305665	0.0608822	0.151026	0.430363	0.0591256	0.138215	-0.399797
AC007342.7	0.0228501	0.0790981	-0.366359	0.507265	0.655649	-0.151538	0.306723	0.456982	-0.214821
AC007342.8	0.117332	0.256856	-0.249291	0.300149	0.459425	0.23419	0.0206417	0.062532	-0.483481
AC007342.9	0.0586108	0.157893	-0.305743	0.159592	0.297492	0.323094	0.00308695	0.0148695	-0.628837
AC007365.1	0.062087	0.164332	-0.281113	0.289408	0.447984	0.226748	0.010267	0.0371247	-0.507861
AC007370.2	0.298472	0.482377	0.153833	0.103378	0.219485	0.342541	0.33049	0.482695	-0.188708
AC007383.2	0.854055	0.919792	-0.0251369	0.1063	0.224164	0.31599	0.0587067	0.137451	-0.341127
AC007384.1	0.76356	0.862303	0.0835722	0.00117539	0.00913723	-1.15847	0.000114137	0.00113845	1.24205
AC007389.1	0.246907	0.426254	0.209129	0.21577	0.367256	0.318043	0.64577	0.761346	-0.108914
AC007390.2	0.559834	0.718648	-0.0876153	0.994506	0.996746	-0.0014691	0.66159	0.773422	-0.0861462
AC007405.2	0.865684	0.92679	0.0308372	0.000772216	0.00686751	0.906862	0.000454069	0.00343497	-0.876024
AC007405.4	0.661203	0.792768	-0.0764278	0.0227154	0.0742449	0.596264	0.00549045	0.0229148	-0.672691
AC007406.2	0.270672	0.452273	0.16579	0.164778	0.304017	0.297086	0.505549	0.648604	-0.131296
AC007406.5	0.000157383	0.0014868	-0.442546	0.116461	0.238584	-0.260459	0.224252	0.365426	-0.182086
AC007431.3	0.503517	0.67356	0.101764	0.0555712	0.141507	0.415651	0.116927	0.229024	-0.313887
AC007485.2	0.380047	0.562436	-0.134901	0.284968	0.443197	0.233918	0.0677456	0.152355	-0.368819
AC007496.3	0.292949	0.476848	-0.198125	0.0146585	0.053881	0.68996	0.000672415	0.00457086	-0.888085
AC007497.1	0.949646	0.97377	-0.00899235	0.0251338	0.0798531	0.454105	0.0133645	0.0453837	-0.463098
AC007541.1	0.129972	0.275528	-0.216868	0.238881	0.392722	0.239597	0.0151979	0.0498689	-0.456465
AC007546.1	0.827629	0.903296	-0.0371736	0.378901	0.53961	-0.21293	0.430323	0.581512	0.175757
AC007556.1	0.132317	0.27904	0.23832	0.148683	0.283344	0.325075	0.675963	0.784227	-0.0867546
AC007563.4	0.0441999	0.128699	-0.306037	0.0879692	0.195815	0.368535	0.000744161	0.00495042	-0.674572
AC007566.1	0.219006	0.394294	-0.168318	0.638476	0.761373	0.0925369	0.149311	0.273405	-0.260855
AC007569.1	0.365066	0.547769	-0.168734	0.000343522	0.00404775	-0.949045	0.00138943	0.0080033	0.780311
AC007598.1	0.906063	0.950415	0.0167723	0.486189	0.638293	0.140592	0.50619	0.649069	-0.12382
AC007598.3	0.233683	0.410886	0.169349	0.174471	0.316538	0.274466	0.572765	0.702277	-0.105117
AC007608.4	0.0319336	0.10155	0.328684	0.289715	0.448259	0.229974	0.622266	0.74272	0.0987106
AC007610.6	0.842601	0.913154	-0.0284036	0.145559	0.27907	0.296183	0.0839648	0.179178	-0.324587
AC007611.1	0.0229513	0.0792517	-0.404818	0.0102994	0.0418599	-0.64805	0.295105	0.444326	0.243232
AC007613.1	0.229523	0.406252	-0.261806	0.00584181	0.0283195	-0.850893	0.0379636	0.0991148	0.589088
AC007620.2	0.958459	0.978349	0.00772029	0.498477	0.648482	-0.142183	0.438369	0.588703	0.149903
AC007637.1	0.0628764	0.165813	0.28635	0.000268986	0.00344849	0.81621	0.0104914	0.0376635	-0.52986
AC007655.2	0.402614	0.583407	0.122532	0.00457717	0.0238911	0.592148	0.0147319	0.0487375	-0.469615
AC007666.1	0.331805	0.516071	0.173644	0.00968083	0.0401496	-0.656483	0.000402641	0.00312245	0.830127
AC007673.1	0.0141008	0.0547871	0.390309	0.109583	0.228645	0.360758	0.88694	0.930951	0.0295505
AC007681.1	0.0528922	0.14658	-0.371523	0.917502	0.951202	0.0281932	0.111711	0.221736	-0.399716
AC007684.1	0.143989	0.2963	0.195899	0.0691784	0.16547	0.346361	0.39176	0.543923	-0.150463
AC007684.2	0.177586	0.342174	0.172956	0.0888323	0.197107	0.310199	0.414105	0.566078	-0.137243
AC007686.3	0.147415	0.301122	-0.217692	0.135309	0.265129	-0.317213	0.609186	0.732216	0.0995217
AC007686.4	0.525921	0.691106	0.111087	0.205691	0.355774	0.315143	0.374361	0.526512	-0.204056
AC007688.3	0.0436475	0.127391	0.340578	0.0117905	0.046119	0.604561	0.232413	0.37482	-0.263982
AC007728.2	0.0945802	0.221815	0.354745	0.00430383	0.0228463	-0.828664	9.87807e-06	0.000154064	1.18341
AC007728.3	0.53548	0.698968	-0.151683	0.0539219	0.138445	-0.669204	0.105715	0.21262	0.517522
AC007773.1	0.309973	0.494401	0.144107	0.641706	0.763528	0.0937611	0.786531	0.864228	0.0503456
AC007780.1	0.12616	0.269964	-0.235834	0.902723	0.941533	-0.0267765	0.300459	0.450151	-0.209058
AC007785.3	0.434056	0.611291	0.116608	0.548797	0.689582	0.126905	0.957944	0.975481	-0.0102967
AC007786.1	0.0371501	0.113116	-0.307739	0.994837	0.996839	-0.0013545	0.112916	0.223302	-0.306385
AC007787.2	0.0819033	0.199931	0.249764	0.00482699	0.0248233	0.576151	0.0829364	0.177509	-0.326387
AC007834.2	0.746717	0.851837	0.0493641	0.472623	0.6263	-0.155798	0.305347	0.455501	0.205162
AC007842.1	0.301214	0.485241	-0.146458	0.146919	0.281058	0.293916	0.0184887	0.0577151	-0.440374
AC007848.1	0.229974	0.406655	0.219824	2.14651e-05	0.000674088	1.11853	0.00021159	0.00188637	-0.898703
AC007849.1	0.435682	0.61288	-0.127169	0.372124	0.532825	0.207883	0.11863	0.231558	-0.335052
AC007877.1	0.140095	0.290569	-0.320864	0.0463318	0.123743	-0.615174	0.300754	0.450399	0.294311
AC007878.1	0.103172	0.235588	-0.207464	0.578069	0.714032	-0.100908	0.518105	0.658614	-0.106556
AC007879.3	0.640956	0.778761	-0.0750034	0.835662	0.899854	-0.0473629	0.895581	0.935899	-0.0276405
AC007881.3	0.330155	0.514468	-0.173786	0.875619	0.925208	-0.0396738	0.566083	0.697022	-0.134112
AC007906.2	0.249567	0.429112	0.218776	0.00249578	0.01556	0.886977	0.0149004	0.0491005	-0.668201
AC007950.2	0.000554742	0.0042656	-0.725839	0.000270897	0.00346623	-1.07953	0.191697	0.327494	0.353688
AC007952.4	0.916954	0.955513	-0.0219177	0.480023	0.632966	-0.209479	0.491568	0.635816	0.187562
AC007991.2	1.70902e-12	9.4312e-11	1.53754	3.52836e-05	0.000924757	-1.23118	1.82057e-22	6.34622e-20	2.76872
AC007996.1	0.210374	0.383607	0.177564	5.61768e-05	0.00124927	0.898121	0.000566948	0.004047	-0.720557
AC008013.2	0.773158	0.868499	-0.0425405	0.0503378	0.13129	0.411201	0.0193383	0.0596663	-0.453742
AC008014.1	0.0703554	0.179624	-0.215976	0.158148	0.295665	-0.237393	0.88826	0.931861	0.0214167
AC008015.1	0.118819	0.258928	0.22042	0.00245102	0.0153712	0.61038	0.035599	0.0943667	-0.38996
AC008026.3	0.00132497	0.00865961	0.445465	0.380435	0.541102	0.172024	0.131506	0.249859	0.27344
AC008035.1	0.00378336	0.0200163	-0.430867	0.218494	0.370324	0.263881	0.000440176	0.00335384	-0.694748
AC008038.1	5.76138e-06	9.01941e-05	-0.594419	0.0509114	0.132357	-0.36085	0.165999	0.295654	-0.233569
AC008040.1	0.0800673	0.196735	-0.369656	0.410504	0.569381	-0.246495	0.655594	0.768596	-0.123161
AC008074.2	0.157431	0.315359	-0.277285	0.0218305	0.0721873	-0.634859	0.159366	0.286919	0.357574
AC008079.1	2.6422e-18	2.53494e-16	1.6299	0.00919283	0.0387286	0.670722	7.8163e-05	0.000838348	0.95918
AC008080.1	0.169215	0.331411	0.218026	2.45972e-06	0.000166489	1.07733	4.51294e-05	0.000537212	-0.859306
AC008105.1	0.264185	0.445461	0.158314	0.0672373	0.161975	0.369206	0.256882	0.402901	-0.210892
AC008105.2	0.547195	0.708643	-0.0849294	0.417939	0.575777	-0.162236	0.675368	0.784	0.0773062
AC008105.3	0.853906	0.919689	0.0520964	0.0142559	0.0528189	-0.931975	0.00447589	0.0196812	0.984072
AC008114.1	0.48095	0.654121	0.113452	0.800066	0.877282	0.0578685	0.792041	0.868087	0.0555833
AC008115.3	0.0060707	0.0291052	-0.481163	0.0745786	0.17469	-0.441805	0.862244	0.915562	-0.0393581
AC008124.1	5.37294e-09	1.73418e-07	-0.535313	0.142023	0.274479	-0.190972	0.00324299	0.0154153	-0.344341
AC008132.1	0.191955	0.360266	-0.252423	0.196887	0.34517	0.354988	0.0168661	0.0539049	-0.607411
AC008147.2	0.151005	0.305974	0.215078	0.587661	0.721426	0.115524	0.613003	0.735567	0.0995545
AC008147.3	0.156103	0.3136	0.192029	0.871773	0.922543	0.0309933	0.363558	0.51623	0.161036
AC008147.4	0.315359	0.500625	0.149969	0.0916696	0.201521	0.3583	0.287537	0.436322	-0.20833
AC008149.2	0.0173668	0.0640273	0.484001	0.825762	0.893472	-0.0632884	0.0395074	0.102216	0.54729
AC008154.2	0.984453	0.991946	-0.00324223	0.0149196	0.0546198	0.578878	0.00799226	0.0306431	-0.58212
AC008163.1	0.691105	0.812734	0.0794247	0.00971431	0.0402434	0.739975	0.0123568	0.0427552	-0.660551
AC008264.2	8.14887e-05	0.000853876	0.63567	0.0296933	0.0897839	0.495952	0.506341	0.649132	0.139718
AC008267.2	0.343275	0.527407	0.129849	0.00085251	0.0073285	0.652673	0.00374958	0.0172243	-0.522824
AC008267.4	0.865197	0.926578	0.0228042	0.110837	0.230365	0.304635	0.109875	0.21909	-0.281831
AC008267.5	5.79199e-09	1.85797e-07	-0.928476	0.520487	0.666258	-0.143761	0.000152308	0.00145524	-0.784715
AC008269.1	0.694771	0.815348	0.0578208	0.00519785	0.0261644	0.61088	0.00630308	0.0255482	-0.553059
AC008278.2	0.721573	0.834118	0.0549971	0.0319671	0.0947087	0.471511	0.0400128	0.103088	-0.416514
AC008280.3	0.54735	0.708713	0.0855636	0.967356	0.981825	-0.00825952	0.61437	0.736402	0.0938232
AC008379.1	0.0328059	0.103427	0.308836	0.687383	0.797042	0.0824859	0.231694	0.373986	0.22635
AC008393.1	0.324402	0.508934	-0.169927	0.603322	0.734784	0.129106	0.19034	0.326095	-0.299034
AC008395.1	0.0447801	0.129809	0.277862	0.676957	0.789693	-0.0817051	0.0472869	0.11725	0.359567
AC008397.1	0.107391	0.241837	0.327347	0.108105	0.226693	0.464632	0.606686	0.730166	-0.137285
AC008397.2	0.0303202	0.097546	0.42661	0.0604917	0.150438	0.525282	0.702078	0.803748	-0.0986723
AC008406.3	0.184325	0.351395	-0.229076	0.686659	0.79676	-0.0988323	0.564137	0.695445	-0.130243
AC008429.1	0.284944	0.467494	0.164562	0.00114081	0.0089936	0.715059	0.00657617	0.0264162	-0.550497
AC008429.3	0.730317	0.84088	-0.060454	0.384162	0.544692	-0.216636	0.496309	0.640285	0.156182
AC008429.4	0.588802	0.739716	0.0981985	0.534958	0.678164	0.16009	0.794852	0.870019	-0.0618918
AC008438.1	0.423471	0.602428	-0.116632	0.981909	0.989675	0.0046923	0.525022	0.664579	-0.121324
AC008443.1	0.0639506	0.167715	-0.235764	0.0488005	0.128466	0.364931	0.000438078	0.0033423	-0.600695
AC008443.5	0.0981726	0.227284	-0.239573	0.0481859	0.127265	0.40698	0.000696494	0.00469606	-0.646553
AC008443.7	0.368156	0.550712	-0.195703	0.0724431	0.170856	-0.553786	0.207105	0.345782	0.358083
AC008467.1	0.156962	0.314813	-0.212329	0.137091	0.267718	-0.312555	0.599238	0.723409	0.100226
AC008496.3	4.17174e-05	0.000486626	0.851938	0.00231198	0.014703	0.908218	0.838748	0.900396	-0.0562794
AC008507.1	0.930637	0.963434	-0.0122676	0.0981584	0.211805	0.331741	0.0631348	0.144708	-0.344009
AC008514.1	0.799398	0.885046	-0.0430747	0.296006	0.454958	-0.251434	0.347733	0.50078	0.208359
AC008517.1	0.197205	0.366886	-0.335092	0.900819	0.94057	-0.0460138	0.395686	0.548064	-0.289078
AC008522.1	0.381365	0.563612	-0.17032	0.103609	0.219909	-0.449551	0.272676	0.420111	0.279231
AC008537.3	0.374069	0.556962	-0.141631	0.00790539	0.0348748	0.618762	0.000411572	0.00318344	-0.760393
AC008543.1	0.210559	0.383778	0.202819	0.161547	0.2998	0.322516	0.573151	0.702582	-0.119697
AC008555.7	0.442727	0.61987	-0.112717	0.375137	0.535819	-0.184846	0.707391	0.806535	0.072129
AC008556.1	0.853109	0.919596	-0.0259239	0.000565975	0.00559686	0.698174	0.000109177	0.00109623	-0.724098
AC008592.3	0.0155676	0.0589955	-0.454953	0.0130138	0.0494185	-0.662199	0.397827	0.550152	0.207246
AC008608.2	0.84035	0.911708	0.0274056	0.0260746	0.0819337	0.43102	0.0239391	0.0697431	-0.403615
AC008629.1	0.332779	0.517247	-0.147744	0.142316	0.274893	0.318328	0.0200547	0.061197	-0.466072
AC008650.1	0.858499	0.922687	0.0262642	0.0591693	0.147764	0.395521	0.0562328	0.133029	-0.369257
AC008667.1	0.00826261	0.0370127	0.433462	0.0297878	0.0899992	0.506291	0.734405	0.826522	-0.0728292
AC008674.1	0.00036172	0.002995	-0.764223	0.0570984	0.144037	0.59299	2.37928e-06	4.65506e-05	-1.35721
AC008686.1	0.865764	0.926797	0.0297614	0.869861	0.921219	0.0409514	0.961298	0.977733	-0.01119
AC008691.1	0.391634	0.573741	0.147035	0.891422	0.935144	-0.0332419	0.422454	0.57404	0.180277
AC008695.2	0.311583	0.496439	-0.218659	0.0653052	0.158747	-0.561494	0.220261	0.360891	0.342835
AC008735.1	0.670898	0.799398	0.0616007	0.447701	0.604069	-0.156193	0.251222	0.396418	0.217794
AC008736.1	0.0900303	0.213908	0.262935	0.62902	0.755135	0.106255	0.440219	0.590657	0.15668
AC008737.1	0.211825	0.385546	0.173922	0.00183579	0.0125232	0.619159	0.0150238	0.0494171	-0.445237
AC008737.3	0.71656	0.830434	-0.0587369	0.00229342	0.0146152	0.705299	0.000350942	0.00281548	-0.764036
AC008752.4	0.73711	0.845854	-0.0503538	0.0155051	0.0562416	0.518706	0.00403036	0.0181553	-0.56906
AC008759.1	0.582363	0.735183	-0.0802141	0.0299801	0.0904158	0.450683	0.00564968	0.0234357	-0.530897
AC008760.1	0.105771	0.23944	0.248897	0.726894	0.825846	-0.0761579	0.106563	0.213862	0.325055
AC008760.2	2.67411e-07	6.04638e-06	1.07206	0.844637	0.905324	0.0568383	0.00017289	0.00160711	1.01522
AC008764.10	0.190316	0.35818	0.207719	0.961259	0.978291	0.0109097	0.342384	0.49526	0.19681
AC008764.6	0.184711	0.351787	0.192552	0.111532	0.231417	0.328383	0.475285	0.621696	-0.135831
AC008764.7	0.572857	0.728435	-0.0955656	0.506658	0.655146	-0.159753	0.772336	0.854282	0.0641872
AC008764.8	0.471476	0.645983	0.094815	0.168664	0.308817	0.260695	0.342366	0.49526	-0.16588
AC008764.9	0.165728	0.32663	-0.221611	0.435496	0.5923	-0.176904	0.830709	0.894843	-0.0447078
AC008770.3	0.112066	0.249024	0.231329	0.15637	0.293475	0.293113	0.745937	0.835007	-0.061784
AC008771.1	0.0370607	0.112975	-0.300823	0.0629794	0.154621	0.408572	0.000454418	0.00343607	-0.709394
AC008870.1	0.000857666	0.00612672	0.380262	0.00965574	0.0401012	0.429578	0.749666	0.838015	-0.0493159
AC008870.3	0.0315745	0.100668	0.314544	0.160801	0.299027	0.291141	0.902708	0.940236	0.023403
AC008870.4	0.0963265	0.224411	0.261962	0.481339	0.634132	0.157518	0.613009	0.735567	0.104443
AC008870.6	0.0579822	0.156841	0.321804	0.0709889	0.168528	0.440875	0.598364	0.722772	-0.119072
AC008875.2	0.00359667	0.019173	-0.558417	0.0119667	0.0465297	-0.677746	0.627602	0.746576	0.119329
AC008875.3	0.127296	0.271645	0.240366	0.000297459	0.00367258	-0.740253	1.76993e-07	4.8708e-06	0.980619
AC008883.3	0.33659	0.520809	0.144121	0.0144123	0.0532002	0.523031	0.0545219	0.130174	-0.37891
AC008894.3	0.067228	0.173611	-0.393776	0.300576	0.459846	-0.315958	0.781771	0.860839	-0.0778182
AC008895.1	0.864895	0.926515	-0.0261375	0.999095	0.999286	-0.000247909	0.897575	0.937233	-0.0258896
AC008906.1	0.143392	0.295385	0.222338	0.0475482	0.125962	0.437274	0.293241	0.442426	-0.214936
AC008906.2	0.0574039	0.155842	0.364323	0.207328	0.357516	0.344154	0.936244	0.961435	0.0201688
AC008915.2	0.251245	0.430914	0.154202	0.76376	0.852266	0.057321	0.581972	0.709445	0.0968812
AC008915.3	0.257874	0.438562	-0.167966	0.23403	0.387272	0.252816	0.0317151	0.0864826	-0.420781
AC008957.3	0.00437608	0.0225211	0.573152	0.0100721	0.0412409	-0.730153	7.79646e-07	1.77628e-05	1.30331
AC008962.1	0.0614747	0.163145	0.26292	0.000267819	0.00344183	0.731835	0.0111576	0.0395108	-0.468915
AC008964.1	0.284224	0.466752	-0.299267	0.000695383	0.0064155	-1.3271	0.00417268	0.0186398	1.02784
AC008966.1	0.507817	0.67719	-0.101557	0.00164539	0.0116144	0.726385	0.000109779	0.00110122	-0.827942
AC008966.3	0.804353	0.888217	0.0399621	0.487912	0.639472	0.158922	0.573569	0.702764	-0.118959
AC008969.1	0.388397	0.570539	-0.124085	0.49526	0.645759	0.141435	0.163525	0.292485	-0.26552
AC008972.2	0.762761	0.861681	-0.0490211	0.901254	0.94084	-0.028621	0.923593	0.953753	-0.0204001
AC008982.2	0.222442	0.398541	-0.183134	0.942445	0.96619	0.0154863	0.313011	0.463478	-0.19862
AC009005.1	0.172287	0.335572	-0.218342	0.850084	0.908462	0.0429418	0.212591	0.352129	-0.261284
AC009022.1	0.124651	0.267666	0.189288	0.0163167	0.0582959	0.441776	0.139476	0.260727	-0.252489
AC009032.1	0.927765	0.961747	0.0133075	0.905812	0.943385	0.0247343	0.95265	0.972197	-0.0114269
AC009053.2	0.325176	0.509556	0.0988746	0.357532	0.51821	-0.129015	0.0764284	0.166754	0.227889
AC009054.1	0.800433	0.885769	0.0336854	0.288491	0.447069	0.201081	0.338137	0.490882	-0.167396
AC009054.2	0.406566	0.587461	0.115548	0.296036	0.454958	0.206837	0.616999	0.738499	-0.0912898
AC009061.2	0.156728	0.314464	-0.209047	0.201936	0.351532	-0.266135	0.764668	0.849112	0.057088
AC009065.5	0.0284176	0.0931882	0.311529	0.198352	0.346955	0.259319	0.77886	0.858717	0.0522104
AC009065.6	0.451352	0.627828	0.111788	0.018258	0.0635069	0.501253	0.0467316	0.116107	-0.389465
AC009078.3	0.0006825	0.00507447	0.54598	0.00636593	0.0300482	0.632139	0.688753	0.79416	-0.0861594
AC009086.2	0.186966	0.35446	0.223448	0.883302	0.930481	0.0352525	0.395895	0.548293	0.188196
AC009088.1	0.170916	0.333805	-0.268623	0.467895	0.622481	-0.201646	0.79124	0.867381	-0.0669769
AC009090.5	0.039914	0.119257	0.333165	0.0699468	0.166679	0.419701	0.685766	0.791851	-0.0865369
AC009093.10	0.913112	0.953933	0.0168048	0.00396779	0.0216561	0.634515	0.00237929	0.0121402	-0.61771
AC009093.2	0.0299698	0.0967014	-0.347628	0.7328	0.830435	0.0779017	0.0429541	0.108974	-0.42553
AC009093.3	0.0443495	0.128979	-0.390161	0.00393848	0.0215243	0.847833	5.47491e-06	9.27939e-05	-1.23799
AC009093.7	0.0358333	0.110262	-0.338639	0.69689	0.803948	0.0892111	0.0430832	0.109246	-0.42785
AC009093.8	0.184484	0.35159	-0.195327	0.395834	0.555666	0.177515	0.0535001	0.128409	-0.372842
AC009113.1	0.00482537	0.0242953	-0.396176	0.407692	0.566381	0.166482	0.00240287	0.012231	-0.562658
AC009118.3	0.0569499	0.154971	-0.261231	0.0276728	0.0853148	0.429635	0.000132654	0.00129467	-0.690866
AC009119.1	2.53773e-10	1.03463e-08	0.973456	0.00725801	0.0328788	0.583587	0.0585695	0.13725	0.389868
AC009120.1	0.204259	0.375931	0.184006	0.610849	0.740375	-0.104534	0.128119	0.24517	0.28854
AC009120.2	0.105782	0.23944	-0.200319	0.926211	0.956393	0.0164707	0.183128	0.317379	-0.21679
AC009120.5	0.251771	0.431433	-0.164853	0.148223	0.282801	0.295802	0.0148182	0.0489301	-0.460655
AC009121.3	0.104185	0.237134	0.397327	0.676181	0.789133	0.144823	0.43019	0.581417	0.252504
AC009123.1	0.132525	0.279207	-0.270254	0.0485782	0.12807	0.504893	0.00106343	0.00651206	-0.775146
AC009126.1	0.703421	0.821202	0.0557794	0.151484	0.287035	-0.295894	0.063983	0.146167	0.351673
AC009133.1	2.70019e-09	9.19778e-08	0.771713	0.175975	0.318329	0.241354	0.0016992	0.0093722	0.530359
AC009133.2	0.000422013	0.00340393	0.531694	0.204084	0.35396	0.270582	0.184278	0.318764	0.261112
AC009133.4	0.206117	0.378484	0.177785	0.879875	0.928204	0.030145	0.422559	0.574108	0.14764
AC009145.4	0.194927	0.363886	0.190358	0.104943	0.221907	0.338379	0.441711	0.591705	-0.148021
AC009148.1	0.754314	0.856533	-0.0497617	0.0567773	0.143539	0.433242	0.0213478	0.0639843	-0.483004
AC009163.4	0.397677	0.579126	0.112496	0.274262	0.432072	-0.206291	0.0672784	0.151627	0.318787
AC009163.7	0.00835531	0.037348	-0.411329	0.454948	0.610812	0.165568	0.00484839	0.0208994	-0.576897
AC009185.1	0.00799036	0.0360791	-0.535216	0.508393	0.65632	-0.188946	0.189019	0.324576	-0.34627
AC009226.1	0.341684	0.52572	0.166478	0.0430296	0.117213	-0.494645	0.00332622	0.015718	0.661123
AC009236.1	0.0021609	0.0128177	-0.487449	0.519426	0.665389	0.145201	0.00240976	0.0122509	-0.63265
AC009237.14	0.44581	0.622583	0.113456	0.0984809	0.212212	0.353143	0.224297	0.36547	-0.239688
AC009237.3	0.489802	0.661728	0.0980597	0.150636	0.285877	0.29421	0.299323	0.448899	-0.19615
AC009242.1	0.000161074	0.00151819	0.626011	0.362092	0.522539	0.213322	0.0564637	0.133394	0.412689
AC009244.2	0.97894	0.989442	-0.00528127	0.311264	0.470995	0.287948	0.263771	0.410383	-0.293229
AC009269.5	0.021486	0.0754247	-0.350951	0.115745	0.237473	0.340956	0.000568297	0.0040511	-0.691907
AC009283.1	0.0564364	0.154095	0.249518	0.727017	0.82588	0.0647046	0.280241	0.42804	0.184813
AC009303.1	0.953591	0.975608	-0.0105064	0.757014	0.847679	0.0793309	0.704092	0.804608	-0.0898373
AC009303.2	0.71898	0.832162	0.0794455	0.7733	0.858561	0.0902967	0.970069	0.982661	-0.0108512
AC009303.4	0.717354	0.830987	-0.0870424	0.123821	0.249178	-0.523796	0.163524	0.292485	0.436754
AC009318.1	0.531188	0.695615	0.0841012	0.1064	0.224307	0.316824	0.199081	0.336214	-0.232722
AC009318.2	0.000451275	0.00361134	-0.487149	0.467942	0.622504	0.143216	0.000548766	0.0039591	-0.630365
AC009318.3	0.100251	0.230894	-0.238057	0.0827515	0.187883	0.357777	0.00178468	0.00971436	-0.595834
AC009396.1	0.2662	0.447482	0.181484	0.328041	0.488285	0.226669	0.832583	0.89617	-0.045185
AC009403.1	0.222421	0.398541	-0.179033	0.779782	0.862917	0.0583173	0.217252	0.357401	-0.23735
AC009404.1	0.326244	0.510695	-0.168056	0.166696	0.30634	-0.333168	0.453359	0.60253	0.165112
AC009464.1	0.914877	0.954442	-0.0144556	0.278624	0.436703	-0.208006	0.274418	0.42177	0.19355
AC009486.1	2.20831e-07	5.10915e-06	0.898066	0.616612	0.74477	-0.121494	6.48843e-06	0.00010796	1.01956
AC009486.2	1.62729e-06	2.98116e-05	0.739617	0.000332146	0.00395155	0.791194	0.800268	0.87366	-0.0515762
AC009495.1	0.925652	0.960222	0.0144169	0.00138795	0.0103159	0.708513	0.000691288	0.00467137	-0.694097
AC009495.2	0.120953	0.261958	0.243504	0.0283395	0.0868072	0.490887	0.230598	0.372538	-0.247383
AC009495.3	0.1883	0.356084	0.192366	0.0341674	0.0990726	0.444921	0.192834	0.328879	-0.252555
AC009501.2	0.274198	0.455988	-0.160568	0.274136	0.431938	0.2282	0.043685	0.110341	-0.388768
AC009501.3	0.0761557	0.189867	-0.271199	0.870617	0.921833	-0.0355892	0.239758	0.383521	-0.235609
AC009506.2	0.153226	0.309068	-0.212905	0.0428987	0.116994	-0.421309	0.269952	0.41724	0.208403
AC009522.1	0.668941	0.798157	-0.0741427	0.0376966	0.106529	0.513761	0.0100257	0.0364229	-0.587903
AC009533.1	0.0156296	0.0591755	0.406737	0.732949	0.830514	0.0809738	0.138162	0.258798	0.325763
AC009542.1	0.00380845	0.0201196	0.721439	0.207164	0.357377	-0.441995	0.000342412	0.00276401	1.16343
AC009542.2	0.199753	0.370015	0.182709	0.0383701	0.107919	0.419721	0.204525	0.342491	-0.237012
AC009560.1	0.103617	0.236201	-0.250233	0.114209	0.235152	0.345083	0.00322079	0.0153516	-0.595316
AC009630.2	0.0549167	0.150931	-0.522934	0.0378155	0.106764	-0.801845	0.432188	0.583037	0.278911
AC009630.4	0.0141421	0.0548761	-0.57943	0.390895	0.550877	-0.287017	0.343236	0.496081	-0.292413
AC009652.1	0.232792	0.409802	-0.239639	0.0265279	0.0828601	0.673538	0.00112392	0.00678799	-0.913177
AC009686.2	0.0470384	0.13458	0.277286	0.0512612	0.133035	0.386572	0.549793	0.68394	-0.109286
AC009690.1	0.173862	0.337697	0.203355	0.997318	0.998129	-0.000712993	0.297191	0.446429	0.204068
AC009704.2	0.000618213	0.00465273	0.487758	0.645485	0.766497	0.0925398	0.0336065	0.0903166	0.395218
AC009716.2	0.321423	0.506676	0.165368	0.368817	0.529613	0.215107	0.822007	0.889237	-0.0497398
AC009754.1	0.0147689	0.0568442	-0.375293	0.73087	0.829056	-0.0757382	0.137114	0.257496	-0.299555
AC009754.2	0.0193947	0.0697551	-0.359878	0.417196	0.575154	0.177317	0.00784642	0.0302391	-0.537195
AC009779.3	0.983761	0.991735	-0.00279682	0.099306	0.213287	-0.316076	0.0744155	0.163453	0.313279
AC009779.4	0.631383	0.772235	-0.0730487	0.376812	0.537379	-0.190996	0.553908	0.687904	0.117947
AC009802.1	0.108358	0.243349	0.225801	0.130964	0.258905	0.301828	0.679894	0.78733	-0.0760275
AC009812.1	0.656575	0.789789	-0.0655928	0.0355472	0.10195	0.442671	0.00894177	0.033401	-0.508264
AC009812.4	0.0425218	0.124943	0.370296	0.00306202	0.0179942	0.772738	0.0941424	0.195317	-0.402442
AC009831.1	0.226109	0.402543	-0.176449	0.184046	0.328848	0.279886	0.0186444	0.0580278	-0.456335
AC009879.3	0.536591	0.699894	0.0882133	5.00842e-05	0.00116649	0.829174	8.54673e-05	0.000902346	-0.740961
AC009879.4	0.691968	0.813365	-0.0614864	0.000985445	0.00812832	0.732123	0.000111652	0.00111678	-0.793609
AC009902.2	0.602882	0.75077	-0.0776727	0.460269	0.615349	-0.156489	0.686763	0.792588	0.0788158
AC009948.2	0.0292569	0.0951498	-0.344604	0.290821	0.449359	-0.237048	0.599561	0.723632	-0.107556
AC009948.3	0.272103	0.453952	-0.182623	0.967195	0.981794	-0.00970953	0.427206	0.578542	-0.172913
AC009948.4	0.0218314	0.0763042	-0.363957	0.0185604	0.0642701	-0.52096	0.432808	0.58356	0.157003
AC009950.1	0.594917	0.744955	0.0784997	0.00110608	0.00881619	0.688798	0.00173051	0.00949965	-0.610299
AC009951.4	0.537879	0.700657	-0.206236	3.13553e-05	0.00085613	-1.77023	3.40215e-05	0.00043151	1.56399
AC009961.1	0.118911	0.259014	-0.235561	0.109077	0.22793	-0.342811	0.585246	0.712066	0.10725
AC009961.2	0.418518	0.597944	0.112972	0.0304853	0.0914187	0.430055	0.0835888	0.178611	-0.317083
AC009961.4	0.0765453	0.190653	-0.270865	0.569014	0.706888	0.123593	0.0491184	0.120554	-0.394458
AC009962.1	0.847352	0.916174	-0.0294972	0.041085	0.113401	0.446378	0.0183189	0.0573584	-0.475875
AC009996.1	0.919354	0.956964	-0.0154009	0.259912	0.416309	0.243667	0.194259	0.330399	-0.259068
AC010136.1	5.01179e-09	1.62263e-07	0.949106	0.00914766	0.0386044	0.593629	0.0904941	0.189762	0.355477
AC010148.1	0.541965	0.70417	-0.101385	0.469014	0.623176	0.171139	0.211453	0.350911	-0.272523
AC010168.1	0.359217	0.542534	-0.139031	0.891231	0.934997	-0.0294319	0.58097	0.708678	-0.109599
AC010168.2	0.00253801	0.0145945	0.309116	2.99243e-05	0.000827867	0.649808	0.0191136	0.0591537	-0.340693
AC010173.1	0.506447	0.676293	-0.190052	0.0367561	0.104436	-0.831013	0.0783057	0.169892	0.640961
AC010186.2	0.768401	0.865174	0.0364082	0.901931	0.941264	-0.0216443	0.719396	0.815068	0.0580525
AC010186.3	0.293804	0.477783	-0.12712	0.0195833	0.0667511	-0.390115	0.0821052	0.176159	0.262996
AC010203.1	0.0931607	0.219279	0.27347	0.000936781	0.00783397	0.805471	0.0188501	0.0584941	-0.532001
AC010207.1	0.674425	0.801449	0.0810321	0.134655	0.264199	0.411638	0.1927	0.328791	-0.330606
AC010210.1	0.960516	0.979149	-0.00774927	0.0800996	0.183492	-0.383	0.061466	0.141926	0.375251
AC010226.1	0.866423	0.927206	-0.0247379	0.856427	0.9123	-0.0377753	0.946033	0.967639	0.0130375
AC010255.1	0.941797	0.969804	0.0129137	0.000670234	0.00624964	0.878134	0.000289942	0.00242372	-0.86522
AC010255.3	0.543769	0.705779	0.107583	0.00248577	0.0155147	0.822884	0.00476657	0.0206489	-0.715301
AC010273.3	0.000894085	0.00634955	0.578339	4.85397e-07	5.39587e-05	1.26484	0.00298538	0.0144971	-0.686499
AC010280.3	0.0428537	0.125583	-0.304786	0.116937	0.239285	0.33508	0.00122075	0.00725134	-0.639866
AC010287.1	0.665257	0.795487	0.065112	0.847621	0.906941	-0.0410454	0.590141	0.716189	0.106157
AC010326.1	0.181633	0.347689	-0.184582	0.1065	0.22445	0.324195	0.00597647	0.0245527	-0.508777
AC010326.4	0.60106	0.749578	-0.0777004	0.0997521	0.213959	0.34799	0.0292141	0.0810684	-0.425691
AC010326.5	0.9635	0.981043	0.00596157	0.376689	0.537301	0.165269	0.354878	0.507715	-0.159308
AC010327.6	0.536921	0.70015	-0.0871099	0.852926	0.910192	-0.037202	0.786545	0.864228	-0.0499079
AC010327.7	0.0469507	0.134407	0.340274	0.52615	0.671084	0.153938	0.405814	0.557808	0.186336
AC010329.1	0.286494	0.469577	-0.225679	0.0103028	0.0418659	0.774955	0.000342619	0.00276461	-1.00063
AC010335.3	0.396992	0.578636	-0.183125	0.276028	0.433939	-0.333939	0.593124	0.718683	0.150814
AC010336.1	0.140843	0.291454	0.216423	0.0337664	0.0983449	0.444073	0.237708	0.381146	-0.227651
AC010336.2	0.0129985	0.0515976	0.391656	0.0010009	0.00821902	0.739665	0.0924553	0.192658	-0.348009
AC010336.8	0.804909	0.888514	0.0397652	0.578681	0.714386	-0.126894	0.429238	0.580355	0.166659
AC010359.3	0.849429	0.917355	0.0311795	0.0373013	0.105669	-0.469388	0.0150165	0.0494132	0.500568
AC010422.2	0.239382	0.417083	0.173229	0.0290893	0.0885462	0.457521	0.141296	0.263033	-0.284291
AC010422.4	0.0201663	0.0718044	0.330969	0.0881903	0.196119	0.344707	0.941236	0.964869	-0.0137383
AC010422.8	0.136373	0.285153	0.219106	0.938862	0.96365	-0.0159476	0.220683	0.361383	0.235053
AC010478.1	0.454596	0.630537	-0.137767	0.93721	0.962757	-0.0206255	0.627287	0.746331	-0.117141
AC010491.1	0.255635	0.436101	-0.170412	0.284262	0.442724	-0.227801	0.769747	0.852534	0.0573885
AC010501.2	0.639725	0.778059	-0.0658716	0.00419203	0.0224984	0.574748	0.000553733	0.00398121	-0.64062
AC010503.5	0.609734	0.756381	0.0690158	0.625705	0.75266	0.0942906	0.886993	0.930951	-0.0252748
AC010530.1	0.0199878	0.0712977	0.318672	0.0354604	0.101806	0.40919	0.613597	0.735775	-0.0905186
AC010536.1	0.00347943	0.0186739	0.444882	0.501778	0.651075	0.144606	0.131359	0.249683	0.300276
AC010536.2	0.202248	0.373346	0.19815	0.200425	0.349528	0.282712	0.677961	0.785701	-0.0845615
AC010538.1	0.873138	0.931671	-0.0257055	0.0065938	0.0307245	0.633266	0.00220606	0.0114377	-0.658971
AC010547.4	0.752836	0.855877	0.0449661	0.0148819	0.0545271	0.495365	0.0164002	0.052714	-0.450399
AC010615.1	0.0344086	0.106901	-0.344537	0.10445	0.221244	-0.374664	0.887018	0.930951	0.0301268
AC010615.2	0.0592018	0.158789	-0.40838	0.313151	0.472806	-0.309554	0.726774	0.820614	-0.0988252
AC010618.3	0.721684	0.834145	-0.0512595	0.323612	0.483868	-0.20151	0.424377	0.575831	0.15025
AC010623.1	0.315822	0.501056	0.147865	0.000852251	0.0073285	0.702624	0.0042778	0.0190039	-0.55476
AC010624.1	0.00254438	0.0146237	-0.518907	0.0614685	0.15191	0.461492	1.74141e-05	0.000249121	-0.980399
AC010624.3	0.82623	0.902419	-0.040326	0.00967735	0.0401431	0.714172	0.00315448	0.0151037	-0.754498
AC010624.5	4.46835e-06	7.2334e-05	0.847764	0.724502	0.823978	0.0914673	0.00167901	0.00928023	0.756297
AC010642.2	6.18291e-08	1.62457e-06	-0.724816	0.0668796	0.161392	-0.345496	0.0281731	0.0788703	-0.37932
AC010653.1	0.000287108	0.00247012	0.522404	0.00580444	0.0281997	0.563142	0.828274	0.893278	-0.0407381
AC010653.3	0.188544	0.356272	-0.237297	0.898469	0.939545	-0.0326808	0.3865	0.538406	-0.204616
AC010654.1	0.295929	0.479976	0.168073	0.644374	0.765565	-0.105255	0.194072	0.330166	0.273328
AC010680.2	0.0755428	0.188857	-0.306274	0.11628	0.238291	-0.382319	0.732687	0.825121	0.0760447
AC010680.3	0.0155587	0.0589725	-0.374881	0.13434	0.263823	-0.328774	0.819644	0.887541	-0.0461073
AC010680.4	0.931422	0.963723	-0.0134725	0.252463	0.408038	0.254751	0.191628	0.327469	-0.268223
AC010754.1	0.127775	0.272195	-0.291357	0.0415176	0.114255	0.576832	0.000884012	0.00565416	-0.868188
AC010761.1	0.0194584	0.0699265	0.414972	9.16926e-05	0.00171075	0.992569	0.0133043	0.0452368	-0.577597
AC010761.2	0.0844227	0.204222	0.263846	0.0167791	0.0596019	0.520283	0.20072	0.338143	-0.256437
AC010761.6	0.0489752	0.138815	0.278258	0.000481871	0.00504927	0.704154	0.0217716	0.0649391	-0.425896
AC010809.1	0.119906	0.260609	0.2058	0.000256735	0.00334397	0.691412	0.00529508	0.0223042	-0.485612
AC010809.2	0.00234073	0.0136597	0.42472	0.648088	0.768149	0.0900327	0.0664142	0.150331	0.334688
AC010853.1	0.744397	0.850583	0.0540049	0.347733	0.509052	0.221035	0.441795	0.591741	-0.16703
AC010864.1	0.441651	0.618672	-0.162847	0.547519	0.688514	-0.180678	0.948668	0.969433	0.0178309
AC010883.1	0.103009	0.235341	-0.235407	0.366543	0.527397	-0.184934	0.789187	0.865887	-0.0504723
AC010883.3	0.147489	0.301244	-0.204695	0.170014	0.310562	0.275989	0.00969879	0.0355504	-0.480684
AC010889.1	0.144487	0.296983	0.256944	0.311767	0.471449	0.252763	0.985526	0.991499	0.0041812
AC010889.2	0.882741	0.937517	0.0280164	0.166629	0.306296	0.373498	0.165559	0.295147	-0.345482
AC010894.2	0.253653	0.433605	-0.16532	0.395685	0.555568	-0.174556	0.961127	0.977722	0.00923546
AC010894.5	0.105006	0.23828	-0.412116	0.0667903	0.161251	-0.660663	0.453614	0.602677	0.248547
AC010896.1	0.410881	0.59103	0.118619	0.742228	0.837651	-0.067133	0.323437	0.474577	0.185752
AC010900.1	0.0247193	0.083509	0.327851	0.0748591	0.175112	0.369099	0.828994	0.893745	-0.0412477
AC010969.2	0.158491	0.316787	-0.2157	0.778126	0.861906	0.0615948	0.167717	0.29783	-0.277294
AC010980.2	0.140645	0.291188	0.2618	0.821403	0.890414	0.0568802	0.378288	0.530857	0.20492
AC010997.4	0.122732	0.264578	-0.232844	0.0377614	0.106665	0.445853	0.000633629	0.00437227	-0.678697
AC010997.6	0.489618	0.661522	0.102744	0.714093	0.816759	0.0773901	0.896455	0.936391	0.0253535
AC010998.3	0.00455501	0.0232816	-0.496842	0.0569346	0.143763	0.473206	2.60938e-05	0.000351645	-0.970048
AC011195.1	0.0324124	0.102511	0.417565	0.264729	0.42182	-0.303704	0.00419459	0.0187137	0.72127
AC011247.2	0.00736583	0.0338734	0.4086	0.786925	0.868452	0.0583057	0.0788476	0.170773	0.350294
AC011287.1	0.0312674	0.099892	0.370571	0.00630079	0.0298214	0.668876	0.185756	0.320551	-0.298305
AC011297.1	0.0175639	0.0645037	0.653855	0.010743	0.0431846	1.00086	0.337336	0.489856	-0.347006
AC011317.1	0.137038	0.28611	-0.231284	0.145215	0.278551	-0.321468	0.657365	0.769855	0.0901838
AC011337.1	0.757824	0.85887	-0.0510031	0.539431	0.681651	-0.144098	0.667322	0.777975	0.0930948
AC011346.1	0.0458829	0.132091	-0.280802	0.498411	0.648476	-0.135481	0.426209	0.577529	-0.145321
AC011379.1	0.0759733	0.189571	-0.33272	0.38704	0.547157	-0.230717	0.672748	0.781826	-0.102003
AC011379.2	0.561724	0.720134	0.0946205	0.454132	0.609912	0.173785	0.71154	0.809897	-0.0791643
AC011416.3	0.914169	0.954305	-0.0162979	0.0257838	0.0812397	0.481302	0.0125106	0.0431354	-0.4976
AC011446.2	0.302712	0.486643	0.194937	0.773828	0.858791	0.0771384	0.634379	0.751986	0.117799
AC011446.3	0.00983051	0.0421668	-0.628358	0.0705269	0.167706	-0.622842	0.986075	0.991908	-0.00551582
AC011447.3	0.425443	0.604042	-0.16231	0.307197	0.466842	0.295802	0.0866944	0.183628	-0.458112
AC011450.1	1.15623e-07	2.83832e-06	0.868019	0.0342025	0.0991331	0.488145	0.074898	0.164323	0.379874
AC011461.1	0.160746	0.320174	0.195505	0.0800291	0.183411	0.346721	0.407525	0.559607	-0.151215
AC011462.4	0.4968	0.667431	-0.0991596	0.0834868	0.189097	0.359501	0.0168153	0.0537757	-0.458661
AC011462.5	0.473407	0.647399	-0.13671	0.0855462	0.192098	-0.459013	0.18687	0.321864	0.322303
AC011466.4	0.679512	0.804665	-0.0754881	0.107704	0.226228	-0.417119	0.152943	0.278086	0.341631
AC011468.1	0.970145	0.984693	0.00515323	0.630987	0.756249	-0.0938823	0.582785	0.710228	0.0990356
AC011468.5	0.38899	0.57121	-0.118638	0.311996	0.471666	0.197855	0.0798458	0.1725	-0.316493
AC011472.2	0.115687	0.254532	-0.410933	0.0881866	0.196119	-0.630027	0.518725	0.659162	0.219093
AC011476.3	0.551201	0.711847	-0.130779	0.00240736	0.0151748	-0.942847	0.00451634	0.0198111	0.812068
AC011477.1	0.0497592	0.140328	-0.264973	0.19757	0.346021	-0.24636	0.915405	0.948274	-0.0186126
AC011477.7	0.193263	0.361935	0.193828	0.000716677	0.00654489	0.719999	0.00728033	0.028552	-0.526171
AC011479.4	0.0666354	0.172528	0.258894	0.459316	0.61455	0.148111	0.548603	0.68325	0.110783
AC011497.1	6.21146e-05	0.000679815	0.547941	0.014797	0.0542566	0.471447	0.6675	0.777975	0.0764935
AC011497.2	0.817852	0.896837	-0.0369475	0.764514	0.852644	0.0683565	0.616575	0.738118	-0.105304
AC011498.1	0.0257623	0.0863629	0.344572	0.2209	0.373162	0.268222	0.705585	0.80546	0.0763496
AC011498.4	0.0894884	0.213088	-0.332932	0.0332603	0.0973466	-0.586153	0.314018	0.464423	0.253221
AC011498.7	0.953366	0.975524	-0.0086296	0.228699	0.381347	-0.252072	0.207399	0.346133	0.243442
AC011603.3	0.386813	0.569021	0.130025	0.0334427	0.097679	-0.446592	0.00286045	0.0140413	0.576617
AC011611.4	0.227255	0.40386	-0.196943	0.467868	0.622481	0.168172	0.0878437	0.185431	-0.365115
AC011676.1	0.06389	0.167619	-0.340665	0.128052	0.254946	-0.394642	0.819554	0.887536	0.0539765
AC011676.5	0.231227	0.40811	-0.234272	0.109811	0.228936	-0.433941	0.414204	0.56614	0.199668
AC011773.4	0.271972	0.453829	0.167434	0.0589974	0.147476	0.409331	0.226144	0.367678	-0.241897
AC011815.1	0.709579	0.825517	-0.0548687	0.987283	0.9926	-0.0033458	0.789539	0.866107	-0.0515229
AC011816.1	1.98136e-07	4.63536e-06	0.892475	0.26127	0.417837	-0.269865	2.19644e-07	5.90469e-06	1.16234
AC011899.1	0.651283	0.786284	-0.0790345	0.108907	0.227703	0.398922	0.037501	0.0982012	-0.477957
AC011899.2	0.111723	0.248462	0.326032	0.0107109	0.0431172	-0.741302	7.26051e-05	0.000791729	1.06733
AC011912.1	0.31016	0.494625	-0.195444	0.0635011	0.155555	-0.498166	0.21622	0.356195	0.302723
AC011921.1	0.914785	0.954423	-0.0148228	0.0242655	0.0777559	0.444629	0.0116793	0.040958	-0.459452
AC011933.2	0.143499	0.295517	-0.266711	0.0883303	0.196243	-0.43149	0.471759	0.618571	0.164779
AC011939.1	0.0758195	0.189345	0.261635	0.274757	0.432657	0.230761	0.874733	0.923531	0.0308742
AC011939.2	0.000932168	0.0065622	0.566853	0.510409	0.657948	0.158878	0.0682998	0.153304	0.407975
AC011939.3	3.0658e-05	0.000377405	0.703485	0.209936	0.360257	0.298366	0.0659798	0.149606	0.405119
AC011944.1	0.126253	0.27008	0.2678	0.00668378	0.0310314	0.676899	0.0752059	0.164762	-0.409099
AC011944.2	0.0841074	0.203752	-0.266313	0.896205	0.937873	0.0287828	0.145256	0.2684	-0.295096
AC011978.2	0.0107459	0.0447739	-0.451966	0.351208	0.512395	-0.234449	0.345047	0.497975	-0.217517
AC011997.1	2.30252e-10	9.47978e-09	1.03094	0.0516391	0.133783	0.441972	0.00505357	0.0215266	0.588969
AC012020.1	3.16534e-06	5.38675e-05	0.806628	0.0148984	0.0545573	-0.556859	2.21934e-10	1.09734e-08	1.36349
AC012063.1	0.0286023	0.0935957	-0.335247	0.602468	0.734088	0.113445	0.0255921	0.0733431	-0.448692
AC012066.1	0.0104187	0.0438446	0.381134	0.510024	0.657654	-0.138427	0.00753652	0.0292768	0.519561
AC012073.1	0.799864	0.885375	0.0373755	0.406096	0.565065	-0.17385	0.273968	0.421358	0.211225
AC012146.1	0.139584	0.289823	-0.213126	0.459021	0.614284	-0.15154	0.744137	0.833661	-0.061587
AC012170.1	0.706147	0.823064	0.0553893	0.532534	0.676577	0.130268	0.69734	0.800266	-0.074879
AC012173.1	0.0515219	0.143908	0.299474	0.330285	0.490409	0.212345	0.665003	0.776189	0.0871289
AC012178.1	0.669967	0.798839	-0.0756949	0.523738	0.669058	0.160819	0.309579	0.459826	-0.236514
AC012181.1	0.00468454	0.0237751	-0.442573	0.253448	0.408873	-0.253077	0.353374	0.506359	-0.189496
AC012181.2	0.0892761	0.21269	-0.277726	0.12306	0.248214	-0.3562	0.710864	0.809436	0.0784742
AC012184.3	0.300622	0.484624	0.145345	0.014097	0.0523506	0.492992	0.0604443	0.14017	-0.347647
AC012184.4	0.257163	0.437763	0.266273	0.674144	0.787431	-0.140069	0.186469	0.321384	0.406342
AC012186.2	0.299888	0.483851	-0.150799	0.0336277	0.0980651	0.440046	0.00203438	0.0107447	-0.590845
AC012254.1	0.645643	0.782003	0.0643638	0.00332545	0.0190709	0.586372	0.0046085	0.0201183	-0.522008
AC012254.3	0.105098	0.238358	-0.251994	0.0966642	0.209267	0.367493	0.00246509	0.0124927	-0.619487
AC012291.3	0.415055	0.595071	-0.116956	0.262069	0.418794	0.230915	0.066744	0.150744	-0.347872
AC012306.2	0.408678	0.589077	0.121305	0.675465	0.788532	-0.0871215	0.277464	0.425016	0.208427
AC012306.4	0.0090701	0.039703	-0.337237	0.404303	0.56362	-0.152732	0.274367	0.421723	-0.184504
AC012313.1	0.659527	0.791894	-0.0656217	0.377064	0.537598	-0.186139	0.533631	0.670936	0.120517
AC012313.4	0.71653	0.830434	-0.0535031	0.0161779	0.0579188	0.506307	0.00397988	0.0179938	-0.559811
AC012313.5	0.475815	0.649756	0.109364	0.256869	0.412862	0.247662	0.492341	0.636422	-0.138298
AC012313.6	0.803493	0.887748	-0.0434969	0.00452817	0.0237122	0.735846	0.00116375	0.00697331	-0.779342
AC012313.8	0.887858	0.940493	0.0224873	0.000590387	0.00573789	0.787423	0.000299654	0.00248209	-0.764936
AC012354.1	0.266449	0.447733	-0.198755	0.0482438	0.127401	0.511584	0.0029626	0.0144099	-0.710339
AC012358.1	0.890523	0.941622	0.0219839	0.163306	0.302261	0.318341	0.159352	0.286919	-0.296357
AC012358.4	0.902731	0.948965	0.0178112	0.0867302	0.193655	0.355812	0.0777514	0.169076	-0.338
AC012360.3	0.073316	0.184859	-0.241168	0.256129	0.411947	0.220662	0.00982879	0.0359324	-0.46183
AC012363.2	5.86613e-08	1.55501e-06	1.42947	0.219217	0.371218	-0.445287	3.2625e-08	1.06617e-06	1.87475
AC012363.3	0.354259	0.537634	-0.199846	0.021268	0.0709215	-0.705935	0.0731235	0.161293	0.506089
AC012368.1	0.0825645	0.200935	-0.290463	0.0613322	0.151717	-0.435049	0.489603	0.634058	0.144586
AC012368.2	0.0354382	0.109338	-0.459627	0.000955282	0.00793791	-0.983414	0.0503793	0.122821	0.523787
AC012370.1	0.72898	0.839803	-0.0566072	0.320667	0.480717	0.230755	0.18018	0.31349	-0.287362
AC012409.3	0.095918	0.223723	0.259824	0.0629177	0.154524	0.412498	0.455181	0.603685	-0.152674
AC012442.2	0.578917	0.732623	0.0716875	0.471714	0.625533	0.132039	0.721389	0.816574	-0.0603512
AC012443.2	0.646487	0.782767	0.0659282	0.777704	0.86153	0.0577274	0.965277	0.979705	0.00820074
AC012447.1	0.214407	0.388657	-0.189013	0.686665	0.79676	-0.0871412	0.609167	0.732216	-0.101872
AC012464.2	0.144712	0.297225	0.213948	0.38359	0.544139	0.181391	0.865377	0.916731	0.0325572
AC012467.2	0.00248847	0.0143576	-0.410825	0.638928	0.761652	-0.0905795	0.0709806	0.157747	-0.320245
AC012485.2	0.322329	0.507255	-0.163306	0.106626	0.224635	0.378904	0.0124548	0.0429785	-0.54221
AC012485.3	0.747569	0.85253	0.0505778	0.161673	0.299981	0.313701	0.203058	0.340793	-0.263124
AC012486.1	0.00564576	0.027544	0.398437	0.220724	0.373046	0.249627	0.428754	0.579963	0.14881
AC012499.1	0.00441643	0.0226785	0.467582	0.0139876	0.0520748	0.572837	0.623754	0.743783	-0.105255
AC012510.1	0.351561	0.535148	0.135117	0.746917	0.84092	-0.0664012	0.288654	0.43751	0.201518
AC012513.3	1.03242e-06	2.01428e-05	-0.665758	0.0558476	0.141995	-0.367795	0.0870999	0.184289	-0.297963
AC012557.2	0.162519	0.3224	0.230693	0.466911	0.621607	0.170537	0.780897	0.860418	0.0601561
AC012588.1	0.0153115	0.0582571	0.410748	0.000272691	0.00347129	0.879261	0.0348995	0.0929734	-0.468513
AC012615.1	0.0116034	0.0473717	-0.364543	0.245936	0.400806	-0.237589	0.499026	0.642561	-0.126953
AC012618.3	0.652371	0.787203	0.0697294	0.00996746	0.0409165	0.583919	0.0141482	0.0473002	-0.51419
AC012636.1	0.989269	0.994643	-0.0025868	0.508393	0.65632	0.180979	0.466984	0.614121	-0.183566
AC012640.4	0.0197515	0.0706519	-0.34363	0.247315	0.402505	-0.241788	0.595895	0.720701	-0.101842
AC012645.1	2.02939e-07	4.74241e-06	-0.960159	0.00629035	0.0298059	-0.709418	0.287308	0.436039	-0.250741
AC012645.3	0.848503	0.916845	-0.036338	0.114965	0.236336	-0.425806	0.118039	0.230706	0.389468
AC012676.1	0.0968916	0.225266	0.276844	0.224428	0.376548	0.287762	0.960144	0.976912	-0.0109178
AC012676.5	0.33913	0.523345	0.135049	0.729657	0.828041	0.0695345	0.723772	0.818165	0.0655144
AC013355.1	0.00396161	0.0207851	0.394847	0.00428096	0.0227876	0.556193	0.367699	0.520135	-0.161346
AC013394.1	0.0648862	0.169287	-0.190483	0.683631	0.794131	0.0611751	0.0665561	0.150505	-0.251658
AC013451.2	0.12639	0.270292	-0.294593	0.348299	0.509668	-0.25643	0.87967	0.92626	-0.0381635
AC013470.1	0.0469324	0.134381	0.318271	0.0295752	0.0895173	0.495707	0.398026	0.550321	-0.177436
AC013470.2	0.0054687	0.0268619	0.497197	0.000112095	0.00192751	1.09954	0.0255369	0.0732152	-0.602348
AC013549.4	0.617243	0.762121	0.0726838	0.0480974	0.127111	0.40908	0.078048	0.169615	-0.336397
AC013565.3	0.155624	0.312824	-0.280014	0.0429228	0.117029	-0.566595	0.266139	0.413052	0.28658
AC013643.2	0.0446448	0.129594	-0.326457	0.800039	0.877282	0.0583891	0.0706955	0.157206	-0.384846
AC013643.3	0.963415	0.981043	0.00757898	0.00192138	0.012909	0.732593	0.000885153	0.005658	-0.725014
AC013652.1	0.20851	0.381372	-0.20003	0.00540049	0.026863	0.648913	8.29683e-05	0.000882741	-0.848942
AC013652.2	0.308952	0.493299	-0.15388	0.931329	0.959544	0.0185053	0.384239	0.53658	-0.172385
AC015660.1	0.268568	0.450196	0.174175	0.056156	0.142514	0.430993	0.217608	0.357804	-0.256817
AC015712.2	0.103101	0.235488	-0.234631	0.12157	0.246021	0.320054	0.00363775	0.0168576	-0.554685
AC015712.6	0.029231	0.0950825	0.376514	0.182735	0.32705	0.326317	0.824118	0.890633	0.0501969
AC015726.1	0.463033	0.637841	0.108332	0.402469	0.562375	0.175553	0.728189	0.821692	-0.0672212
AC015799.1	0.511402	0.680482	0.0967801	0.737407	0.834029	-0.0697854	0.38404	0.536374	0.166566
AC015802.4	0.348635	0.532242	-0.135287	0.630053	0.755811	-0.0986759	0.846353	0.905776	-0.0366112
AC015802.6	0.0995172	0.229593	-0.243258	0.130204	0.257977	0.329791	0.00424369	0.0188844	-0.573049
AC015802.7	0.208795	0.381526	-0.204245	0.013547	0.0508065	0.581913	0.000305918	0.00252397	-0.786158
AC015813.1	0.282069	0.464873	-0.111551	0.0936266	0.204581	0.258766	0.00921118	0.0342006	-0.370317
AC015813.5	0.0411459	0.121876	-0.299775	0.641545	0.763423	0.0971912	0.0392966	0.101858	-0.396966
AC015813.6	0.19363	0.362299	-0.192081	0.445721	0.602287	-0.159491	0.864587	0.916231	-0.0325896
AC015813.8	0.459253	0.634472	-0.150437	7.31857e-05	0.00148141	1.23783	1.75479e-06	3.59465e-05	-1.38827
AC015819.2	0.00194146	0.0117618	-0.885866	0.00582659	0.0282811	-1.11352	0.538483	0.675261	0.227656
AC015871.3	0.000121598	0.00119344	-0.787677	9.33953e-05	0.00172254	-1.07889	0.226486	0.367962	0.291209
AC015871.4	0.0708763	0.180338	-0.44183	0.0102127	0.0415965	-0.878197	0.161593	0.289856	0.436367
AC015871.5	0.0824383	0.200722	-0.597	0.078867	0.181603	-0.848836	0.568515	0.698906	0.251837
AC015871.6	0.000857711	0.00612672	-0.844942	0.000290021	0.00361273	-1.2271	0.194787	0.330974	0.382153
AC015883.1	0.117576	0.257229	0.240937	0.00526585	0.026386	0.631433	0.0626828	0.143909	-0.390496
AC015909.5	0.434731	0.61187	0.111226	0.483461	0.635777	-0.141555	0.175197	0.307567	0.252781
AC015910.1	0.5473	0.708692	0.103881	0.00164339	0.0116042	0.775779	0.00311488	0.0149558	-0.671898
AC015911.3	4.17021e-05	0.000486626	0.750452	0.0326579	0.0961174	-0.550462	6.27344e-08	1.93809e-06	1.30091
AC015911.8	2.63191e-08	7.45886e-07	0.878581	0.128627	0.255709	-0.335369	4.2701e-09	1.65081e-07	1.21395
AC015912.2	0.39631	0.5779	0.202208	0.170955	0.311946	-0.460608	0.0327045	0.088464	0.662817
AC015912.3	0.697359	0.81701	0.0972886	0.0159331	0.057386	-0.808181	0.00301851	0.0146241	0.905469
AC015922.3	0.373976	0.556864	-0.132873	0.144193	0.277415	0.317682	0.0245342	0.0710021	-0.450554
AC015982.2	7.80585e-05	0.000824542	-0.574237	0.949077	0.970135	-0.0131356	0.00315507	0.0151037	-0.561102
AC016026.1	0.248247	0.427613	0.151595	0.0329606	0.0967719	0.398348	0.151807	0.276803	-0.246753
AC016026.2	0.149911	0.304437	0.319686	0.852221	0.909769	0.0586553	0.369112	0.521479	0.26103
AC016027.1	0.988387	0.994043	0.00220459	0.372535	0.533158	0.192046	0.339313	0.492107	-0.189842
AC016065.1	0.212759	0.386641	-0.182535	0.631177	0.756378	0.100439	0.141791	0.263624	-0.282974
AC016229.2	0.488576	0.660541	0.0994581	0.0426902	0.116608	0.414272	0.0949042	0.196527	-0.314814
AC016355.1	0.237859	0.415485	-0.168684	0.485459	0.637695	0.141659	0.0978427	0.201118	-0.310344
AC016394.2	0.16962	0.331926	-0.206754	0.0612253	0.151595	0.400991	0.0021593	0.0112511	-0.607745
AC016394.3	0.333526	0.517869	0.138819	0.585708	0.719841	0.111113	0.882869	0.928367	0.0277059
AC016394.4	0.60361	0.75128	0.0732842	0.628101	0.754421	-0.0969745	0.356353	0.509232	0.170259
AC016405.1	0.866058	0.926979	-0.0337973	0.0177626	0.0622078	-0.64714	0.0135074	0.0457428	0.613343
AC016405.3	0.486112	0.658597	-0.163576	0.757012	0.847679	-0.103159	0.844212	0.904452	-0.060417
AC016542.1	0.0966335	0.224865	0.237719	0.229655	0.38257	0.244677	0.97047	0.982972	-0.00695834
AC016542.2	4.56966e-05	0.000525712	0.624169	0.0160732	0.0577119	0.525464	0.625825	0.745225	0.0987042
AC016542.3	0.0309931	0.0993139	0.338478	0.248871	0.404063	0.257524	0.695004	0.798506	0.080954
AC016582.3	0.631143	0.772041	-0.0871151	0.00689358	0.0317366	0.730678	0.00109216	0.0066492	-0.817793
AC016586.1	0.644468	0.781258	0.0742501	0.894182	0.936847	-0.0303427	0.618586	0.739763	0.104593
AC016588.2	0.97554	0.987718	0.00440207	0.51173	0.659003	0.133834	0.491566	0.635816	-0.129432
AC016590.2	0.817614	0.896623	0.0367308	0.0447046	0.12066	0.458258	0.0453349	0.113462	-0.421527
AC016590.3	0.0153879	0.0584203	-0.390416	0.222614	0.374888	0.279331	0.00157386	0.00880848	-0.669747
AC016590.4	0.754193	0.856461	0.0654181	0.0102357	0.0416578	0.768289	0.0109026	0.0388332	-0.702871
AC016596.1	0.149635	0.304053	0.241135	0.873829	0.924017	-0.0376697	0.202987	0.340701	0.278804
AC016597.3	0.344695	0.52854	0.125529	0.0327634	0.0963643	0.403601	0.110589	0.220094	-0.278072
AC016629.3	0.459146	0.634472	-0.108927	0.203377	0.353175	0.266027	0.0522007	0.126086	-0.374954
AC016700.3	0.163613	0.323866	-0.262788	0.000340249	0.00402214	-0.961809	0.00464947	0.0202591	0.699021
AC016727.1	0.304	0.487992	-0.150373	0.602138	0.733771	-0.10843	0.826097	0.892081	-0.0419428
AC016734.2	0.0114229	0.0468083	0.353992	9.46082e-05	0.00173837	0.780092	0.0203336	0.0617955	-0.4261
AC016737.1	0.012095	0.0488823	-0.374286	0.0914325	0.201127	-0.356748	0.928203	0.956653	-0.0175381
AC016738.1	0.0129987	0.0515976	0.405698	0.220562	0.372863	0.283596	0.567547	0.698126	0.122101
AC016747.1	0.194834	0.363886	0.191326	0.64629	0.766756	0.0962563	0.623288	0.743516	0.0950701
AC016747.4	0.0359155	0.110458	0.3084	0.00497445	0.0253882	0.587878	0.146975	0.270574	-0.279477
AC016769.6	0.00350747	0.0187762	-0.724364	0.14145	0.273679	-0.516449	0.520512	0.660589	-0.207915
AC016772.1	0.918088	0.956455	-0.0162997	7.15854e-05	0.00146126	0.908246	1.21842e-05	0.000184394	-0.924546
AC016821.1	0.0445878	0.129467	0.311341	0.0118089	0.0461736	0.56275	0.223783	0.364917	-0.251409
AC016831.1	0.199402	0.369577	-0.192497	0.0292004	0.0887298	-0.448897	0.16568	0.295287	0.2564
AC016831.3	0.34112	0.525254	0.208799	0.321843	0.482016	-0.305365	0.0704076	0.156891	0.514164
AC016831.4	0.229542	0.406252	-0.14751	0.968032	0.982151	0.00708479	0.337412	0.489932	-0.154595
AC016831.6	0.858185	0.922398	0.0270582	0.126955	0.253582	-0.316459	0.0683413	0.153381	0.343517
AC016876.2	0.847279	0.916174	-0.0258148	0.0391346	0.109484	0.398578	0.0173165	0.0550082	-0.424393
AC016907.2	0.0442752	0.128846	-0.312737	0.962383	0.979141	-0.0104088	0.137552	0.258135	-0.302328
AC016949.1	0.766244	0.864121	-0.0466527	0.690321	0.799229	-0.088729	0.83719	0.89935	0.0420763
AC016957.1	0.994105	0.997348	0.0015384	0.840116	0.902374	0.0596628	0.831281	0.895321	-0.0581244
AC016957.2	0.576266	0.73077	-0.106147	0.0183661	0.0637872	-0.621262	0.0321607	0.0872574	0.515115
AC016999.2	0.0163163	0.0611589	0.360941	4.39221e-06	0.000257324	0.9916	0.00148765	0.00846416	-0.630658
AC017002.2	0.00215653	0.0128027	0.460721	0.00161263	0.0114605	0.673275	0.278925	0.426628	-0.212554
AC017002.4	1.07245e-06	2.08653e-05	0.788613	7.80619e-07	7.39624e-05	1.14053	0.0963016	0.198614	-0.351917
AC017035.1	0.1677	0.329151	-0.31221	0.0217423	0.0719983	-0.7365	0.150782	0.275327	0.42429
AC017071.1	0.594662	0.744763	0.074861	0.00593338	0.0286201	0.552622	0.00991642	0.0361327	-0.477761
AC017074.1	0.550895	0.711623	-0.0857697	0.888503	0.933365	0.0286325	0.543697	0.679037	-0.114402
AC017083.1	0.779112	0.872424	-0.0483715	0.0344904	0.099719	-0.517514	0.0376053	0.0984167	0.469143
AC017099.1	0.944718	0.971303	0.0118279	0.288472	0.447069	0.257328	0.272384	0.419847	-0.245501
AC017100.1	0.00458635	0.0233846	-0.414594	0.293899	0.452743	0.217527	0.00099161	0.00617248	-0.632122
AC017104.1	0.024645	0.0833117	0.32998	0.00346993	0.019641	0.612003	0.143471	0.265925	-0.282023
AC017116.2	0.32413	0.508756	0.142008	0.522841	0.668372	0.131167	0.954348	0.973389	0.0108411
AC018413.1	0.00930112	0.0404526	-0.378149	0.995544	0.997212	0.00115306	0.0463313	0.115373	-0.379302
AC018442.1	0.00590014	0.0284794	0.484707	0.361982	0.522458	-0.226493	0.0020019	0.0106134	0.7112
AC018445.3	0.00276425	0.0155624	0.528871	0.050889	0.132357	0.489453	0.86459	0.916231	0.0394174
AC018445.4	0.0258819	0.086639	0.363171	0.292964	0.45167	0.243142	0.57369	0.702809	0.120029
AC018467.1	0.417665	0.597215	-0.138076	0.402089	0.561994	0.202731	0.127081	0.243688	-0.340807
AC018521.5	0.0595712	0.15949	-0.248316	0.108464	0.227194	-0.298381	0.768234	0.851614	0.0500658
AC018529.2	0.0179931	0.0657682	-0.639123	0.0427686	0.116776	-0.775256	0.698749	0.801269	0.136133
AC018529.3	0.00215996	0.0128158	-0.550689	0.0326734	0.0961265	-0.535667	0.946747	0.968119	-0.015022
AC018552.1	0.0639367	0.1677	-0.342222	0.616282	0.744501	0.132049	0.050726	0.123465	-0.474271
AC018553.1	0.0249143	0.0840863	-0.345292	0.79444	0.873453	-0.0571684	0.152546	0.27758	-0.288123
AC018553.2	0.164725	0.325604	0.204293	0.0943747	0.205823	0.350132	0.449769	0.599386	-0.145839
AC018557.1	0.366679	0.549362	0.130376	0.00483049	0.0248352	0.580347	0.0177753	0.0560894	-0.44997
AC018557.3	0.755854	0.857441	-0.0459251	0.0842181	0.190034	0.363013	0.0351198	0.0934042	-0.408938
AC018563.2	0.0121766	0.0490797	0.354296	0.00817864	0.0356962	0.53104	0.338883	0.491582	-0.176745
AC018607.1	0.814255	0.894393	-0.0516405	0.0165036	0.0588732	-0.708303	0.0139571	0.0468936	0.656662
AC018628.2	0.99617	0.998491	0.000600066	0.864082	0.916909	-0.0303926	0.849092	0.907127	0.0309926
AC018629.1	0.615164	0.760542	0.0961845	0.374459	0.534996	0.242002	0.561725	0.693739	-0.145817
AC018638.2	0.00082211	0.00592299	0.461416	0.127597	0.254428	0.299709	0.377052	0.529584	0.161707
AC018638.4	0.00121438	0.00809906	0.340094	0.590632	0.723883	0.078969	0.0550233	0.131192	0.261125
AC018638.5	0.00127473	0.00839982	0.459125	0.375795	0.536392	0.178236	0.134451	0.253887	0.280889
AC018638.6	0.00796692	0.0359966	0.410824	0.704396	0.809377	-0.0828222	0.0145205	0.0481982	0.493647
AC018638.7	0.897796	0.945965	0.0211415	0.617067	0.745147	-0.116648	0.521279	0.661242	0.137789
AC018644.1	3.21922e-10	1.29481e-08	1.22236	0.585426	0.719735	-0.147211	5.88254e-08	1.82813e-06	1.36957
AC018645.3	0.0165934	0.0619069	-0.339958	0.00622224	0.0295836	0.556334	1.98676e-06	4.01479e-05	-0.896292
AC018647.2	0.00308836	0.0169535	-0.385689	0.86118	0.915514	0.0328958	0.0147999	0.048885	-0.418585
AC018647.3	0.986962	0.99332	0.0026292	0.151187	0.286628	-0.324164	0.115012	0.22625	0.326794
AC018653.1	0.00554368	0.0271346	-0.551842	0.00932004	0.0390639	-0.733324	0.483946	0.629579	0.181482
AC018690.1	0.83965	0.911469	0.0301956	0.208898	0.359005	0.26661	0.227132	0.368606	-0.236414
AC018755.4	0.664738	0.795093	-0.113553	0.0107474	0.0431941	-0.948013	0.0148292	0.0489432	0.83446
AC018755.5	0.00333801	0.0180446	-0.79644	0.0140161	0.0521614	-0.94391	0.676098	0.784282	0.14747
AC018761.2	0.742326	0.849342	-0.0796357	0.290248	0.448771	-0.362143	0.369917	0.522236	0.282508
AC018761.3	0.0161987	0.0608252	-0.563367	0.0079365	0.0349678	-0.867143	0.305596	0.455757	0.303777
AC018809.2	0.924033	0.959345	0.0139309	0.414519	0.573239	0.169354	0.416976	0.569185	-0.155423
AC018816.1	0.0377806	0.114469	-0.336645	9.26568e-05	0.00171869	-0.901221	0.00765179	0.029631	0.564577
AC018845.3	0.751248	0.855001	0.0448577	0.153501	0.289577	0.287277	0.191705	0.327494	-0.24242
AC018868.2	0.440703	0.61781	-0.117229	0.25152	0.407061	-0.247465	0.512724	0.654358	0.130236
AC018904.2	0.065117	0.169668	-0.492801	0.00874446	0.0374186	-0.992848	0.15083	0.275344	0.500048
AC018926.1	0.511329	0.680482	-0.0933994	0.00348165	0.0196807	0.596002	0.000254711	0.002186	-0.689401
AC018926.2	0.141145	0.291804	-0.267949	0.00110123	0.00878422	-0.830137	0.0155288	0.0506684	0.562188
AC018926.3	0.638534	0.777264	0.0643135	0.168113	0.308159	0.269537	0.255108	0.40087	-0.205224
AC019069.1	0.891202	0.942008	0.0221036	0.0160106	0.0575758	-0.553092	0.00664455	0.0266227	0.575196
AC019080.1	0.638649	0.777313	-0.0724769	0.0695482	0.166088	-0.396589	0.107096	0.214798	0.324112
AC019080.4	0.649416	0.784891	0.0733976	0.0125076	0.048017	0.574644	0.0181969	0.057051	-0.501247
AC019117.2	5.94995e-06	9.25917e-05	0.780906	0.906791	0.944076	0.0276316	0.000675606	0.00459074	0.753275
AC019117.3	0.1211	0.262141	0.240462	0.359383	0.520091	0.20272	0.853478	0.910061	0.0377417
AC019186.1	0.720845	0.833553	0.0545028	0.243106	0.397978	0.253154	0.320757	0.471741	-0.198651
AC019197.1	0.0566548	0.15449	0.325146	0.143614	0.276633	0.354174	0.896573	0.936421	-0.0290278
AC019205.1	0.167868	0.32939	-0.207121	0.242949	0.397783	-0.248746	0.831872	0.895819	0.0416242
AC019211.1	0.104911	0.238191	-0.256199	0.0453586	0.121945	0.450333	0.000691301	0.00467137	-0.706532
AC019226.1	0.098421	0.227755	-0.26863	0.0669864	0.161557	-0.422458	0.468819	0.615836	0.153828
AC019227.1	0.267297	0.448497	-0.156432	0.685182	0.795436	-0.0811359	0.683315	0.790112	-0.075296
AC019254.1	0.622751	0.765852	0.154974	0.0477956	0.126489	-0.858364	0.0109054	0.0388363	1.01334
AC020604.1	0.0302507	0.0973673	-0.340038	0.714578	0.817179	0.0813784	0.0403864	0.103807	-0.421416
AC020636.1	0.087146	0.209261	-0.407549	0.0582827	0.146004	-0.640131	0.455017	0.603583	0.232583
AC020651.2	0.545141	0.706931	-0.141107	0.383752	0.544265	-0.287733	0.629533	0.748258	0.146626
AC020656.2	0.0190567	0.0687902	-0.406022	0.00979981	0.0404659	-0.63244	0.313302	0.463777	0.226419
AC020658.6	0.898868	0.94645	0.0178895	0.0564316	0.142976	0.382131	0.0487699	0.119853	-0.364242
AC020658.7	0.584032	0.736502	-0.0816408	0.0199989	0.0678361	0.494088	0.00334693	0.0157945	-0.575729
AC020659.1	0.799563	0.885182	0.0412304	0.54486	0.686036	0.139648	0.643689	0.759535	-0.0984175
AC020661.1	0.617334	0.762121	-0.109431	0.45031	0.606802	-0.234174	0.662019	0.773742	0.124743
AC020661.4	0.649535	0.784944	0.0677326	0.274842	0.432739	0.231404	0.40243	0.55437	-0.163672
AC020663.2	0.446765	0.623522	0.108359	0.000140131	0.00222554	0.775759	0.000380743	0.00299821	-0.6674
AC020663.3	0.791295	0.880742	0.0376685	0.143671	0.276713	0.297848	0.166043	0.295693	-0.260179
AC020703.1	0.234992	0.412044	-0.37624	0.00594321	0.028646	-1.20556	0.0380263	0.0992243	0.829325
AC020763.1	0.949169	0.97371	0.0109959	0.0129754	0.0493059	0.612834	0.00819605	0.0312014	-0.601838
AC020779.2	0.76978	0.866101	-0.0435015	0.84565	0.905899	-0.0410784	0.990068	0.994347	-0.00242316
AC020893.2	0.236687	0.414079	-0.190919	0.663217	0.77977	-0.0997136	0.66579	0.776761	-0.0912055
AC020895.1	0.265564	0.4467	0.233805	0.247064	0.40219	-0.344832	0.0355132	0.0941931	0.578637
AC020904.2	0.915852	0.955126	0.0189901	0.11415	0.235077	-0.402932	0.072943	0.161031	0.421922
AC020906.1	2.4432e-05	0.000309694	0.593194	0.00497741	0.0253909	0.558226	0.848313	0.906674	0.0349683
AC020907.3	0.404611	0.58547	-0.200565	0.102374	0.218084	-0.557263	0.256216	0.402098	0.356698
AC020910.5	0.523595	0.689632	-0.0908256	0.492482	0.643605	0.138843	0.218625	0.358888	-0.229668
AC020910.6	0.015343	0.0583453	0.3419	0.000440417	0.00477023	0.722613	0.0455078	0.113756	-0.380714
AC020911.2	0.00586533	0.0283507	-0.410747	0.263063	0.419805	-0.236999	0.366368	0.518998	-0.173748
AC020915.1	0.392561	0.574878	-0.120641	0.205142	0.35503	0.254665	0.0430514	0.109182	-0.375305
AC020915.2	0.180137	0.345553	0.19698	0.257115	0.413119	0.236545	0.837171	0.89935	-0.039565
AC020915.3	0.321736	0.506939	-0.138765	0.908592	0.945198	0.0228431	0.378466	0.531036	-0.161608
AC020916.1	0.23302	0.41003	-0.178018	0.226694	0.379001	-0.25339	0.691916	0.796271	0.0753717
AC020916.2	0.683692	0.807962	-0.0683035	0.881898	0.929633	-0.0353567	0.880713	0.926891	-0.0329468
AC020917.4	0.390552	0.572698	-0.139585	0.89087	0.934802	0.0318379	0.42167	0.573325	-0.171423
AC020929.1	0.45241	0.628799	0.126612	0.373744	0.534331	0.214232	0.693304	0.797341	-0.0876205
AC020951.1	0.379232	0.561571	0.126708	0.0837221	0.189466	0.357232	0.226505	0.367962	-0.230524
AC020978.5	0.364697	0.547553	-0.0844268	0.0247147	0.0788812	0.31198	0.00198446	0.010553	-0.396407
AC020978.6	0.317262	0.502523	-0.138848	0.550956	0.691698	0.117639	0.158909	0.286294	-0.256486
AC020978.7	0.338961	0.523201	-0.132968	0.700752	0.806914	-0.0758482	0.753674	0.841011	-0.0571201
AC020978.9	0.971439	0.985576	0.00523254	0.320523	0.480624	0.206581	0.293828	0.443008	-0.201348
AC021016.2	5.44668e-05	0.000606912	-0.684298	4.50868e-06	0.000259216	-1.07201	0.0640172	0.146207	0.387713
AC021016.3	0.42463	0.603215	-0.135903	0.902458	0.941485	-0.0296114	0.633463	0.75124	-0.106291
AC021066.1	0.0036524	0.019413	0.564664	0.160416	0.298549	0.386559	0.483625	0.629257	0.178105
AC021066.3	4.23453e-05	0.000493124	0.882888	0.000291796	0.00363016	1.10965	0.420463	0.572264	-0.226766
AC021078.1	0.980172	0.990051	-0.00220721	0.828115	0.895231	-0.0274061	0.827477	0.89287	0.0251989
AC021086.1	0.00146772	0.00939045	-0.464822	0.687863	0.797206	0.0831248	0.00419999	0.0187338	-0.547946
AC021087.3	0.42299	0.602071	0.112241	0.00629609	0.0298059	0.545839	0.018591	0.0579044	-0.433598
AC021087.5	0.98998	0.994996	-0.00199611	0.305792	0.465714	-0.231014	0.271033	0.418412	0.229018
AC021092.1	0.665574	0.795638	-0.0705197	0.6779	0.790229	-0.0961918	0.904344	0.941271	0.0256721
AC021092.2	0.53898	0.701523	-0.0837924	0.879415	0.927813	0.0295695	0.526687	0.665719	-0.113362
AC021106.1	1.13615e-05	0.000159909	-0.686553	0.0133273	0.0502871	-0.546297	0.489029	0.633629	-0.140256
AC021127.1	0.612768	0.75847	-0.107655	0.882073	0.929633	-0.044793	0.821454	0.888902	-0.0628618
AC021148.3	0.294934	0.478866	0.148692	0.0613788	0.151778	0.380103	0.216968	0.357117	-0.231411
AC021231.1	0.363695	0.546846	-0.147591	0.0404903	0.112266	0.474648	0.0036578	0.0169179	-0.622239
AC021321.1	0.685555	0.808935	-0.0588836	0.150606	0.285873	0.297379	0.0621276	0.142964	-0.356263
AC021321.2	0.713838	0.828519	-0.0530207	0.414948	0.573528	-0.16672	0.545025	0.680143	0.1137
AC021382.1	0.64238	0.779948	0.0687657	0.00183899	0.0125367	0.658438	0.00249436	0.0126074	-0.589673
AC021443.1	0.0168045	0.0624939	0.336812	0.495904	0.646381	0.135855	0.275204	0.422555	0.200957
AC021483.1	0.190284	0.358152	-0.306864	0.268314	0.425909	-0.367925	0.841916	0.902685	0.0610619
AC021483.2	0.0164712	0.0615719	-0.536231	0.125258	0.2512	-0.485763	0.86253	0.915588	-0.0504673
AC021683.3	0.671031	0.79942	0.0786439	0.956536	0.974949	0.0143255	0.790834	0.867119	0.0643184
AC021739.2	0.0660084	0.171328	0.250643	0.0257786	0.0812397	0.432136	0.309405	0.459636	-0.181493
AC021752.1	0.20094	0.371753	-0.229837	0.590025	0.723432	-0.137398	0.694244	0.798027	-0.0924391
AC021766.1	0.167026	0.328403	0.193227	0.757151	0.847785	-0.0613063	0.164423	0.293626	0.254533
AC021851.1	0.597717	0.747107	0.072797	0.664553	0.780559	0.0849418	0.946416	0.967936	-0.0121449
AC022007.1	0.0590152	0.158489	-0.257415	0.0121737	0.0471342	0.511754	4.40263e-05	0.000528291	-0.769169
AC022023.2	0.730802	0.841253	0.0512255	0.369999	0.53069	-0.189438	0.217119	0.357309	0.240664
AC022034.1	1.80414e-08	5.29224e-07	0.874687	0.185924	0.331144	-0.265853	2.86974e-09	1.14325e-07	1.14054
AC022034.3	1.92984e-05	0.000251951	0.704011	0.263796	0.420621	-0.259001	8.01704e-06	0.00012978	0.963012
AC022075.1	1.04538e-07	2.60599e-06	0.825139	0.175187	0.317314	0.294364	0.00883575	0.0330767	0.530775
AC022079.1	0.922056	0.958298	0.0135658	0.603355	0.734784	0.102314	0.625176	0.744834	-0.0887487
AC022079.2	0.855895	0.921073	0.0255955	0.02343	0.0759751	0.454889	0.0204587	0.0620944	-0.429294
AC022098.1	0.659094	0.791557	0.0665802	0.21632	0.367907	-0.264595	0.0934367	0.194219	0.331175
AC022098.3	0.859233	0.922976	-0.0302498	0.696626	0.803726	0.094442	0.576884	0.705257	-0.124692
AC022098.4	0.00573429	0.0278719	-0.541631	0.0294234	0.089174	-0.604786	0.804625	0.876583	0.0631552
AC022101.1	0.109942	0.245752	-0.273478	0.354555	0.515432	0.224924	0.0264153	0.0751974	-0.498401
AC022107.1	0.684523	0.808463	0.0671644	0.00100088	0.00821902	0.828155	0.00115286	0.00692475	-0.76099
AC022126.1	0.98625	0.992848	0.0029479	0.00424221	0.0226457	-0.694751	0.0018535	0.00999298	0.697699
AC022144.1	0.00564715	0.027544	0.523469	0.149104	0.28394	0.386915	0.581115	0.70875	0.136554
AC022150.4	0.542722	0.704902	0.0877066	0.275015	0.432871	-0.219758	0.095196	0.196936	0.307465
AC022154.1	0.50486	0.674534	0.110144	0.022915	0.0747337	0.535176	0.0501129	0.122357	-0.425033
AC022167.1	0.0584145	0.157603	0.287418	0.664307	0.780473	0.0934153	0.328877	0.480978	0.194003
AC022167.2	0.00024641	0.00217821	0.543143	0.608156	0.738094	0.106812	0.0239448	0.0697501	0.436331
AC022182.1	0.809222	0.891205	-0.0358169	0.304579	0.464308	0.217004	0.194596	0.330788	-0.252821
AC022196.1	0.835149	0.908469	-0.0320778	0.00357494	0.0200455	0.640885	0.000926709	0.00585578	-0.672963
AC022211.2	0.137337	0.286581	0.234317	0.520635	0.666406	0.143864	0.661615	0.773422	0.0904537
AC022211.3	0.202712	0.374103	0.18209	0.672357	0.785955	-0.08571	0.152352	0.277371	0.2678
AC022211.4	0.140872	0.291486	0.22004	0.0356848	0.102309	0.446646	0.247583	0.39217	-0.226607
AC022211.5	0.021743	0.0760713	0.313917	0.260977	0.417624	0.218042	0.592121	0.71781	0.0958749
AC022217.2	0.087481	0.209934	-0.376214	0.53028	0.674787	-0.196676	0.528733	0.667579	-0.179538
AC022217.4	0.0017842	0.0110404	-0.813645	0.0218683	0.0722769	-0.835734	0.946538	0.968013	0.0220893
AC022306.2	0.645041	0.781585	-0.0622466	0.662282	0.77932	0.0838183	0.40943	0.561597	-0.146065
AC022336.4	0.268858	0.450466	0.165119	6.3577e-06	0.00032591	0.96898	4.82966e-05	0.000568101	-0.803862
AC022364.1	0.850489	0.918136	-0.0291415	0.0226487	0.0740856	0.516668	0.00916654	0.0340787	-0.545809
AC022367.1	0.672953	0.80051	0.0751174	0.000447016	0.00481677	0.91086	0.000494045	0.00366807	-0.835742
AC022387.2	0.041524	0.122631	-0.292289	0.447937	0.604347	0.154384	0.017544	0.0555202	-0.446673
AC022400.5	0.283785	0.466213	0.155772	0.267993	0.425562	-0.228375	0.0436825	0.110341	0.384147
AC022400.6	0.714291	0.828907	-0.0498317	0.43732	0.594163	-0.150093	0.573506	0.702754	0.100262
AC022400.7	0.197	0.36657	0.20583	0.920071	0.952784	-0.0227026	0.273875	0.421308	0.228533
AC022400.8	0.000433286	0.00348545	-0.517332	0.571174	0.708673	0.119121	0.00101871	0.00631108	-0.636453
AC022400.9	0.0918752	0.217077	-0.242635	0.877307	0.926384	0.0315533	0.145987	0.269418	-0.274188
AC022413.2	0.0339522	0.106018	-0.313143	0.00312802	0.0182642	-0.618718	0.111987	0.222031	0.305576
AC022415.2	0.947169	0.972892	-0.00964537	0.639052	0.761713	0.0969833	0.576187	0.704816	-0.106629
AC022463.1	0.057294	0.155604	0.319718	0.542921	0.684296	-0.144953	0.0348646	0.0929265	0.464671
AC022498.1	0.379114	0.561504	-0.225307	0.111194	0.230898	-0.57882	0.291032	0.440061	0.353513
AC022498.2	0.782924	0.874772	0.0481674	0.112515	0.232684	-0.388701	0.0521905	0.126086	0.436869
AC022506.2	0.366295	0.549023	0.23016	0.290582	0.449116	-0.379845	0.0657637	0.149262	0.610004
AC022509.1	0.61786	0.762347	0.0749733	0.303169	0.462798	0.219841	0.461994	0.610013	-0.144868
AC022509.3	0.75527	0.85712	0.048338	0.0018814	0.0127423	0.689743	0.00173483	0.00950837	-0.641405
AC022532.1	0.522921	0.689068	0.104212	0.0134978	0.0507017	0.575108	0.0282989	0.0790998	-0.470896
AC022613.2	0.280026	0.462684	0.184149	0.0290186	0.0884287	0.530298	0.122183	0.236506	-0.346149
AC022613.3	0.000755688	0.0055321	0.615097	2.08023e-05	0.000665811	1.12779	0.0363957	0.0958951	-0.512697
AC022762.2	0.00251053	0.0144649	-0.641934	0.0431041	0.11734	-0.608144	0.902624	0.940205	-0.0337906
AC022784.1	0.258171	0.438959	-0.21651	0.639984	0.762476	-0.127095	0.721218	0.816458	-0.0894155
AC022868.2	0.000234469	0.00208323	-1.03684	1.11475e-06	9.59517e-05	-1.82862	0.016885	0.0539491	0.79178
AC022893.1	0.371577	0.554356	0.131036	0.91647	0.950509	-0.0218174	0.425608	0.577014	0.152854
AC022916.2	7.49645e-05	0.000798311	0.528841	0.0278914	0.0857738	0.421019	0.547946	0.68279	0.107822
AC022960.2	0.643872	0.781079	0.071416	0.711662	0.814914	0.0810873	0.961886	0.977876	-0.00967129
AC022966.1	0.0257485	0.0863305	0.165647	0.49854	0.648524	0.0714714	0.334815	0.487345	0.0941757
AC022966.3	0.0504997	0.141886	-0.329484	0.625151	0.75226	-0.1167	0.334197	0.486679	-0.212783
AC022973.1	0.166215	0.327113	-0.272762	0.402864	0.562597	-0.233808	0.879833	0.926365	-0.0389541
AC023024.1	0.394779	0.57667	-0.132234	0.349868	0.510926	0.206552	0.0966991	0.199269	-0.338787
AC023043.1	0.186241	0.35358	-0.195562	0.265057	0.422214	0.234282	0.0268849	0.0761302	-0.429844
AC023043.2	0.0194343	0.069852	0.34512	0.115227	0.236806	0.329895	0.937147	0.962173	0.015225
AC023043.4	0.430432	0.608909	0.113995	0.109733	0.228867	0.328871	0.257158	0.403274	-0.214877
AC023050.3	0.16448	0.325203	-0.324576	0.197691	0.346174	-0.426715	0.737944	0.829077	0.102139
AC023090.2	0.823441	0.900464	-0.0329529	0.870947	0.92198	-0.0340787	0.995356	0.996957	0.00112581
AC023137.2	2.21726e-05	0.000285431	-0.870775	0.161411	0.2997	-0.406887	0.0819435	0.175906	-0.463888
AC023157.1	0.234839	0.41188	-0.259572	0.542602	0.684081	-0.188778	0.804438	0.876476	-0.0707943
AC023157.2	0.000105556	0.00105581	-1.02679	0.00354026	0.0198991	-1.09067	0.852105	0.909088	0.0638715
AC023157.3	4.35183e-06	7.06666e-05	-1.09861	7.35215e-05	0.00148141	-1.25415	0.559566	0.6923	0.15554
AC023296.1	0.15101	0.305974	-0.23645	0.374111	0.534645	0.207748	0.0396984	0.102519	-0.444198
AC023300.2	0.0616916	0.163637	-0.336051	0.333191	0.493376	0.251524	0.0139742	0.0469286	-0.587575
AC023300.3	0.525581	0.690988	-0.119425	0.00067599	0.0062836	0.927733	3.33425e-05	0.000424442	-1.04716
AC023355.2	0.897682	0.945893	0.0214082	0.619216	0.74699	0.117511	0.659543	0.771755	-0.0961025
AC023389.3	0.243746	0.422645	0.173778	0.970581	0.982988	-0.00779874	0.352216	0.505317	0.181577
AC023421.2	0.794168	0.882526	-0.0419233	0.51299	0.65978	0.149307	0.363855	0.516495	-0.191231
AC023424.1	0.133939	0.281324	-0.310298	0.445805	0.602287	-0.22392	0.74973	0.838042	-0.0863782
AC023481.1	0.430832	0.609294	-0.129656	0.000817205	0.00712007	0.788834	2.53333e-05	0.000343164	-0.918491
AC023509.2	0.998885	0.999602	0.000254514	0.491339	0.642514	0.178027	0.456377	0.604925	-0.177773
AC023509.3	0.0674142	0.174006	-0.294335	0.037442	0.105967	-0.474913	0.389624	0.541569	0.180578
AC023510.1	0.708892	0.825106	-0.0643471	0.00130512	0.00985437	0.811424	0.000176046	0.00162896	-0.875771
AC023510.2	0.638477	0.777264	-0.0835126	0.000827557	0.00717891	0.867326	7.42483e-05	0.000805866	-0.950839
AC023575.1	0.0642661	0.168317	-0.342443	0.00344125	0.0195263	0.785082	5.58884e-06	9.41906e-05	-1.12752
AC023632.2	0.7487	0.853308	0.0450519	0.754274	0.845879	0.0625198	0.924469	0.954334	-0.0174679
AC023790.2	0.948629	0.973527	0.0107716	0.113367	0.233971	0.376512	0.0955786	0.197513	-0.365741
AC023796.1	0.000301992	0.00257383	-0.634635	0.687989	0.797206	0.0996166	0.00139854	0.00804027	-0.734251
AC023818.1	0.0208165	0.073643	-0.38894	0.57609	0.712491	-0.133318	0.245217	0.389542	-0.255621
AC023830.3	0.607737	0.754844	0.0838833	0.477983	0.631204	0.164686	0.705884	0.805582	-0.0808024
AC023830.4	0.853647	0.919596	0.0279755	0.964423	0.9797	0.00960358	0.926306	0.955452	0.0183719
AC023908.3	0.937941	0.967786	0.0111011	0.0383957	0.107965	0.421178	0.0288839	0.0803389	-0.410076
AC024060.2	0.414765	0.594817	0.116528	0.285277	0.443512	0.216956	0.591781	0.717664	-0.100428
AC024075.1	9.36182e-07	1.84371e-05	-0.731428	0.402568	0.562386	-0.177191	0.00426395	0.0189544	-0.554236
AC024075.2	3.14941e-08	8.81792e-07	-0.818077	0.580997	0.716146	-0.116358	0.000274902	0.00232445	-0.701719
AC024257.3	0.768483	0.865174	-0.0467499	0.000479014	0.00503378	-0.770019	0.000339824	0.00274948	0.723269
AC024267.5	0.0119774	0.0485104	-0.721907	0.0444732	0.12016	-0.817345	0.798397	0.872438	0.0954382
AC024267.7	0.433192	0.61062	0.18884	0.884259	0.931056	-0.0497597	0.449395	0.599012	0.238599
AC024270.5	0.904397	0.94972	-0.0208587	0.387444	0.547452	0.213273	0.303824	0.453859	-0.234132
AC024293.1	0.591684	0.741999	0.0728005	0.488943	0.640144	0.133531	0.732867	0.825279	-0.0607304
AC024337.1	0.718284	0.831649	0.0557005	0.551303	0.691941	0.13074	0.710821	0.809431	-0.0750396
AC024337.2	0.00823341	0.0369215	0.411073	0.00546566	0.0270566	0.614288	0.317908	0.468507	-0.203215
AC024451.4	0.834064	0.907784	-0.0292666	0.845371	0.905739	0.0387625	0.710228	0.80902	-0.0680291
AC024560.1	0.0322816	0.102283	0.382796	0.756832	0.847658	0.0784148	0.193144	0.329219	0.304381
AC024560.4	0.57814	0.732126	-0.0787931	0.0573935	0.144579	0.384811	0.0131117	0.0447797	-0.463604
AC024568.1	0.526785	0.69185	0.107209	0.764229	0.852563	-0.0720923	0.418868	0.571097	0.179302
AC024575.2	0.0823484	0.200555	-0.255975	0.623483	0.750858	0.10265	0.0633196	0.145084	-0.358625
AC024580.2	0.752881	0.855882	-0.0441622	0.225014	0.377098	0.24194	0.120056	0.233687	-0.286103
AC024901.1	0.0586197	0.157893	0.297309	0.0480064	0.126951	0.441939	0.482609	0.628348	-0.14463
AC024909.1	0.0234852	0.0805883	-0.45176	0.00295422	0.0175184	-0.839879	0.134572	0.254069	0.388119
AC024940.1	0.0497706	0.140328	0.343831	0.00122692	0.0093962	0.812071	0.0431475	0.109372	-0.46824
AC024940.2	0.662487	0.793832	-0.0930572	0.812593	0.885084	0.0718721	0.5551	0.688746	-0.164929
AC024940.3	0.537734	0.700629	-0.108277	0.687525	0.79705	0.100356	0.364852	0.517558	-0.208633
AC025031.4	0.000200598	0.00181915	-0.564561	0.0254689	0.0805507	-0.478369	0.658219	0.770637	-0.0861923
AC025031.5	0.0161417	0.0606436	-0.347221	0.00302701	0.0178638	-0.60479	0.168065	0.298217	0.257569
AC025034.1	0.632115	0.772798	-0.0725817	0.00335563	0.01916	0.642483	0.000410164	0.00317373	-0.715065
AC025034.2	0.140441	0.290997	-0.288228	0.273959	0.431759	-0.303484	0.952433	0.972093	0.0152564
AC025048.2	0.679224	0.804603	0.0678919	0.0227615	0.0743722	-0.530909	0.00540086	0.0226189	0.598801
AC025048.4	0.643003	0.780432	-0.0672069	0.144206	0.277415	0.30122	0.0530298	0.127676	-0.368427
AC025154.2	0.00740842	0.0340393	-0.427296	0.681942	0.793178	-0.0937006	0.108955	0.21765	-0.333595
AC025164.2	0.00665702	0.0313373	-0.541127	0.0125766	0.0481933	-0.695416	0.541313	0.677288	0.154289
AC025171.1	0.753986	0.856347	-0.0469773	0.00135736	0.0101486	-0.658776	0.00110142	0.00669366	0.611798
AC025171.2	0.473261	0.647326	-0.0802849	0.00334204	0.019122	-0.44704	0.00780841	0.0301419	0.366755
AC025171.3	0.576766	0.731077	0.0883684	0.668422	0.782801	-0.0961343	0.372602	0.524991	0.184503
AC025171.4	0.845639	0.91512	-0.0278529	0.685146	0.795436	-0.0823443	0.771139	0.853634	0.0544914
AC025178.2	0.154382	0.310769	0.223383	0.524333	0.669463	0.141783	0.691217	0.795729	0.0815998
AC025181.2	0.0220838	0.0769549	-0.307038	0.048498	0.127895	0.388234	0.00012532	0.00123228	-0.695273
AC025262.2	0.0275107	0.0909126	-0.604526	0.0245679	0.0784963	-0.872692	0.451993	0.601363	0.268166
AC025263.1	0.0123083	0.0494672	0.470442	0.000586921	0.00572816	0.921787	0.0673319	0.151702	-0.451344
AC025265.1	3.71583e-05	0.000442577	0.595397	2.50949e-05	0.0007475	0.864949	0.152016	0.276977	-0.269552
AC025278.3	0.0405609	0.120673	0.474598	0.0839718	0.189744	-0.567064	0.000609301	0.00424077	1.04166
AC025279.1	0.64017	0.778304	-0.0689784	0.082773	0.187888	0.364797	0.0254495	0.0730347	-0.433776
AC025370.1	0.104835	0.23807	-0.252317	0.153105	0.289072	0.315851	0.00545187	0.0227915	-0.568169
AC025423.1	0.00458213	0.0233688	0.4373	0.725139	0.824389	0.07663	0.0734469	0.161852	0.36067
AC025442.2	0.808511	0.89075	0.0388307	0.087856	0.195584	-0.378573	0.0397928	0.102687	0.417404
AC025449.1	0.83156	0.906215	-0.0296324	0.942545	0.966198	-0.0142555	0.932837	0.959807	-0.0153769
AC025449.2	0.940092	0.969048	0.0119228	0.138566	0.269796	0.336765	0.121379	0.235562	-0.324842
AC025475.1	0.108205	0.243067	-0.273111	0.0397389	0.11073	0.497433	0.000578422	0.00409495	-0.770543
AC025539.1	0.000214529	0.00192984	0.597906	0.661429	0.778706	-0.0966064	0.000746069	0.00495366	0.694513
AC025569.1	0.0511076	0.143075	-0.371008	0.914637	0.949361	-0.0291647	0.170671	0.301613	-0.341844
AC025580.2	3.63396e-05	0.000433567	0.830098	0.180757	0.324481	-0.351194	1.71049e-06	3.51769e-05	1.18129
AC025594.2	0.742459	0.849342	-0.0516379	0.801282	0.877895	-0.0561493	0.982509	0.989915	0.00451146
AC025647.1	0.12518	0.268472	0.247682	0.00147925	0.0108025	0.733267	0.0223001	0.0660555	-0.485584
AC025647.2	0.256857	0.437508	0.173257	0.0122941	0.0474762	0.546664	0.0635717	0.145525	-0.373407
AC025678.3	0.370471	0.553259	0.134724	0.0273728	0.0846845	0.472536	0.0871599	0.18436	-0.337812
AC025682.2	0.00566055	0.027584	0.546155	0.662846	0.77969	-0.121199	0.00950472	0.035054	0.667354
AC025766.1	0.625215	0.767753	-0.0696095	0.0110077	0.0439277	0.517773	0.00179262	0.00974342	-0.587383
AC025774.1	0.103539	0.236061	-0.274201	0.1227	0.247695	0.369723	0.00365197	0.0169022	-0.643924
AC025857.2	0.723056	0.835186	0.0507282	0.804144	0.879867	-0.0503974	0.589562	0.715848	0.101126
AC026124.2	0.677259	0.803439	-0.0616879	0.0541142	0.138786	-0.404046	0.0762426	0.166452	0.342358
AC026191.1	0.659296	0.791662	0.0607145	0.75846	0.848616	-0.0601024	0.502884	0.646038	0.120817
AC026254.2	0.86701	0.927403	-0.03909	0.163784	0.302716	-0.458923	0.166343	0.295965	0.419833
AC026271.1	0.532734	0.696818	-0.0868421	0.960661	0.977819	-0.00977507	0.672602	0.781716	-0.0770671
AC026273.1	0.120892	0.261879	-0.239199	0.10025	0.21474	0.371345	0.00335153	0.0158071	-0.610544
AC026304.1	0.00618589	0.0295383	-0.415919	0.54269	0.684128	-0.130958	0.151056	0.275684	-0.284961
AC026310.3	0.00141969	0.00916161	-0.736573	0.0139181	0.0518741	-0.803865	0.822801	0.889741	0.0672928
AC026329.1	0.00547513	0.0268682	0.532201	6.49151e-06	0.000328741	1.24286	0.00506486	0.0215396	-0.710663
AC026347.1	0.0655347	0.170416	0.287056	0.701062	0.807018	-0.0847702	0.0684078	0.153464	0.371826
AC026347.2	0.0282541	0.092812	0.350372	0.00538808	0.0268362	0.632874	0.177298	0.310178	-0.282502
AC026356.1	0.905837	0.950348	0.0173447	0.211755	0.362634	0.260409	0.206474	0.34492	-0.243064
AC026367.2	0.693424	0.814179	-0.0573073	0.176181	0.318619	0.279692	0.0774697	0.168586	-0.337
AC026367.3	0.140337	0.290839	-0.208006	0.922468	0.95455	0.0194959	0.218311	0.358557	-0.227502
AC026368.1	0.881047	0.936479	0.0209956	0.0135861	0.0508962	0.493458	0.0104531	0.0375452	-0.472462
AC026401.2	0.420983	0.600154	0.124021	0.0552212	0.140899	0.420594	0.14268	0.264834	-0.296573
AC026401.3	0.235249	0.412351	-0.16952	0.0234661	0.0760447	-0.454339	0.120164	0.233811	0.284819
AC026412.1	0.925636	0.960222	0.0122649	0.0278512	0.0857009	0.427062	0.0209001	0.0630955	-0.414797
AC026471.1	0.572974	0.728494	-0.0557794	0.724809	0.824148	-0.0497792	0.962983	0.978468	-0.00600011
AC026471.2	0.347345	0.531085	-0.130096	0.085764	0.19236	0.338278	0.0100397	0.0364675	-0.468374
AC026471.4	0.00286007	0.0160098	-0.43195	0.778533	0.862103	0.0577406	0.00985424	0.0359877	-0.489691
AC026691.1	0.0710703	0.180634	-0.268817	0.922193	0.954409	0.0206758	0.137911	0.258529	-0.289493
AC026704.1	0.0492021	0.139288	-0.30164	0.281801	0.440169	0.239544	0.00812641	0.0310323	-0.541184
AC026740.1	0.00275892	0.0155408	0.443686	0.256106	0.411947	0.238161	0.288248	0.437085	0.205524
AC026740.3	0.447175	0.623885	0.110736	0.000972115	0.008049	0.686339	0.00269865	0.0134226	-0.575603
AC026741.1	0.411892	0.592118	-0.126111	0.534472	0.678018	0.135595	0.193959	0.330099	-0.261706
AC026748.1	0.156673	0.314412	-0.222992	0.138568	0.269796	0.331915	0.0073789	0.0288627	-0.554907
AC026748.3	0.53677	0.700084	-0.0758355	0.226878	0.379218	0.215153	0.0754069	0.165138	-0.290988
AC026801.2	0.143172	0.29502	-0.240165	0.00303544	0.0178851	0.710928	1.81682e-05	0.000258319	-0.951093
AC026803.1	0.386952	0.569153	0.180878	0.285371	0.443625	-0.316692	0.0690886	0.154626	0.49757
AC026803.2	0.919539	0.95711	-0.0250974	0.0883118	0.196243	-0.598044	0.0762072	0.166397	0.572947
AC026979.2	0.000156196	0.00147754	-0.632292	0.228591	0.381227	-0.284491	0.11023	0.219589	-0.3478
AC026979.4	0.741885	0.84926	-0.0471675	0.192378	0.339621	-0.264311	0.244572	0.389138	0.217143
AC027020.2	0.274869	0.456622	0.184713	3.38721e-05	0.000898504	-0.990427	1.0573e-07	3.08416e-06	1.17514
AC027031.2	0.764488	0.862862	-0.0453348	0.0350703	0.100963	0.454353	0.0120701	0.0420043	-0.499688
AC027097.1	0.045867	0.132064	0.296005	0.0154434	0.0560687	-0.508267	3.56181e-05	0.00044608	0.804272
AC027097.2	0.0357723	0.110118	0.360189	0.0481132	0.127137	-0.479678	0.00018813	0.00172425	0.839867
AC027104.1	0.874939	0.932662	0.0224798	0.0634877	0.15554	0.377078	0.0585815	0.13725	-0.354598
AC027117.1	0.00908898	0.0397607	0.319325	7.91353e-05	0.00154988	0.74393	0.0160558	0.0518589	-0.424605
AC027117.2	0.0024125	0.0140043	0.660836	0.0431232	0.117361	0.631031	0.918033	0.949916	0.0298048
AC027237.5	0.404677	0.58547	-0.14734	0.00088296	0.0075039	0.898705	3.06794e-05	0.000398307	-1.04604
AC027277.2	0.80153	0.886214	0.0383045	0.045194	0.121546	0.43505	0.0477365	0.117986	-0.396745
AC027279.1	0.620391	0.764178	0.0747911	0.0126569	0.0484034	0.543038	0.0198664	0.0607997	-0.468247
AC027279.2	0.175482	0.339521	0.191959	0.110714	0.2302	0.321156	0.486454	0.631358	-0.129197
AC027279.4	0.683944	0.808127	-0.0588478	0.060506	0.150456	0.387427	0.0191282	0.0591901	-0.446275
AC027288.3	0.00108785	0.00744026	0.491085	0.0944152	0.205869	0.35578	0.490258	0.634711	0.135305
AC027290.3	0.879467	0.935409	0.0151197	0.389731	0.549792	0.123963	0.411567	0.56362	-0.108843
AC027307.2	0.367069	0.549591	0.142867	0.373807	0.534356	-0.199497	0.0980789	0.201446	0.342365
AC027307.3	0.172103	0.335334	0.204963	0.508814	0.656661	-0.140568	0.0787044	0.170581	0.34553
AC027373.1	0.00423477	0.0219777	-0.497636	0.329269	0.489388	-0.241194	0.250783	0.396009	-0.256442
AC027373.2	0.867173	0.9275	0.0281912	0.94518	0.967842	0.0164544	0.957602	0.97537	0.0117369
AC027514.1	0.527818	0.692945	-0.0872402	0.843646	0.904854	-0.0387179	0.788548	0.865474	-0.0485222
AC027544.1	0.881617	0.936765	0.0236486	0.0716712	0.169655	0.407077	0.0659705	0.149601	-0.383428
AC027544.2	0.720466	0.833207	0.0535872	0.0222181	0.0731796	0.488053	0.0273648	0.0771652	-0.434466
AC027575.3	0.931402	0.963723	-0.0127052	0.265838	0.423039	0.233397	0.203554	0.341379	-0.246102
AC027601.1	0.459797	0.634846	-0.112365	0.0930291	0.203653	0.363079	0.0172664	0.0548743	-0.475443
AC027601.6	0.688291	0.810707	0.0590891	0.216662	0.368294	0.258905	0.301251	0.451079	-0.199816
AC027607.1	0.110879	0.247152	0.267818	0.156818	0.29394	0.337724	0.750593	0.838693	-0.0699058
AC027644.1	0.182551	0.348936	-0.192564	0.800713	0.877537	0.0524773	0.19794	0.334782	-0.245041
AC027644.3	0.00195354	0.0118225	-0.488135	0.152524	0.288375	-0.318455	0.398127	0.550388	-0.16968
AC027644.4	0.608062	0.754973	-0.101538	0.955664	0.974535	-0.0156265	0.740405	0.830816	-0.0859112
AC027682.1	0.0476849	0.136043	0.270233	0.277091	0.435087	0.210391	0.73752	0.828957	0.059842
AC027682.4	0.00495557	0.0248135	0.366778	0.418545	0.576292	0.149414	0.202457	0.340111	0.217363
AC027682.7	0.441663	0.618672	0.110787	0.931527	0.959699	-0.0175582	0.49608	0.640108	0.128345
AC027796.1	0.475291	0.649433	0.105474	0.374573	0.535122	0.18641	0.675976	0.784227	-0.0809363
AC027796.2	0.00222505	0.0131275	0.458496	0.0659853	0.159908	0.390691	0.729282	0.822589	0.0678048
AC027796.3	0.00514593	0.0255768	0.396529	0.512728	0.659758	0.13126	0.152013	0.276977	0.265269
AC027796.4	0.0244451	0.0827697	0.344225	0.289371	0.447979	0.230783	0.573515	0.702754	0.113442
AC027796.5	0.279609	0.462331	0.160031	0.0116846	0.0458162	0.531658	0.0558446	0.132455	-0.371627
AC027801.1	0.671646	0.799842	-0.0618838	0.723525	0.823225	0.0736931	0.479412	0.625158	-0.135577
AC027801.2	0.0215947	0.0757044	-0.352049	0.0374645	0.106003	0.454131	6.72292e-05	0.000743575	-0.80618
AC027801.5	0.122815	0.264703	0.207196	0.306812	0.46652	0.194738	0.943491	0.966267	0.012458
AC027807.1	0.118969	0.259096	0.235932	0.000132657	0.00214083	0.827693	0.00300476	0.0145777	-0.591762
AC034111.1	0.0869203	0.208886	-0.25553	0.41532	0.573739	0.172665	0.0287908	0.0801278	-0.428195
AC034139.1	0.235936	0.41304	0.211702	0.00199373	0.0132516	0.80777	0.013741	0.0462866	-0.596068
AC034154.1	0.557278	0.71629	-0.0807605	0.0242134	0.0776367	0.441585	0.00390985	0.0177347	-0.522346
AC034199.1	0.229474	0.406252	-0.401806	0.00675313	0.0312482	-1.22624	0.0435292	0.110046	0.824438
AC034207.1	0.599625	0.748368	0.0816713	0.0255986	0.0808508	0.494427	0.0433381	0.109789	-0.412755
AC034231.1	0.146882	0.300428	-0.21736	0.0900854	0.199042	0.361644	0.00333386	0.015747	-0.579003
AC034236.2	0.847778	0.91644	0.0260669	0.991621	0.995046	-0.00202507	0.874507	0.923498	0.028092
AC034243.1	0.0331903	0.10428	-0.304954	0.304581	0.464308	0.208488	0.00627573	0.025467	-0.513442
AC036176.1	0.449854	0.626536	0.108561	0.00197144	0.0131398	0.634953	0.00540204	0.0226194	-0.526393
AC036176.2	0.0937493	0.220336	-0.273508	0.934162	0.960901	-0.0191742	0.234075	0.376649	-0.254334
AC036176.3	0.283323	0.465969	0.173018	0.0190042	0.0653955	0.538342	0.0841974	0.179564	-0.365324
AC036214.2	0.0149904	0.0573806	-0.34708	0.797412	0.875478	-0.0519734	0.113894	0.224731	-0.295107
AC037198.1	0.00557178	0.027238	0.58174	0.0120708	0.046856	0.748591	0.543582	0.67895	-0.166851
AC037459.2	0.089789	0.213572	0.219716	0.277794	0.435733	0.202076	0.918515	0.950137	0.0176397
AC037459.4	0.0166059	0.061937	0.349837	0.190315	0.33684	0.271158	0.680326	0.787744	0.0786793
AC039056.2	0.657888	0.790471	0.0738018	0.289913	0.448453	-0.250069	0.137289	0.257709	0.32387
AC040160.1	0.00305138	0.0167991	0.441488	0.789713	0.870635	0.055888	0.0474066	0.117423	0.3856
AC040160.2	0.390281	0.572461	-0.130632	0.126605	0.253076	0.330302	0.0210148	0.0633369	-0.460934
AC040160.3	0.588262	0.739259	0.0936868	0.955216	0.974191	-0.0137941	0.63532	0.752589	0.107481
AC040162.1	0.0183874	0.0670192	0.376857	0.0168476	0.0597943	-0.520175	8.32123e-06	0.000133568	0.897033
AC040169.1	0.777388	0.871487	-0.0406704	0.040939	0.113155	0.418779	0.0151465	0.0497313	-0.459449
AC040169.3	0.331539	0.515886	0.141836	0.630456	0.755991	0.0997396	0.825801	0.891846	0.0420968
AC040174.1	0.990001	0.994996	0.0020246	0.109776	0.228887	0.368173	0.0847374	0.180514	-0.366149
AC040904.1	0.556872	0.716164	-0.106927	0.870925	0.92198	0.0419897	0.532245	0.669968	-0.148916
AC040970.1	0.284562	0.467049	0.231413	0.161108	0.299352	-0.413418	0.0174468	0.0553033	0.644831
AC040977.1	0.0540601	0.149046	-0.345961	0.00989634	0.0406884	-0.657201	0.183955	0.318442	0.31124
AC041005.1	0.0669226	0.173006	-0.435533	0.187871	0.333672	-0.443847	0.978634	0.987653	0.00831395
AC044802.1	0.765659	0.863648	-0.0447689	0.0472175	0.125388	0.424307	0.0175072	0.0554541	-0.469076
AC044849.1	0.188439	0.356218	0.211808	0.00865051	0.0371205	0.612467	0.0630791	0.144628	-0.400658
AC044860.1	0.397908	0.579423	0.138158	0.0847829	0.190975	0.401776	0.220044	0.36059	-0.263617
AC044893.1	0.474178	0.648236	0.167223	0.00980954	0.0404758	0.873571	0.023896	0.0696661	-0.706348
AC046134.2	0.874165	0.932339	0.02266	0.0208866	0.0699991	0.497533	0.0174203	0.0552457	-0.474873
AC046158.2	0.118647	0.258716	0.21612	0.0226011	0.0740099	0.449496	0.198905	0.336006	-0.233376
AC046168.2	0.0401454	0.119761	0.300415	0.387111	0.547204	0.17947	0.527581	0.666608	0.120945
AC046185.3	0.764178	0.862815	-0.0604126	0.00139082	0.0103226	-0.904357	0.00117369	0.00702169	0.843945
AC048341.1	0.416165	0.596048	-0.103164	0.0440563	0.119326	-0.352976	0.116274	0.228109	0.249812
AC048341.2	0.584822	0.737174	-0.0792588	0.162532	0.301187	-0.286684	0.271924	0.419261	0.207425
AC048351.1	0.939495	0.968817	-0.0113038	0.852107	0.909731	-0.0394152	0.88539	0.929849	0.0281114
AC048380.2	0.911366	0.953116	0.0178936	0.757824	0.848111	0.070435	0.803045	0.87555	-0.0525414
AC048382.5	0.840032	0.91151	-0.0287373	0.958666	0.976358	-0.0104779	0.921995	0.95265	-0.0182594
AC048382.6	0.0300458	0.0968419	-0.301217	0.187038	0.332475	0.25997	0.00209037	0.0109849	-0.561187
AC051619.4	0.0668221	0.172861	-0.291122	0.386814	0.547005	0.195023	0.0196117	0.060285	-0.486145
AC053513.2	0.383631	0.565882	0.119706	0.295124	0.454096	0.204403	0.638112	0.755085	-0.084697
AC053527.2	0.620538	0.764299	0.0669259	0.0391459	0.109499	0.397513	0.062891	0.144324	-0.330587
AC055714.1	0.0100501	0.0428471	-0.404645	0.139827	0.271521	0.330405	0.000386572	0.00303269	-0.73505
AC055748.1	9.07881e-05	0.000935386	0.646631	0.0746943	0.174883	-0.415117	9.84687e-07	2.16104e-05	1.06175
AC055811.3	0.0691477	0.177342	-0.319279	0.0301943	0.0907999	-0.540026	0.335366	0.487773	0.220747
AC055811.4	0.26987	0.451582	0.157115	0.193818	0.34148	0.265861	0.564866	0.695969	-0.108747
AC055839.1	0.290705	0.474377	-0.207085	0.633447	0.757818	-0.132641	0.771672	0.853943	-0.0744443
AC055839.2	0.063144	0.166309	-0.28662	0.164677	0.303965	0.317542	0.00397954	0.0179938	-0.604162
AC058791.1	0.00786236	0.0356474	-0.549079	0.0326887	0.096158	-0.625343	0.777129	0.85737	0.076264
AC060766.1	9.15933e-10	3.40262e-08	0.95493	0.105502	0.222752	0.352706	0.00286733	0.014062	0.602225
AC060766.7	4.65502e-13	2.75807e-11	1.05619	0.0741425	0.173864	0.361816	0.000222354	0.00196307	0.69437
AC060780.1	0.233524	0.410709	-0.132453	0.0105009	0.0424482	0.42921	0.000279498	0.00235429	-0.561663
AC060780.2	0.374171	0.557075	0.118223	0.0710008	0.168537	0.341597	0.200398	0.337792	-0.223374
AC061992.1	0.106799	0.240934	-0.331287	0.119798	0.243261	-0.453285	0.649441	0.764167	0.121998
AC061992.2	0.0991491	0.228911	0.376762	0.447301	0.603724	-0.243869	0.0362854	0.0956527	0.620631
AC062029.1	0.0287324	0.0939258	-0.329693	0.750049	0.84315	0.06824	0.0440765	0.111027	-0.397933
AC063950.1	0.0459734	0.132297	0.296958	0.00916966	0.0386738	0.551817	0.191289	0.327099	-0.254859
AC063960.1	0.00145014	0.00930897	0.610156	1.47312e-05	0.000544351	1.1987	0.0211175	0.063486	-0.588548
AC063961.1	0.066856	0.172916	0.252154	0.000302697	0.00372031	0.709747	0.0113616	0.040079	-0.457593
AC063965.2	0.00710254	0.0329744	-0.567769	0.428213	0.585269	-0.237958	0.228857	0.370705	-0.329811
AC063979.2	0.416276	0.596126	0.138728	0.0699947	0.166774	0.440222	0.178445	0.311327	-0.301494
AC064799.2	0.323574	0.508495	0.165211	0.000197645	0.00278366	0.892087	0.00100251	0.00622921	-0.726876
AC064801.2	2.59229e-07	5.88683e-06	0.81445	0.487765	0.639439	0.15343	0.00131279	0.00765672	0.66102
AC064805.2	0.24542	0.424423	-0.249468	0.029021	0.0884287	-0.665938	0.138281	0.258921	0.41647
AC064807.1	0.0143365	0.0554863	0.33773	0.102517	0.2183	0.322969	0.935846	0.961212	0.0147606
AC064836.3	0.00184577	0.0113309	-0.472608	0.401096	0.561036	-0.180296	0.139971	0.261383	-0.292312
AC066616.1	0.530987	0.695447	-0.183233	0.096669	0.209267	-0.688175	0.18567	0.32043	0.504942
AC066616.2	0.0399078	0.119256	-0.787241	0.00879135	0.0375525	-1.34952	0.218084	0.358334	0.562276
AC067750.1	0.444292	0.621399	-0.116321	0.071929	0.170052	0.393986	0.0115372	0.0405751	-0.510307
AC067817.1	0.0514289	0.143725	0.32267	0.12148	0.245935	0.364114	0.848368	0.906674	-0.0414446
AC067852.2	0.159691	0.318879	0.15763	0.654644	0.773133	-0.0705797	0.116661	0.228676	0.228209
AC067852.3	0.215321	0.389941	0.208339	0.860822	0.915214	0.0418242	0.449339	0.598976	0.166515
AC067852.5	0.0157624	0.0595613	-0.346738	0.542045	0.683633	-0.124049	0.235454	0.378373	-0.222689
AC067930.3	0.820965	0.898743	0.0579068	0.0313639	0.0933907	-0.777626	0.0121071	0.0420982	0.835533
AC067930.4	0.0211448	0.0745019	-0.492265	0.00423989	0.0226391	-0.866044	0.179163	0.312266	0.373778
AC067930.5	0.136973	0.286049	-0.312196	0.120071	0.243691	-0.462736	0.582657	0.710155	0.15054
AC067930.8	0.0441175	0.12853	-0.314043	0.434801	0.59174	-0.17291	0.48808	0.632831	-0.141133
AC067931.1	0.929893	0.962855	-0.0156899	0.346364	0.507617	-0.2383	0.340047	0.492902	0.22261
AC067940.1	0.109573	0.245208	0.228005	0.177473	0.320221	0.27291	0.809843	0.880575	-0.0449048
AC067945.1	4.52381e-16	3.59754e-14	1.61704	0.928122	0.957668	0.0240078	3.55267e-10	1.6849e-08	1.59303
AC067956.1	0.0323986	0.10251	-0.369828	0.0272673	0.0844945	0.54475	6.27812e-05	0.000704058	-0.914578
AC068025.2	0.994536	0.997577	0.0010022	0.322733	0.482934	0.205684	0.286183	0.434868	-0.204682
AC068134.2	0.105903	0.239586	0.312064	0.547791	0.688567	0.164532	0.55916	0.691921	0.147532
AC068193.1	0.889744	0.941561	0.019305	0.0868307	0.193858	-0.338594	0.049807	0.121802	0.357899
AC068205.2	0.103886	0.236661	-0.23843	0.953902	0.97364	-0.0120247	0.238194	0.381603	-0.226406
AC068282.2	0.0453794	0.131056	-0.3453	0.0796053	0.18278	-0.428971	0.710393	0.809164	0.0836707
AC068299.2	2.09751e-13	1.29028e-11	1.40278	0.0487159	0.128308	0.522636	0.000344369	0.00277232	0.880148
AC068305.2	0.292329	0.476061	-0.151911	0.697665	0.804525	0.0795706	0.22078	0.361485	-0.231481
AC068338.2	0.684309	0.808424	-0.0575312	0.34838	0.50975	0.189695	0.184802	0.319353	-0.247226
AC068338.3	0.360292	0.543452	-0.12898	0.255607	0.411486	0.22819	0.0538677	0.12898	-0.35717
AC068473.3	0.397218	0.57878	-0.138115	0.983971	0.990735	-0.00465271	0.532192	0.669968	-0.133463
AC068473.5	0.00258429	0.0148002	-0.440027	0.542069	0.683633	-0.127065	0.100465	0.204992	-0.312961
AC068491.3	0.00166519	0.0104368	0.568444	0.172032	0.313365	-0.348662	0.000108695	0.00109296	0.917106
AC068522.1	0.0330167	0.103904	-0.501545	0.0570043	0.143876	-0.634635	0.664383	0.775682	0.13309
AC068580.1	0.74047	0.848338	0.0746643	0.160191	0.298322	-0.441472	0.0735352	0.161962	0.516136
AC068580.3	0.160616	0.320053	-0.323508	0.141145	0.273262	-0.481329	0.600444	0.724363	0.157822
AC068580.4	0.386272	0.568495	-0.162492	0.215843	0.367319	-0.326056	0.494652	0.638707	0.163564
AC068587.2	0.215474	0.390016	-0.225108	0.00693806	0.0318852	0.730866	0.000134218	0.00130688	-0.955974
AC068587.4	0.617651	0.762237	-0.0863942	0.295095	0.454086	-0.256202	0.44979	0.599386	0.169808
AC068620.3	0.011894	0.0482287	-0.447605	0.0330295	0.0969018	0.54818	2.78884e-05	0.000369637	-0.995785
AC068647.1	0.678021	0.803864	0.0790381	3.33839e-05	0.000889458	1.25229	3.17972e-05	0.000409506	-1.17325
AC068647.2	0.000168587	0.00157561	0.5457	4.45832e-05	0.00108805	0.842984	0.116622	0.228663	-0.297284
AC068669.1	0.0518204	0.14451	-0.293929	0.687692	0.797155	-0.0861398	0.293295	0.44245	-0.207789
AC068722.2	0.0994549	0.22949	0.30331	0.449739	0.606193	-0.19713	0.0378757	0.098947	0.50044
AC068724.4	0.153763	0.309928	0.202833	0.119091	0.242341	0.314853	0.547508	0.682387	-0.11202
AC068733.3	0.11463	0.252872	-0.271846	0.00703475	0.0322064	0.662583	4.07611e-05	0.000496494	-0.934429
AC068790.2	0.399327	0.580438	-0.120181	0.336669	0.49712	0.194884	0.0923912	0.192601	-0.315065
AC068790.3	0.0132561	0.0523213	-0.356904	0.838489	0.901253	-0.0416527	0.0945143	0.195881	-0.315251
AC068790.5	0.520417	0.687274	-0.0890228	0.762271	0.851378	0.0595109	0.413164	0.565284	-0.148534
AC068790.7	0.214068	0.388379	-0.168144	0.510622	0.65802	0.126416	0.0968937	0.199556	-0.29456
AC068860.1	0.0185545	0.0675134	0.345192	0.401919	0.561794	0.174097	0.372068	0.52438	0.171095
AC068870.2	0.0544745	0.149952	-0.2874	0.197003	0.345317	-0.273409	0.942872	0.965917	-0.0139912
AC068870.3	0.0858972	0.207158	0.294167	0.527149	0.671817	0.153602	0.530588	0.668881	0.140565
AC068888.1	0.00540667	0.0266385	-0.374521	0.97996	0.988462	-0.00485837	0.0366269	0.0963064	-0.369663
AC068888.2	0.28221	0.464977	0.153795	0.223174	0.375358	0.247696	0.616534	0.738118	-0.093901
AC068896.3	0.00280966	0.0157713	-0.45161	0.257431	0.413467	0.246736	0.000502075	0.00370925	-0.698347
AC068989.1	2.27183e-37	6.7879e-35	2.52238	0.00508839	0.0258078	0.730851	8.58013e-13	6.5494e-11	1.79153
AC069154.1	0.697862	0.817411	-0.0635251	0.0354771	0.10184	0.490898	0.0101089	0.0366745	-0.554423
AC069185.1	0.908595	0.951673	0.0173012	0.0609906	0.151104	0.40226	0.052004	0.125756	-0.384959
AC069200.2	0.0478838	0.136424	0.336299	0.35312	0.514002	0.223846	0.613177	0.735567	0.112453
AC069200.3	0.0613061	0.1628	-0.330352	0.216329	0.367907	-0.309495	0.927946	0.956436	-0.0208578
AC069209.2	0.512416	0.681191	0.119585	0.0904427	0.199579	-0.438663	0.0196396	0.0603441	0.558248
AC069213.1	0.518262	0.685737	-0.0948167	0.230621	0.383604	0.250163	0.0733619	0.161699	-0.34498
AC069224.2	0.992447	0.996449	0.00142788	0.00536794	0.0267757	0.601986	0.00261929	0.0131121	-0.600558
AC069257.3	0.165552	0.326467	0.189763	0.0379133	0.106954	0.40396	0.232346	0.374789	-0.214197
AC069281.2	0.636003	0.775516	0.0796922	0.349218	0.510264	0.224065	0.513195	0.654639	-0.144373
AC069366.1	0.410421	0.590572	0.129792	0.508228	0.65631	0.148262	0.928788	0.957053	-0.0184696
AC069366.2	0.0186436	0.0677204	0.328473	0.258088	0.414172	0.223778	0.566243	0.697166	0.104695
AC069404.1	0.774589	0.869593	0.0547748	0.0363161	0.103523	0.575067	0.0401863	0.103446	-0.520292
AC069439.2	0.121777	0.263062	0.231621	0.000670173	0.00624964	0.726549	0.0118461	0.0414524	-0.494928
AC069483.1	0.565751	0.722871	-0.0868802	0.0266565	0.0831587	0.477528	0.00457443	0.0200155	-0.564409
AC069528.2	0.00477197	0.0241135	0.712961	0.0496731	0.13001	-0.655904	1.05812e-05	0.000163325	1.36886
AC069544.1	0.765596	0.863624	0.0403185	0.149093	0.28394	0.277483	0.181335	0.31502	-0.237165
AC072022.2	0.0299919	0.0967428	-0.543576	0.000114074	0.00194924	-1.25752	0.0122439	0.042461	0.71394
AC072061.1	0.0156291	0.0591755	-0.339721	0.0547457	0.140045	-0.381774	0.817503	0.886141	0.0420526
AC073046.1	0.617349	0.762121	0.0746446	0.117804	0.240542	-0.323275	0.0355277	0.0942103	0.39792
AC073052.1	0.185093	0.352278	-0.200577	0.653529	0.772425	-0.0965441	0.598674	0.722979	-0.104033
AC073073.2	0.251519	0.431258	0.153957	0.761412	0.851009	0.0578444	0.584559	0.711603	0.0961129
AC073107.1	0.210221	0.383479	-0.172344	0.352522	0.513368	0.181839	0.0498508	0.121859	-0.354182
AC073109.1	0.687468	0.81043	0.0724134	0.000754359	0.00675977	0.866831	0.000820103	0.00531694	-0.794417
AC073111.4	2.00345e-09	6.97208e-08	0.833632	0.0352347	0.101339	0.410495	0.0203137	0.0617801	0.423137
AC073130.3	0.735466	0.844713	-0.0632572	0.752442	0.844745	0.0839674	0.548629	0.68325	-0.147225
AC073172.1	0.755893	0.857441	0.0819028	0.722216	0.822286	0.133003	0.882308	0.928009	-0.0510998
AC073195.2	0.114885	0.253305	0.290382	0.779766	0.862917	-0.072969	0.131659	0.250081	0.363351
AC073257.1	0.50736	0.677005	0.10163	0.0759432	0.176794	0.386966	0.15591	0.282253	-0.285336
AC073263.1	0.312925	0.497971	0.169336	0.748152	0.841595	-0.0764191	0.2633	0.409893	0.245755
AC073270.2	0.631428	0.772235	-0.0796614	0.0666734	0.161025	0.433534	0.0187385	0.0582533	-0.513196
AC073283.1	0.00301027	0.0166215	0.418311	0.497519	0.64775	0.135273	0.124364	0.239528	0.283038
AC073288.2	0.0422758	0.12436	-0.383019	0.000317866	0.003834	-0.96576	0.0180624	0.0567059	0.582741
AC073320.2	0.0992307	0.229049	-0.322055	0.0624527	0.153754	-0.516447	0.44637	0.595973	0.194392
AC073332.1	0.732385	0.842334	0.0477538	0.0092228	0.038804	0.523103	0.0103637	0.0373478	-0.475349
AC073342.2	0.0193716	0.0696865	-0.562456	0.100226	0.214733	-0.560256	0.994406	0.996694	-0.00219995
AC073343.2	0.0373516	0.113465	-0.344298	0.0317576	0.0942277	-0.503875	0.459979	0.608273	0.159577
AC073349.5	0.885396	0.938619	0.0209158	0.0883223	0.196243	0.351779	0.0823367	0.17646	-0.330864
AC073389.1	0.181245	0.347202	-0.199847	0.0548663	0.140262	0.408668	0.00199308	0.0105773	-0.608515
AC073410.1	0.0623898	0.164925	0.275466	0.160278	0.2984	0.294585	0.921268	0.952181	-0.0191185
AC073415.1	0.930817	0.963488	-0.0122035	0.0529534	0.136545	0.387675	0.0305499	0.0839841	-0.399879
AC073439.1	0.721171	0.833838	0.0532855	0.737777	0.834159	0.0709772	0.927923	0.956436	-0.0176916
AC073475.1	0.745001	0.850696	-0.0494014	0.285805	0.44401	0.230441	0.160178	0.288009	-0.279843
AC073476.3	0.666513	0.796038	-0.062384	0.123043	0.24821	0.318353	0.0456199	0.113968	-0.380737
AC073487.1	0.108603	0.243691	-0.216696	0.617864	0.745765	-0.0955955	0.493111	0.637174	-0.1211
AC073508.3	0.412399	0.592562	-0.113637	0.909899	0.94604	-0.0223542	0.6151	0.736943	-0.0912831
AC073529.1	0.151243	0.306195	-0.216752	0.186309	0.331705	0.283948	0.0116737	0.040945	-0.5007
AC073530.1	0.935946	0.966491	-0.0127037	0.193723	0.34137	0.292287	0.141661	0.263457	-0.304991
AC073534.2	0.346095	0.529803	-0.135755	0.716502	0.818391	0.0742886	0.265915	0.412828	-0.210044
AC073548.1	0.00840631	0.0375212	0.573821	0.536725	0.679763	-0.185461	0.00648146	0.0261144	0.759281
AC073551.1	0.326406	0.510745	0.139469	0.00161992	0.0115007	0.639469	0.00749213	0.0291477	-0.5
AC073569.3	0.329158	0.51368	-0.155646	0.233795	0.387015	-0.269531	0.585035	0.712058	0.113885
AC073655.1	1.48523e-05	0.000200281	0.58429	3.59716e-05	0.00093692	0.791561	0.237885	0.381313	-0.207271
AC073655.2	0.0181356	0.066208	0.359758	4.69868e-05	0.00112184	0.897291	0.00823534	0.0313111	-0.537534
AC073842.2	0.62201	0.765301	0.07082	0.049508	0.129822	0.401506	0.0794497	0.171911	-0.330686
AC073857.1	0.0102215	0.043316	-0.369104	0.665227	0.78094	-0.088099	0.134724	0.254288	-0.281005
AC073869.1	0.131762	0.27828	0.158579	0.184974	0.330034	0.201589	0.75943	0.844911	-0.0430091
AC073896.2	0.00273583	0.0154398	-0.410903	0.287238	0.445765	-0.206814	0.253595	0.399002	-0.20409
AC073912.3	0.686015	0.809204	0.060302	0.0729775	0.171779	0.380676	0.1019	0.207204	-0.320374
AC073957.2	0.0580642	0.156962	0.281487	0.199507	0.34845	0.270431	0.954643	0.973588	0.0110567
AC073957.3	0.00542626	0.0267099	0.397151	0.932863	0.960243	-0.0168465	0.0257012	0.0735753	0.413998
AC074008.1	0.0785246	0.194061	0.271436	0.00418726	0.0224786	0.630682	0.0765669	0.166969	-0.359246
AC074011.1	0.856562	0.921363	0.0290748	0.0689205	0.165136	0.41679	0.0666808	0.150689	-0.387715
AC074024.1	0.639987	0.778217	-0.0678862	0.0798163	0.183124	0.361645	0.0242523	0.0704203	-0.429531
AC074032.1	0.765343	0.863478	-0.0409118	0.24441	0.399456	0.226933	0.136551	0.256739	-0.267845
AC074043.1	0.0195238	0.0700653	0.365047	0.000156304	0.00238272	0.8461	0.0194659	0.0599867	-0.481053
AC074044.1	0.377805	0.56057	-0.122399	0.445485	0.602011	-0.150288	0.877975	0.925221	0.027889
AC074050.4	3.95676e-05	0.000467018	0.62614	0.000594705	0.00575845	0.741592	0.560494	0.692902	-0.115452
AC074099.1	0.0008406	0.00603989	-0.702299	0.0800106	0.183389	-0.520966	0.507509	0.650174	-0.181333
AC074117.1	0.799154	0.885032	0.0332348	0.314016	0.473548	0.188598	0.368058	0.520412	-0.155363
AC074138.1	0.0859576	0.207226	0.261334	0.0130951	0.0496256	0.53782	0.166221	0.295878	-0.276486
AC074141.1	0.137009	0.286097	-0.20598	0.0696456	0.166207	0.357369	0.0019911	0.0105734	-0.563349
AC074194.1	0.083286	0.202197	-0.274446	0.000123832	0.00204577	0.896759	6.43468e-08	1.98205e-06	-1.1712
AC074194.2	0.922837	0.958583	0.0140706	0.0222693	0.0732825	0.473482	0.0162589	0.0523485	-0.459411
AC074212.1	0.713355	0.828097	0.0633746	0.0255704	0.0808106	0.55116	0.0321882	0.0873172	-0.487786
AC074366.1	0.54054	0.702982	0.116774	0.107878	0.226412	0.436257	0.201747	0.339312	-0.319483
AC074367.1	0.95811	0.978174	-0.00784789	0.00272609	0.0165697	0.64194	0.00101562	0.00629385	-0.649788
AC078785.1	0.121323	0.262461	0.217543	0.699595	0.806097	0.0768422	0.443941	0.59373	0.140701
AC078795.1	0.72819	0.839077	-0.0549189	0.466226	0.620931	0.163643	0.291571	0.440686	-0.218562
AC078795.2	0.0728199	0.183887	-0.278768	0.703378	0.808438	0.083958	0.0748625	0.164314	-0.362726
AC078799.1	0.12136	0.262507	-0.249526	0.0729999	0.171781	-0.40971	0.446349	0.595973	0.160184
AC078846.1	0.129009	0.274154	-0.211975	0.662805	0.77969	-0.0867232	0.491555	0.635816	-0.125252
AC078852.1	0.36598	0.548643	0.135607	0.114893	0.236213	0.33635	0.307574	0.457826	-0.200743
AC078852.2	0.0377618	0.114435	0.322675	0.232903	0.386121	0.262813	0.768312	0.851614	0.0598622
AC078860.2	0.0206333	0.0731806	-0.422717	0.304866	0.464612	-0.265522	0.509909	0.652027	-0.157195
AC078881.1	0.655586	0.788974	-0.0699713	0.111507	0.23139	0.356149	0.0390561	0.10136	-0.42612
AC078883.1	0.0660545	0.171406	-0.358087	0.0387991	0.108851	-0.570931	0.402473	0.55437	0.212844
AC078923.1	0.741041	0.848765	0.0614354	0.173871	0.315834	0.359386	0.221675	0.362582	-0.29795
AC078962.2	0.111415	0.247954	-0.351679	0.0283646	0.0868592	-0.686297	0.245078	0.38941	0.334618
AC078983.1	0.0423396	0.124512	0.303769	0.039574	0.11039	0.437603	0.494515	0.63864	-0.133834
AC079035.1	0.0552277	0.151546	-0.298458	0.135494	0.265341	0.32995	0.00212578	0.0111096	-0.628408
AC079061.1	0.00441547	0.0226785	-0.441583	0.251116	0.406634	0.252419	0.000658593	0.00450154	-0.694001
AC079075.1	0.416339	0.596175	-0.126229	0.0716749	0.169655	0.398648	0.0102472	0.037078	-0.524877
AC079140.6	0.000276986	0.00239684	-0.520385	0.681489	0.792903	-0.0829948	0.0192335	0.0594369	-0.43739
AC079142.1	0.195344	0.36443	-0.194676	0.321341	0.481505	0.21374	0.0397047	0.102522	-0.408416
AC079145.1	0.709222	0.825223	-0.0534869	0.325649	0.485836	0.20033	0.177217	0.310116	-0.253817
AC079163.2	0.265459	0.446667	0.226076	0.00391648	0.0214376	-0.831073	7.3044e-05	0.000795271	1.05715
AC079171.1	0.0605727	0.161413	-0.438082	0.066082	0.16004	-0.608617	0.576009	0.70464	0.170535
AC079174.1	0.463165	0.637981	-0.178565	0.408903	0.567649	-0.285006	0.737627	0.82902	0.106441
AC079174.2	0.911822	0.953395	-0.0231868	0.613304	0.742347	-0.150087	0.642781	0.75872	0.1269
AC079193.2	0.6561	0.789366	-0.0624008	0.00403933	0.0219207	0.574817	0.000563161	0.00402778	-0.637218
AC079209.1	0.720792	0.833538	-0.118133	0.0291802	0.088707	-0.986223	0.0352082	0.0935678	0.86809
AC079305.2	0.442568	0.61971	-0.154296	0.762072	0.851363	-0.0864366	0.79619	0.870982	-0.0678595
AC079305.4	0.00537471	0.0265204	-0.473516	0.016906	0.0599513	-0.56114	0.676738	0.784815	0.0876238
AC079316.1	0.943736	0.970701	-0.0148642	0.155921	0.29279	-0.423491	0.13743	0.257927	0.408627
AC079316.2	0.524961	0.69056	0.138043	0.108963	0.22777	-0.485883	0.0252773	0.07267	0.623926
AC079322.1	0.405347	0.586093	0.11518	0.000822194	0.0071472	0.661486	0.00272954	0.0135377	-0.546306
AC079331.1	0.5824	0.735183	0.0941031	0.347103	0.508343	-0.228353	0.150308	0.274753	0.322457
AC079331.2	0.215793	0.390391	0.213439	0.0840146	0.189779	-0.422448	0.0049029	0.0210953	0.635887
AC079336.2	0.0493911	0.139634	0.285998	0.0175238	0.0615776	0.491693	0.280639	0.428506	-0.205695
AC079336.3	6.49196e-07	1.33986e-05	0.721088	0.0195392	0.0666636	0.476431	0.193282	0.329359	0.244657
AC079336.7	1.00426e-05	0.000144041	0.61922	0.0139404	0.0519442	0.486753	0.467481	0.614581	0.132466
AC079414.3	0.924543	0.959449	-0.0135942	0.0272724	0.0844945	0.45177	0.0137629	0.0463453	-0.465364
AC079416.2	0.00268663	0.0151983	0.425827	0.147545	0.282055	0.291141	0.46779	0.614909	0.134686
AC079416.3	0.0190134	0.0686697	0.324821	0.270037	0.427412	0.216508	0.549762	0.68394	0.108312
AC079610.1	0.0490275	0.138902	-0.299052	0.350851	0.511969	0.201425	0.0121309	0.0421529	-0.500477
AC079684.2	0.545925	0.707699	0.0842407	0.583354	0.718247	0.108643	0.893761	0.934604	-0.0244025
AC079753.1	0.0648085	0.169241	-0.52127	0.0542161	0.138933	-0.766313	0.501901	0.645084	0.245043
AC079753.2	0.0368013	0.11243	-0.740158	0.00581268	0.0282332	-1.33232	0.172329	0.303977	0.592164
AC079781.5	0.324646	0.509112	0.142765	0.81273	0.885171	0.0487683	0.620559	0.741445	0.0939963
AC079790.2	0.407813	0.588275	-0.127368	0.525717	0.670818	0.139008	0.187204	0.322253	-0.266377
AC079804.3	0.24639	0.425536	-0.18612	0.0601144	0.149767	0.429794	0.00356727	0.0166205	-0.615914
AC079807.1	0.0229183	0.0792029	-0.357103	0.0753614	0.175858	-0.395261	0.851719	0.908816	0.0381581
AC079834.2	0.620262	0.764121	0.0745577	0.702798	0.808125	0.0815148	0.971842	0.98379	-0.00695706
AC079841.2	0.947539	0.97297	-0.0106542	0.0865128	0.193396	0.394986	0.0564805	0.133404	-0.40564
AC079848.1	0.60229	0.750306	-0.0858239	1.93173e-05	0.000635253	1.02701	5.69871e-07	1.35288e-05	-1.11284
AC079848.2	0.883313	0.937792	0.0249843	0.000110848	0.00191602	0.988489	4.92126e-05	0.00057525	-0.963505
AC079866.2	0.0962042	0.224194	0.255843	0.826293	0.893769	0.0478485	0.301448	0.451212	0.207994
AC079915.1	0.127653	0.272089	0.226155	0.895513	0.937435	0.0276217	0.30653	0.456792	0.198533
AC079921.2	0.640535	0.778522	0.0755283	0.752135	0.844552	-0.0725045	0.484577	0.630161	0.148033
AC079922.2	0.481167	0.654245	-0.0997781	0.985933	0.991766	-0.00355009	0.603862	0.727648	-0.096228
AC079944.2	0.949391	0.973728	-0.00919855	0.404801	0.564015	0.171539	0.341437	0.494403	-0.180737
AC080013.1	0.00737391	0.0338957	0.405576	0.436597	0.593494	-0.16128	0.00323096	0.0153896	0.566856
AC080013.4	0.0503837	0.141593	0.322766	0.0690204	0.165262	-0.424593	0.000548309	0.00395854	0.747358
AC080013.5	0.00297622	0.0164982	-0.579927	0.0283077	0.0867493	-0.606259	0.917479	0.949594	0.0263324
AC080023.1	0.544125	0.706066	0.149549	0.0823786	0.187297	-0.596001	0.0181422	0.0568881	0.745549
AC080037.2	0.0360121	0.110658	0.31593	0.0210503	0.0703639	0.4941	0.366414	0.518998	-0.17817
AC080080.1	0.249568	0.429112	-0.163697	0.0675318	0.162539	0.371025	0.00433718	0.0192102	-0.534722
AC080112.2	0.343455	0.527607	-0.116584	0.135145	0.264907	0.269756	0.0199678	0.061003	-0.38634
AC080112.5	0.0167922	0.0624706	-0.588964	0.00472683	0.0244586	-0.969029	0.222363	0.363388	0.380064
AC080188.2	0.172608	0.336104	0.219085	7.25434e-06	0.00035367	1.08156	0.000116817	0.00116288	-0.862471
AC083798.2	0.0165223	0.0616858	-0.350827	0.991149	0.994811	0.00232596	0.0662296	0.15001	-0.353153
AC083799.1	3.51405e-05	0.000421665	-0.624263	0.0140471	0.0522397	-0.51729	0.570301	0.70036	-0.106973
AC083836.1	0.50117	0.671436	-0.10008	0.110076	0.229261	0.338004	0.0249448	0.0718624	-0.438083
AC083837.1	5.27475e-22	6.80996e-20	1.29905	0.000324995	0.00388638	0.653939	0.000257169	0.00220257	0.645106
AC083841.1	0.381812	0.564115	-0.142587	0.96557	0.980573	-0.00999165	0.53461	0.671635	-0.132595
AC083843.2	0.578095	0.732114	-0.0880224	0.393597	0.553566	0.191869	0.177534	0.310384	-0.279891
AC083843.3	0.657087	0.789963	0.0549023	0.127595	0.254428	0.274264	0.186274	0.321128	-0.219362
AC083843.4	0.353235	0.536873	0.133444	0.363068	0.52355	0.185789	0.781139	0.860504	-0.0523447
AC083855.2	0.480616	0.653879	0.130741	0.120476	0.244274	-0.408156	0.0263919	0.0751616	0.538897
AC083862.2	3.3653e-06	5.63355e-05	1.23311	0.127123	0.253846	-0.5232	6.56997e-08	2.01778e-06	1.75631
AC083862.3	0.00693104	0.0323093	0.629159	0.0169495	0.0600338	-0.740457	1.94804e-06	3.94036e-05	1.36962
AC083880.1	0.643399	0.780732	-0.0670129	0.495861	0.646365	0.140041	0.275215	0.422555	-0.207054
AC083899.1	0.604414	0.752102	0.0814137	0.4896	0.64068	-0.154074	0.252471	0.397712	0.235487
AC083973.1	0.0024646	0.0142472	-0.699501	0.00300211	0.017742	-0.956028	0.379614	0.532112	0.256527
AC084018.2	0.990205	0.994996	-0.00180036	0.325407	0.485718	0.206413	0.281877	0.429886	-0.208213
AC084032.1	0.110737	0.246994	-0.254169	0.0114174	0.0449963	0.575979	8.19947e-05	0.000874959	-0.830147
AC084036.1	0.000225395	0.00201545	-0.567269	0.891557	0.935144	-0.0296098	0.0074442	0.029026	-0.537659
AC084082.1	0.220517	0.396124	0.249468	0.208519	0.358595	0.363931	0.66804	0.778394	-0.114463
AC084117.1	0.940719	0.969106	-0.012021	0.558236	0.697962	0.134415	0.489369	0.633913	-0.146437
AC084125.2	0.000498194	0.00392309	0.550209	0.0315648	0.0938418	0.482162	0.742278	0.832292	0.0680463
AC084198.4	0.576194	0.730768	-0.0737637	0.0344685	0.0997109	0.412465	0.00699737	0.0276759	-0.486229
AC084262.2	0.0198251	0.0708063	-0.381642	0.0740979	0.173798	-0.414361	0.877948	0.925221	0.0327197
AC084782.2	0.229029	0.405737	-0.174913	0.00585461	0.0283447	0.571229	0.000100802	0.00102592	-0.746142
AC084782.3	0.742617	0.849414	0.0493101	0.000301206	0.00371227	0.776943	0.000245329	0.00212203	-0.727633
AC084783.1	0.0486501	0.138118	-0.287852	0.331469	0.49161	0.201362	0.0107022	0.0382692	-0.489214
AC084809.1	0.243633	0.422554	-0.170819	0.0302845	0.0909795	0.452623	0.00125046	0.00737543	-0.623443
AC084816.1	0.198294	0.368224	-0.197875	0.0275632	0.085115	0.521291	0.00101523	0.0062933	-0.719166
AC084819.1	0.0193974	0.0697551	-0.402306	0.0935127	0.204455	0.413065	0.000340286	0.00275097	-0.815371
AC084824.2	0.508394	0.677783	0.0947879	0.0232359	0.075533	0.463712	0.050249	0.122575	-0.368924
AC084864.2	0.0128796	0.051222	0.432232	0.0710957	0.168686	0.445005	0.955177	0.9738	-0.0127733
AC084871.1	0.784655	0.875911	0.0855708	0.0404369	0.112152	-0.860415	0.0133296	0.0453019	0.945986
AC084871.2	0.797853	0.884679	-0.0866567	0.0689177	0.165136	-0.844742	0.0737312	0.162291	0.758085
AC084871.4	0.243974	0.422934	0.346828	0.578772	0.714403	-0.232953	0.134327	0.253767	0.579781
AC084876.1	0.507559	0.67713	-0.0966343	0.545594	0.686761	0.125187	0.245892	0.390259	-0.221821
AC084880.1	0.00384391	0.0202814	-0.714116	0.36734	0.528181	-0.315378	0.216175	0.356149	-0.398738
AC087163.2	0.140358	0.290855	0.26993	2.9336e-05	0.000821368	1.12588	0.000602722	0.00420478	-0.855954
AC087164.1	0.552448	0.712885	0.103048	0.133537	0.262766	0.369972	0.240572	0.384441	-0.266924
AC087222.1	0.407763	0.588244	0.124077	0.633289	0.757818	-0.101441	0.250384	0.395522	0.225517
AC087235.2	0.0239458	0.0815943	-0.381794	0.027703	0.085383	0.531078	4.41837e-05	0.000529268	-0.912872
AC087239.1	0.00866969	0.0384028	-0.555237	0.00625722	0.0297094	-0.795869	0.356311	0.509206	0.240632
AC087276.2	0.204235	0.375931	0.173258	0.0148916	0.0545461	0.473217	0.0939645	0.195044	-0.29996
AC087280.2	0.0152105	0.0580039	-0.385528	0.143309	0.276276	0.330705	0.000615455	0.00426486	-0.716234
AC087284.1	0.0277034	0.0914194	-0.411241	0.0022442	0.0144135	-0.79318	0.10462	0.210989	0.381939
AC087286.4	0.106495	0.240551	-0.258119	0.0150367	0.0549011	-0.543285	0.161156	0.289321	0.285165
AC087289.1	0.0860661	0.207368	0.398524	0.554647	0.694826	0.194526	0.502071	0.645212	0.203998
AC087289.5	0.861996	0.924545	0.0260732	0.318041	0.478064	0.213218	0.341888	0.494874	-0.187145
AC087294.1	0.0659539	0.171289	-0.261712	0.865603	0.917894	0.0342495	0.112611	0.222887	-0.295961
AC087318.1	0.392463	0.574775	-0.131813	0.00011867	0.00198601	0.850686	1.5845e-06	3.28442e-05	-0.982498
AC087392.3	0.19697	0.366554	0.182779	0.000620214	0.00591778	0.692225	0.00624423	0.0253736	-0.509445
AC087477.2	0.0886328	0.211519	-0.281798	0.00560849	0.0275497	0.655675	1.90632e-05	0.000268879	-0.937473
AC087482.1	0.000403739	0.00328312	0.543227	0.000825986	0.00717124	0.729371	0.353067	0.506058	-0.186144
AC087500.1	0.289227	0.472756	0.177038	0.00450066	0.0236392	0.717466	0.0215032	0.0643311	-0.540428
AC087501.4	0.913571	0.954163	0.0157194	0.272692	0.430539	-0.225461	0.203322	0.341098	0.24118
AC087521.2	6.16976e-05	0.000677734	-0.746864	0.0682997	0.163968	0.490157	6.52762e-07	1.52202e-05	-1.23702
AC087588.2	0.360654	0.543837	-0.135327	0.0689442	0.165174	0.382934	0.00773059	0.0298864	-0.518261
AC087623.2	0.0468841	0.134289	0.30651	0.623305	0.750743	0.107295	0.323797	0.474943	0.199216
AC087632.2	0.0609161	0.162043	0.260443	0.330585	0.490751	0.191895	0.706348	0.805874	0.0685473
AC087645.2	0.267069	0.448331	0.202233	0.210255	0.360723	-0.322802	0.0272829	0.0769654	0.525035
AC087672.2	0.0105004	0.0440746	0.483499	0.621095	0.748625	-0.131843	0.0126542	0.0435229	0.615343
AC087741.1	0.0038755	0.0204223	0.40156	0.415511	0.573819	-0.155972	0.00171646	0.00944482	0.557532
AC087741.3	0.198748	0.368707	-0.229267	0.00236183	0.0149496	-0.766963	0.0202882	0.0617293	0.537696
AC087749.1	0.703449	0.821202	-0.0687637	0.154572	0.291003	0.365591	0.0669323	0.151046	-0.434354
AC087752.3	0.775108	0.869907	-0.0421217	5.96035e-05	0.00128915	0.857581	5.25027e-06	8.96403e-05	-0.899702
AC087783.1	0.644355	0.781212	0.0840311	0.134071	0.263526	0.388273	0.203131	0.34086	-0.304242
AC087821.1	0.887934	0.940493	-0.0217924	0.03472	0.100203	0.465791	0.0166359	0.0533078	-0.487583
AC087854.1	0.781252	0.873978	0.0475024	0.661854	0.778934	0.10636	0.792946	0.868979	-0.0588577
AC087854.2	0.063397	0.166786	0.250579	0.483838	0.636125	0.134006	0.50924	0.651542	0.116573
AC087893.3	0.019494	0.0699942	-0.422599	0.565306	0.703856	-0.147452	0.244613	0.389159	-0.275147
AC089999.4	0.0455383	0.131352	0.291336	0.235854	0.389336	0.24503	0.808108	0.879237	0.0463055
AC090001.1	0.907911	0.951342	-0.0186352	0.00823507	0.0358751	0.608032	0.00318549	0.0152111	-0.626667
AC090004.1	0.116539	0.255736	0.225662	0.105473	0.222734	0.330698	0.57701	0.70537	-0.105037
AC090004.2	0.140235	0.290772	-0.288025	0.819884	0.889597	0.0631087	0.169908	0.300721	-0.351134
AC090061.1	0.758972	0.859399	-0.0463572	0.00108758	0.00869326	0.70663	0.000165148	0.00155239	-0.752987
AC090071.1	0.403438	0.584248	0.126978	0.000319992	0.00384855	0.782311	0.00107756	0.00658144	-0.655332
AC090114.2	0.000916832	0.00648479	-0.361124	0.214157	0.365468	-0.192362	0.228492	0.370305	-0.168762
AC090114.3	0.0537091	0.148334	0.251101	0.367454	0.528308	0.167045	0.623647	0.743775	0.0840563
AC090151.1	0.581537	0.734749	0.0985924	0.000587785	0.00572966	0.917177	0.000945526	0.00595473	-0.818585
[truncated: 19,341 more rows]
