# Supplementary material for: Upper airway gene expression reveals suppressed immune responses to SARS-CoV-2 compared with other respiratory viruses
Source: Nat Commun. 2020 Nov 17;11:5854. doi: 10.1038/s41467-020-19587-y (PMC7673985; doi:10.1038/s41467-020-19587-y)
Supplement: Supplementary file 6 — Supplementary Data 3 [file 41467_2020_19587_MOESM6_ESM.xlsx]

## Sheet: Comparisons to No Virus
pathway	in_figure	pval_other_vs_no	padj_other_vs_no	ES_other_vs_no	NES_other_vs_no	size_other_vs_no	leadingEdge_other_vs_no	pval_covid_vs_no	padj_covid_vs_no	ES_covid_vs_no	NES_covid_vs_no	size_covid_vs_no	leadingEdge_covid_vs_no
Interferon Signaling	1	1.84e-25	2.32e-23	0.657256	3.38951	114	BST2,DDX58,EIF2AK2,FCGR1A,FCGR1B,FLNA,GBP1,GBP2,GBP4,GBP5,HERC5,HLA-A,HLA-B,HLA-C,HLA-DRB1,HLA-DRB5,HLA-E,HLA-F,HLA-G,ICAM1,IFI27,IFI30,IFI35,IFI6,IFIT1,IFIT2,IFIT3,IFITM1,IFITM2,IFITM3,IFNG,IRF1,IRF4,IRF7,IRF8,ISG15,ISG20,MT2A,MX1,MX2,OAS1,OAS2,OAS3,OASL,PML,PSMB8,PTAFR,RSAD2,SOCS1,SOCS3,SP100,STAT1,STAT2,TRIM21,TRIM22,TRIM25,TRIM34,TRIM38,TRIM5,UBE2L6,USP18,XAF1	6.14e-27	2.76e-24	0.741694	3.49063	84	ADAR,B2M,BST2,CIITA,DDX58,EIF2AK2,EIF4A2,GBP1,GBP3,GBP4,GBP5,HERC5,HLA-A,HLA-B,HLA-C,HLA-DQA1,HLA-DRA,HLA-DRB1,HLA-DRB5,HLA-E,HLA-F,HLA-G,IFI27,IFI30,IFI35,IFI6,IFIT1,IFIT2,IFIT3,IFITM1,IFITM3,IRF4,IRF7,IRF9,ISG15,ISG20,MT2A,MX1,MX2,OAS1,OAS2,OAS3,OASL,PML,PSMB8,RSAD2,SP100,STAT1,STAT2,TRIM14,TRIM21,TRIM22,TRIM34,TRIM5,UBA7,UBE2L6,USP18,XAF1
Interferon alpha/beta signaling	1	5.04e-21	5.54e-19	0.780411	3.35505	49	BST2,GBP2,HLA-F,HLA-G,IFI27,IFI35,IFI6,IFIT1,IFIT2,IFIT3,IFITM1,IFITM2,IFITM3,IRF1,IRF4,IRF7,IRF8,ISG15,ISG20,MX1,MX2,OAS1,OAS2,OAS3,OASL,RSAD2,SOCS1,SOCS3,STAT1,STAT2,USP18,XAF1	4.4e-21	9.9e-19	0.837675	3.39479	38	BST2,HLA-A,HLA-F,IFI27,IFI35,IFI6,IFIT1,IFIT2,IFIT3,IFITM1,IFITM3,IRF7,IRF9,ISG15,ISG20,MX1,MX2,OAS1,OAS2,OAS3,OASL,PSMB8,RSAD2,STAT1,STAT2,USP18,XAF1
Antiviral mechanism by IFN-stimulated genes	1	9.52e-10	2.7e-08	0.697029	2.79271	35	DDX58,HERC5,IFIT1,ISG15,MX1,MX2,OAS1,OAS2,OAS3,OASL,STAT1,UBE2L6,USP18	4.79e-14	4.31e-12	0.825709	3.07348	27	DDX58,EIF2AK2,HERC5,IFIT1,ISG15,MX1,MX2,OAS1,OAS2,OAS3,OASL,STAT1,UBE2L6,USP18
Interferon gamma signaling	1	2.62e-14	1.54e-12	0.644307	2.97799	69	CD44,CIITA,FCGR1A,FCGR1B,GBP1,GBP2,GBP3,GBP4,GBP5,HLA-A,HLA-B,HLA-C,HLA-DQA1,HLA-DRB1,HLA-DRB5,HLA-E,HLA-F,HLA-G,ICAM1,IFI30,IFNG,IFNGR2,IRF1,IRF4,IRF7,IRF8,IRF9,JAK2,MT2A,OAS1,OAS2,OAS3,OASL,PML,PTAFR,PTPN6,SOCS1,SOCS3,SP100,STAT1,TRIM21,TRIM22,TRIM25,TRIM31,TRIM34,TRIM38,TRIM5	6.73e-12	5.05e-10	0.703708	2.94522	46	B2M,CIITA,GBP1,GBP3,GBP4,GBP5,HLA-A,HLA-B,HLA-C,HLA-DPA1,HLA-DQA1,HLA-DRA,HLA-DRB1,HLA-DRB5,HLA-E,HLA-F,HLA-G,IFI30,IRF4,IRF7,IRF9,JAK2,MT2A,OAS1,OAS2,OAS3,OASL,PML,SP100,STAT1,TRIM14,TRIM21,TRIM22,TRIM26,TRIM34,TRIM38,TRIM5
Cytokine Signaling in Immune system	1	1.23e-58	5.41e-56	0.584895	3.47142	418	ACTB,ADAR,ALOX5,APBB1IP,AREG,ARRB2,BATF,BIRC3,BIRC5,BST2,CASP1,CCL2,CCL20,CCL3,CCL3L3,CCL4,CCL5,CCR1,CCR2,CCR5,CD27,CD4,CD44,CD80,CD86,CIITA,CISH,CNN2,CSF1,CSF1R,CSF2RA,CSF2RB,CSF3,CSF3R,CSK,CXCL10,CXCL2,DDX58,DUSP2,DUSP5,DUSP6,EBI3,EIF2AK2,EREG,F13A1,FASLG,FCGR1A,FCGR1B,FLNA,FPR1,FYN,GAB2,GATA3,GBP1,GBP2,GBP3,GBP4,GBP5,GSTO1,H3C10,H3C12,H3C13,H3C14,H3C15,H3C2,H3C3,H3C4,H3C7,H3C8,HAVCR2,HBEGF,HCK…	3.15e-19	4.73e-17	0.53373	2.8201	197	ADAR,B2M,BST2,BTC,CASP1,CCL2,CCR5,CD80,CIITA,CXCL10,DDX58,EIF2AK2,EIF4A2,FASLG,GBP1,GBP3,GBP4,GBP5,H3C10,H3C12,H3C13,H3C2,H3C3,H3C7,H3C8,HERC5,HLA-A,HLA-B,HLA-C,HLA-DQA1,HLA-DRA,HLA-DRB1,HLA-DRB5,HLA-E,HLA-F,HLA-G,IFI27,IFI30,IFI35,IFI6,IFIT1,IFIT2,IFIT3,IFITM1,IFITM3,IL15RA,IL7,IRF4,IRF7,IRF9,IRS1,ISG15,ISG20,LGALS9,MT2A,MX1,MX2,NOS2,OAS1,OAS2,OAS3,OASL,PML,PRLR,PSMA4,PSMB10,PSMB8,PSMB9,PSME1,PS…
ISG15 antiviral mechanism		1.83e-06	1.68e-05	0.643154	2.46034	29	DDX58,EIF2AK2,HERC5,IFIT1,ISG15,MX1,MX2,STAT1,TRIM25,UBE2L6,USP18	2.88e-09	1.85e-07	0.783898	2.74932	22	DDX58,EIF2AK2,HERC5,IFIT1,ISG15,MX1,MX2,STAT1,UBE2L6,USP18
RMTs methylate histone arginines		0.000111973	0.000648265	0.52621	2.13767	38	DNMT3A,H2AC11,H2AC12,H2AC13,H2AC14,H2AC16,H2AC17,H2AC18,H2AC21,H2AC4,H2AC8,H3C10,H3C11,H3C12,H3C13,H3C14,H3C15,H3C2,H3C3,H3C4,H3C7,H3C8,H4C11,H4C9,JAK2	2.37e-08	1.34e-06	0.733661	2.70397	26	H2AC11,H2AC12,H2AC14,H2AC16,H2AC17,H2AC19,H2AC20,H2AC4,H3C10,H3C12,H3C13,H3C2,H3C3,H3C7,H3C8,H4C11,H4C13,H4C14,H4C3,H4C6,H4C9,JAK2,PRMT7
Amyloid fiber formation		4.82e-08	6.84e-07	0.588643	2.53882	50	H2AC14,H2AC18,H2AC4,H2BC10,H2BC11,H2BC12,H2BC13,H2BC14,H2BC17,H2BC3,H2BC6,H2BC7,H2BC9,H3C10,H3C12,H3C13,H3C14,H3C15,H3C2,H3C3,H3C7,H3C8,H4C9,SAA1,TGFBI,UBE2L6	7.39e-08	3.69e-06	0.671904	2.62676	33	B2M,H2AC14,H2AC19,H2AC20,H2AC4,H2BC11,H2BC17,H2BC3,H2BC6,H2BC7,H3C10,H3C12,H3C13,H3C2,H3C3,H3C7,H3C8,H4C11,H4C13,H4C14,H4C3,H4C6,H4C9,SAA1,UBB,UBE2L6
HDACs deacetylate histones		1.6e-09	4.02e-08	0.621362	2.67993	50	H2AC11,H2AC12,H2AC13,H2AC14,H2AC16,H2AC18,H2AC4,H2BC10,H2BC11,H2BC12,H2BC13,H2BC14,H2BC17,H2BC3,H2BC6,H2BC7,H2BC8,H2BC9,H3C10,H3C12,H3C13,H3C14,H3C15,H3C2,H3C3,H3C7,H3C8,H4C9	1.25e-07	5.64e-06	0.669613	2.5974	32	H2AC11,H2AC12,H2AC14,H2AC16,H2AC17,H2AC19,H2AC20,H2AC4,H2BC11,H2BC17,H2BC3,H2BC6,H2BC7,H3C10,H3C12,H3C13,H3C2,H3C3,H3C7,H3C8,H4C11,H4C13,H4C14,H4C3,H4C6,H4C9
DNA methylation		2.21e-09	5.4e-08	0.655573	2.68998	40	H2AC14,H2AC18,H2AC4,H2BC10,H2BC11,H2BC12,H2BC13,H2BC14,H2BC17,H2BC3,H2BC6,H2BC7,H2BC8,H2BC9,H3C10,H3C12,H3C13,H3C14,H3C15,H3C2,H3C3,H3C7,H3C8,H4C9,UHRF1	7.03e-07	1.98e-05	0.68943	2.54096	26	H2AC14,H2AC19,H2AC20,H2AC4,H2BC11,H2BC17,H2BC3,H2BC4,H2BC6,H2BC7,H3C10,H3C12,H3C13,H3C2,H3C3,H3C7,H3C8,H4C11,H4C13,H4C14,H4C3,H4C6,H4C9
SIRT1 negatively regulates rRNA expression		3.94e-09	7.63e-08	0.656918	2.66865	38	H2AC14,H2AC18,H2AC4,H2BC10,H2BC11,H2BC12,H2BC13,H2BC14,H2BC17,H2BC3,H2BC6,H2BC7,H2BC8,H2BC9,H3C10,H3C12,H3C13,H3C14,H3C15,H3C2,H3C3,H3C7,H3C8,H4C9	7.03e-07	1.98e-05	0.68943	2.54096	26	H2AC14,H2AC19,H2AC20,H2AC4,H2BC11,H2BC17,H2BC3,H2BC4,H2BC6,H2BC7,H3C10,H3C12,H3C13,H3C2,H3C3,H3C7,H3C8,H4C11,H4C13,H4C14,H4C3,H4C6,H4C9
ERCC6 (CSB) and EHMT2 (G9a) positively regulate rRNA expression		2e-08	3.09e-07	0.627361	2.61794	42	H2AC14,H2AC18,H2AC4,H2BC10,H2BC11,H2BC12,H2BC13,H2BC14,H2BC17,H2BC3,H2BC6,H2BC7,H2BC8,H2BC9,H3C10,H3C12,H3C13,H3C14,H3C15,H3C2,H3C3,H3C7,H3C8,H4C9	7.03e-07	1.98e-05	0.68943	2.54096	26	H2AC14,H2AC19,H2AC20,H2AC4,H2BC11,H2BC17,H2BC3,H2BC4,H2BC6,H2BC7,H3C10,H3C12,H3C13,H3C2,H3C3,H3C7,H3C8,H4C11,H4C13,H4C14,H4C3,H4C6,H4C9
Meiotic recombination		4.95e-08	6.92e-07	0.611222	2.60685	46	BRCA2,H2AC14,H2AC18,H2AC4,H2BC10,H2BC11,H2BC12,H2BC13,H2BC14,H2BC17,H2BC3,H2BC6,H2BC7,H2BC9,H3C10,H3C12,H3C13,H3C14,H3C15,H3C2,H3C3,H3C7,H3C8,H4C9,NBN	7.03e-07	1.98e-05	0.68943	2.54096	26	H2AC14,H2AC19,H2AC20,H2AC4,H2BC11,H2BC17,H2BC3,H2BC4,H2BC6,H2BC7,H3C10,H3C12,H3C13,H3C2,H3C3,H3C7,H3C8,H4C11,H4C13,H4C14,H4C3,H4C6,H4C9
HATs acetylate histones		2.87e-08	4.15e-07	0.554846	2.51339	62	ACTB,H2AC11,H2AC12,H2AC13,H2AC14,H2AC16,H2AC18,H2AC4,H2BC10,H2BC11,H2BC12,H2BC13,H2BC14,H2BC17,H2BC3,H2BC6,H2BC7,H2BC8,H2BC9,H3C10,H3C12,H3C13,H3C14,H3C15,H3C2,H3C3,H3C7,H3C8,H4C9	9.03e-07	2.38e-05	0.618274	2.51858	39	H2AC11,H2AC12,H2AC14,H2AC16,H2AC17,H2AC19,H2AC20,H2AC4,H2BC11,H2BC12,H2BC17,H2BC3,H2BC4,H2BC6,H2BC7,H3C10,H3C12,H3C13,H3C2,H3C3,H3C7,H3C8,H4C11,H4C13,H4C14,H4C3,H4C6,H4C9,JADE2,MBIP,YEATS2
RNA Polymerase I Promoter Opening		1.58e-09	4.02e-08	0.674481	2.73538	36	H2AC14,H2AC18,H2AC4,H2BC10,H2BC11,H2BC12,H2BC13,H2BC14,H2BC17,H2BC3,H2BC6,H2BC7,H2BC8,H2BC9,H3C10,H3C12,H3C13,H3C14,H3C15,H3C2,H3C3,H3C7,H3C8,H4C9	1.06e-06	2.38e-05	0.675358	2.51384	27	H2AC14,H2AC19,H2AC20,H2AC4,H2BC11,H2BC17,H2BC3,H2BC4,H2BC6,H2BC7,H3C10,H3C12,H3C13,H3C2,H3C3,H3C7,H3C8,H4C11,H4C13,H4C14,H4C3,H4C6,H4C9
Activated PKN1 stimulates transcription of AR (androgen receptor) regulated genes KLK2 and KLK3		5.66e-09	9.77e-08	0.647385	2.63181	39	H2AC14,H2AC18,H2AC4,H2BC10,H2BC11,H2BC12,H2BC13,H2BC14,H2BC17,H2BC3,H2BC6,H2BC7,H2BC8,H2BC9,H3C10,H3C12,H3C13,H3C14,H3C15,H3C2,H3C3,H3C7,H3C8,H4C9	1.06e-06	2.38e-05	0.675077	2.51279	27	H2AC14,H2AC19,H2AC20,H2AC4,H2BC11,H2BC17,H2BC3,H2BC4,H2BC6,H2BC7,H3C10,H3C12,H3C13,H3C2,H3C3,H3C7,H3C8,H4C11,H4C13,H4C14,H4C3,H4C6,H4C9
Meiosis		2.02e-07	2.19e-06	0.548843	2.45435	57	BRCA2,H2AC14,H2AC18,H2AC4,H2BC10,H2BC11,H2BC12,H2BC13,H2BC14,H2BC17,H2BC3,H2BC6,H2BC7,H2BC8,H2BC9,H3C10,H3C12,H3C13,H3C14,H3C15,H3C2,H3C3,H3C7,H3C8,H4C9,LMNB1,NBN,SUN2	1.01e-06	2.38e-05	0.668377	2.50544	28	H2AC14,H2AC19,H2AC20,H2AC4,H2BC11,H2BC12,H2BC17,H2BC3,H2BC4,H2BC6,H2BC7,H3C10,H3C12,H3C13,H3C2,H3C3,H3C7,H3C8,H4C11,H4C13,H4C14,H4C3,H4C6,H4C9,REC8
RUNX1 regulates genes involved in megakaryocyte differentiation and platelet function		4.21e-09	7.73e-08	0.618254	2.65814	48	H2AC14,H2AC18,H2AC4,H2BC10,H2BC11,H2BC12,H2BC13,H2BC14,H2BC17,H2BC3,H2BC6,H2BC7,H2BC9,H3C10,H3C12,H3C13,H3C14,H3C15,H3C2,H3C3,H3C7,H3C8,H4C9,NFE2,NR4A3,PRKCQ	1.29e-06	2.77e-05	0.672802	2.50432	27	H2AC14,H2AC19,H2AC20,H2AC4,H2BC11,H2BC17,H2BC3,H2BC4,H2BC6,H2BC7,H3C10,H3C12,H3C13,H3C2,H3C3,H3C7,H3C8,H4C11,H4C13,H4C14,H4C3,H4C6,H4C9
PRC2 methylates histones and DNA		3.87e-09	7.63e-08	0.647591	2.71655	43	EZH2,H2AC14,H2AC18,H2AC4,H2BC10,H2BC11,H2BC12,H2BC13,H2BC14,H2BC17,H2BC3,H2BC6,H2BC7,H2BC9,H3C10,H3C12,H3C13,H3C14,H3C15,H3C2,H3C3,H3C7,H3C8,H4C9,PHF19	1.46e-06	2.83e-05	0.671272	2.49863	27	H2AC14,H2AC19,H2AC20,H2AC4,H2BC11,H2BC17,H2BC3,H2BC4,H2BC6,H2BC7,H3C10,H3C12,H3C13,H3C2,H3C3,H3C7,H3C8,H4C11,H4C13,H4C14,H4C3,H4C6,H4C9
NoRC negatively regulates rRNA expression		1.61e-07	1.82e-06	0.576807	2.48777	50	H2AC14,H2AC18,H2AC4,H2BC10,H2BC11,H2BC12,H2BC13,H2BC14,H2BC17,H2BC3,H2BC6,H2BC7,H2BC9,H3C10,H3C12,H3C13,H3C14,H3C15,H3C2,H3C3,H3C7,H3C8,H4C9	1.51e-06	2.83e-05	0.670241	2.49479	27	H2AC14,H2AC19,H2AC20,H2AC4,H2BC11,H2BC17,H2BC3,H2BC4,H2BC6,H2BC7,H3C10,H3C12,H3C13,H3C2,H3C3,H3C7,H3C8,H4C11,H4C13,H4C14,H4C3,H4C6,H4C9
Negative epigenetic regulation of rRNA expression		2.58e-07	2.77e-06	0.570798	2.47433	51	H2AC14,H2AC18,H2AC4,H2BC10,H2BC11,H2BC12,H2BC13,H2BC14,H2BC17,H2BC3,H2BC6,H2BC7,H2BC9,H3C10,H3C12,H3C13,H3C14,H3C15,H3C2,H3C3,H3C7,H3C8,H4C9	1.51e-06	2.83e-05	0.670241	2.49479	27	H2AC14,H2AC19,H2AC20,H2AC4,H2BC11,H2BC17,H2BC3,H2BC4,H2BC6,H2BC7,H3C10,H3C12,H3C13,H3C2,H3C3,H3C7,H3C8,H4C11,H4C13,H4C14,H4C3,H4C6,H4C9
Condensation of Prophase Chromosomes		1.53e-08	2.44e-07	0.637276	2.6149	40	H2AC14,H2AC18,H2AC4,H2BC10,H2BC11,H2BC12,H2BC13,H2BC14,H2BC17,H2BC3,H2BC6,H2BC7,H2BC8,H2BC9,H3C10,H3C12,H3C13,H3C14,H3C15,H3C2,H3C3,H3C7,H3C8,H4C9	1.61e-06	2.84e-05	0.648199	2.49471	30	CDK1,H2AC14,H2AC19,H2AC20,H2AC4,H2BC11,H2BC17,H2BC3,H2BC4,H2BC6,H2BC7,H3C10,H3C12,H3C13,H3C2,H3C3,H3C7,H3C8,H4C11,H4C13,H4C14,H4C3,H4C6,H4C9
B-WICH complex positively regulates rRNA expression		5.5e-08	7.45e-07	0.59944	2.56178	47	ACTB,H2AC14,H2AC18,H2AC4,H2BC10,H2BC11,H2BC12,H2BC13,H2BC14,H2BC17,H2BC3,H2BC6,H2BC7,H2BC9,H3C10,H3C12,H3C13,H3C14,H3C15,H3C2,H3C3,H3C7,H3C8,H4C9	3.73e-06	5.25e-05	0.650246	2.47632	29	H2AC14,H2AC19,H2AC20,H2AC4,H2BC11,H2BC17,H2BC3,H2BC4,H2BC6,H2BC7,H3C10,H3C12,H3C13,H3C2,H3C3,H3C7,H3C8,H4C11,H4C13,H4C14,H4C3,H4C6,H4C9
Positive epigenetic regulation of rRNA expression		1.71e-07	1.9e-06	0.568862	2.47316	52	ACTB,H2AC14,H2AC18,H2AC4,H2BC10,H2BC11,H2BC12,H2BC13,H2BC14,H2BC17,H2BC3,H2BC6,H2BC7,H2BC9,H3C10,H3C12,H3C13,H3C14,H3C15,H3C2,H3C3,H3C7,H3C8,H4C9	3.73e-06	5.25e-05	0.650246	2.47632	29	H2AC14,H2AC19,H2AC20,H2AC4,H2BC11,H2BC17,H2BC3,H2BC4,H2BC6,H2BC7,H3C10,H3C12,H3C13,H3C2,H3C3,H3C7,H3C8,H4C11,H4C13,H4C14,H4C3,H4C6,H4C9
Formation of the beta-catenin:TCF transactivating complex		1.07e-07	1.29e-06	0.602248	2.56857	46	H2AC14,H2AC18,H2AC4,H2BC10,H2BC11,H2BC12,H2BC13,H2BC14,H2BC17,H2BC3,H2BC6,H2BC7,H2BC9,H3C10,H3C12,H3C13,H3C14,H3C15,H3C2,H3C3,H3C7,H3C8,H4C9,RUNX3	2.46e-06	3.95e-05	0.663665	2.47031	27	H2AC14,H2AC19,H2AC20,H2AC4,H2BC11,H2BC17,H2BC3,H2BC4,H2BC6,H2BC7,H3C10,H3C12,H3C13,H3C2,H3C3,H3C7,H3C8,H4C11,H4C13,H4C14,H4C3,H4C6,H4C9
RNA Polymerase I Promoter Escape		9.97e-08	1.22e-06	0.616126	2.58456	43	H2AC14,H2AC18,H2AC4,H2BC10,H2BC11,H2BC12,H2BC13,H2BC14,H2BC17,H2BC3,H2BC6,H2BC7,H2BC8,H2BC9,H3C10,H3C12,H3C13,H3C14,H3C15,H3C2,H3C3,H3C7,H3C8,H4C9	2.39e-06	3.95e-05	0.656318	2.46023	28	H2AC14,H2AC19,H2AC20,H2AC4,H2BC11,H2BC17,H2BC3,H2BC4,H2BC6,H2BC7,H3C10,H3C12,H3C13,H3C2,H3C3,H3C7,H3C8,H4C11,H4C13,H4C14,H4C3,H4C6,H4C9
Transcriptional regulation by small RNAs		3.51e-07	3.72e-06	0.569279	2.4553	50	H2AC14,H2AC18,H2AC4,H2BC10,H2BC11,H2BC12,H2BC13,H2BC14,H2BC17,H2BC3,H2BC6,H2BC7,H2BC9,H3C10,H3C12,H3C13,H3C14,H3C15,H3C2,H3C3,H3C7,H3C8,H4C9	2.79e-06	4.34e-05	0.638767	2.45841	30	H2AC14,H2AC19,H2AC20,H2AC4,H2BC11,H2BC12,H2BC17,H2BC3,H2BC4,H2BC6,H2BC7,H3C10,H3C12,H3C13,H3C2,H3C3,H3C7,H3C8,H4C11,H4C13,H4C14,H4C3,H4C6,H4C9,NUP205
Reproduction		9.53e-06	6.87e-05	0.492445	2.23393	63	BRCA2,CDK2,H2AC14,H2AC18,H2AC4,H2AC8,H2BC10,H2BC11,H2BC12,H2BC13,H2BC14,H2BC17,H2BC3,H2BC6,H2BC7,H2BC8,H2BC9,H3-3B,H3C10,H3C12,H3C13,H3C14,H3C15,H3C2,H3C3,H3C4,H3C7,H3C8,H4C9,IZUMO1,LMNB1,NBN,SUN2	2.99e-06	4.49e-05	0.637872	2.45497	30	H2AC14,H2AC19,H2AC20,H2AC4,H2BC11,H2BC12,H2BC17,H2BC3,H2BC4,H2BC6,H2BC7,H3C10,H3C12,H3C13,H3C2,H3C3,H3C7,H3C8,H4C11,H4C13,H4C14,H4C3,H4C6,H4C9,REC8
RNA Polymerase I Transcription		8.45e-07	8.17e-06	0.560274	2.42871	51	H2AC14,H2AC18,H2AC4,H2BC10,H2BC11,H2BC12,H2BC13,H2BC14,H2BC17,H2BC3,H2BC6,H2BC7,H2BC9,H3C10,H3C12,H3C13,H3C14,H3C15,H3C2,H3C3,H3C7,H3C8,H4C9	6.88e-06	8.48e-05	0.643197	2.44947	29	H2AC14,H2AC19,H2AC20,H2AC4,H2BC11,H2BC17,H2BC3,H2BC4,H2BC6,H2BC7,H3C10,H3C12,H3C13,H3C2,H3C3,H3C7,H3C8,H4C11,H4C13,H4C14,H4C3,H4C6,H4C9
RNA Polymerase I Promoter Clearance		8.45e-07	8.17e-06	0.560274	2.42871	51	H2AC14,H2AC18,H2AC4,H2BC10,H2BC11,H2BC12,H2BC13,H2BC14,H2BC17,H2BC3,H2BC6,H2BC7,H2BC9,H3C10,H3C12,H3C13,H3C14,H3C15,H3C2,H3C3,H3C7,H3C8,H4C9	6.88e-06	8.48e-05	0.643197	2.44947	29	H2AC14,H2AC19,H2AC20,H2AC4,H2BC11,H2BC17,H2BC3,H2BC4,H2BC6,H2BC7,H3C10,H3C12,H3C13,H3C2,H3C3,H3C7,H3C8,H4C11,H4C13,H4C14,H4C3,H4C6,H4C9
RUNX1 regulates transcription of genes involved in differentiation of HSCs		2.02e-08	3.09e-07	0.576167	2.54014	55	GATA3,H2AC14,H2AC18,H2AC4,H2AC8,H2BC10,H2BC11,H2BC12,H2BC13,H2BC14,H2BC17,H2BC3,H2BC6,H2BC7,H2BC8,H2BC9,H3-3B,H3C10,H3C12,H3C13,H3C14,H3C15,H3C2,H3C3,H3C4,H3C7,H3C8,H4C9,LMO2,PSMB10,PSMB8,PSMB9,PSME2,SPI1	1.64e-06	2.84e-05	0.568328	2.44213	51	H2AC14,H2AC19,H2AC20,H2AC4,H2BC11,H2BC17,H2BC3,H2BC4,H2BC6,H2BC7,H3C10,H3C12,H3C13,H3C2,H3C3,H3C7,H3C8,H4C11,H4C13,H4C14,H4C3,H4C6,H4C9,PSMA2,PSMA4,PSMA6,PSMB10,PSMB8,PSMB9,PSMD14,PSME1,PSME2,UBB
Epigenetic regulation of gene expression		1.5e-07	1.76e-06	0.524441	2.41164	68	ACTB,EZH2,H2AC14,H2AC18,H2AC4,H2BC10,H2BC11,H2BC12,H2BC13,H2BC14,H2BC17,H2BC3,H2BC6,H2BC7,H2BC9,H3C10,H3C12,H3C13,H3C14,H3C15,H3C2,H3C3,H3C7,H3C8,H4C9,PHF19,UHRF1	4.13e-06	5.63e-05	0.633533	2.43827	30	H2AC14,H2AC19,H2AC20,H2AC4,H2BC11,H2BC17,H2BC3,H2BC4,H2BC6,H2BC7,H3C10,H3C12,H3C13,H3C2,H3C3,H3C7,H3C8,H4C11,H4C13,H4C14,H4C3,H4C6,H4C9
RHO GTPases activate PKNs		9.61e-08	1.19e-06	0.591843	2.52931	47	H2AC14,H2AC18,H2AC4,H2BC10,H2BC11,H2BC12,H2BC13,H2BC14,H2BC17,H2BC3,H2BC6,H2BC7,H2BC9,H3C10,H3C12,H3C13,H3C14,H3C15,H3C2,H3C3,H3C7,H3C8,H4C9	5.02e-06	6.64e-05	0.630033	2.4248	30	H2AC14,H2AC19,H2AC20,H2AC4,H2BC11,H2BC17,H2BC3,H2BC4,H2BC6,H2BC7,H3C10,H3C12,H3C13,H3C2,H3C3,H3C7,H3C8,H4C11,H4C13,H4C14,H4C3,H4C6,H4C9
Immune System		1.78e-113	1.57e-110	0.549754	3.40246	1026	AC002316.1,AC004151.1,ACTB,ADAM8,ADAR,ADGRE5,ADGRG3,AIM2,ALOX5,AP1S2,APBB1IP,AREG,ARHGAP9,ARRB2,ARSB,ASB2,ATP6V1B2,BATF,BIN2,BIRC3,BIRC5,BST1,BST2,BTK,BTN2A1,BTN3A1,BTN3A2,BTN3A3,BTNL8,C1QA,C1QB,C1QC,C1R,C2,C3,C3AR1,C4A,C4B,CARD11,CARD9,CASP1,CASP10,CASP4,CCL2,CCL20,CCL3,CCL3L3,CCL4,CCL5,CCR1,CCR2,CCR5,CD14,CD22,CD226,CD247,CD27,CD274,CD28,CD300A,CD300E,CD300LB,CD300LF,CD33,CD3D,CD3E,CD3G,CD4,CD4…	1.3e-18	1.46e-16	0.434735	2.4226	399	ADAR,B2M,BOLA2B,BPIFA1,BST2,BTC,BTN3A1,BTN3A2,BTN3A3,C1QA,C1QB,C1QC,C1R,C3,C4A,C4B,CARD11,CASP1,CCL2,CCR5,CD200R1,CD226,CD274,CD3E,CD74,CD80,CD8A,CD96,CFB,CFH,CIITA,CTSL,CTSO,CXCL10,DDX58,DEFB1,DHX58,DTX3L,DYNLT1,EIF2AK2,EIF4A2,ERAP2,FASLG,FBXO10,FBXO6,FCGR3A,FYN,GBP1,GBP3,GBP4,GBP5,H3C10,H3C12,H3C13,H3C2,H3C3,H3C7,H3C8,HERC5,HERC6,HLA-A,HLA-B,HLA-C,HLA-DMB,HLA-DOB,HLA-DPA1,HLA-DQA1,HLA-DRA,HLA-D…
Transcriptional regulation by RUNX1		2.73e-10	9.62e-09	0.532189	2.65116	96	CCND2,CR1,CTLA4,CTSL,ELF1,FOXP3,GATA3,H2AC14,H2AC18,H2AC4,H2AC8,H2BC10,H2BC11,H2BC12,H2BC13,H2BC14,H2BC17,H2BC3,H2BC6,H2BC7,H2BC8,H2BC9,H3-3B,H3C10,H3C12,H3C13,H3C14,H3C15,H3C2,H3C3,H3C4,H3C7,H3C8,H4C9,IFNG,IL2RA,LMO2,MOV10,NFE2,NR4A3,PML,PRKCB,PRKCQ,PSMB10,PSMB8,PSMB9,PSME2,SOCS3,SPI1,SRC,TNFRSF18	5.99e-07	1.98e-05	0.540217	2.41398	62	CTSL,H2AC14,H2AC19,H2AC20,H2AC4,H2BC11,H2BC17,H2BC3,H2BC4,H2BC6,H2BC7,H3C10,H3C12,H3C13,H3C2,H3C3,H3C7,H3C8,H4C11,H4C13,H4C14,H4C3,H4C6,H4C9,LIFR,PCGF5,PML,PSMA2,PSMA4,PSMA6,PSMB10,PSMB8,PSMB9,PSMD14,PSME1,PSME2,UBB
Gene Silencing by RNA		3.29e-06	2.84e-05	0.525155	2.36564	59	H2AC14,H2AC18,H2AC4,H2BC10,H2BC11,H2BC12,H2BC13,H2BC14,H2BC17,H2BC3,H2BC6,H2BC7,H2BC8,H2BC9,H3C10,H3C12,H3C13,H3C14,H3C15,H3C2,H3C3,H3C7,H3C8,H4C9,MYBL1,TDRD6,TDRD9	6.98e-06	8.48e-05	0.624969	2.40987	31	H2AC14,H2AC19,H2AC20,H2AC4,H2BC11,H2BC12,H2BC17,H2BC21,H2BC3,H2BC4,H2BC6,H2BC7,H3C10,H3C12,H3C13,H3C2,H3C3,H3C7,H3C8,H4C11,H4C13,H4C14,H4C3,H4C6,H4C9,HSP90AA1,NUP205
Pre-NOTCH Transcription and Translation		5.41e-08	7.44e-07	0.593085	2.54993	48	E2F1,H2AC14,H2AC18,H2AC4,H2AC8,H2BC10,H2BC11,H2BC12,H2BC13,H2BC14,H2BC17,H2BC3,H2BC6,H2BC7,H2BC8,H2BC9,H3-3B,H3C10,H3C12,H3C13,H3C14,H3C15,H3C2,H3C3,H3C4,H3C7,H3C8,H4C9,MOV10,NOTCH1	8.8e-06	0.000104167	0.622069	2.39415	30	H2AC14,H2AC19,H2AC20,H2AC4,H2BC11,H2BC17,H2BC3,H2BC4,H2BC6,H2BC7,H3C10,H3C12,H3C13,H3C2,H3C3,H3C7,H3C8,H4C11,H4C13,H4C14,H4C3,H4C6,H4C9
Transcriptional regulation of granulopoiesis		3.08e-09	7.1e-08	0.593523	2.61666	55	CDK2,CEBPB,CSF3R,E2F1,FLI1,GFI1,H2AC14,H2AC18,H2AC4,H2BC10,H2BC11,H2BC12,H2BC13,H2BC14,H2BC17,H2BC3,H2BC6,H2BC7,H2BC8,H2BC9,H3C10,H3C12,H3C13,H3C14,H3C15,H3C2,H3C3,H3C4,H3C7,H3C8,H4C9,PML,SPI1	1.37e-05	0.000158006	0.607083	2.35485	32	H2AC14,H2AC19,H2AC20,H2AC4,H2BC11,H2BC17,H2BC3,H2BC6,H2BC7,H3C10,H3C12,H3C13,H3C2,H3C3,H3C7,H3C8,H4C11,H4C13,H4C14,H4C3,H4C6,H4C9,PML
Deposition of new CENPA-containing nucleosomes at the centromere		0.000241148	0.00122665	0.532245	2.08065	33	CENPU,H2AC14,H2AC18,H2AC4,H2BC10,H2BC11,H2BC12,H2BC13,H2BC14,H2BC17,H2BC3,H2BC6,H2BC7,H2BC8,H2BC9,H4C9	3.49e-05	0.000334535	0.66709	2.33965	22	CENPQ,CENPS,H2AC14,H2AC19,H2AC20,H2AC4,H2BC11,H2BC12,H2BC17,H2BC3,H2BC4,H2BC6,H2BC7,H4C11,H4C13,H4C14,H4C3,H4C6,H4C9,MIS18A
Nucleosome assembly		0.000241148	0.00122665	0.532245	2.08065	33	CENPU,H2AC14,H2AC18,H2AC4,H2BC10,H2BC11,H2BC12,H2BC13,H2BC14,H2BC17,H2BC3,H2BC6,H2BC7,H2BC8,H2BC9,H4C9	3.49e-05	0.000334535	0.66709	2.33965	22	CENPQ,CENPS,H2AC14,H2AC19,H2AC20,H2AC4,H2BC11,H2BC12,H2BC17,H2BC3,H2BC4,H2BC6,H2BC7,H4C11,H4C13,H4C14,H4C3,H4C6,H4C9,MIS18A
Activation of HOX genes during differentiation		1.04e-08	1.69e-07	0.604946	2.60913	50	EGR2,EZH2,H2AC14,H2AC18,H2AC4,H2BC10,H2BC11,H2BC12,H2BC13,H2BC14,H2BC17,H2BC3,H2BC6,H2BC7,H2BC9,H3C10,H3C12,H3C13,H3C14,H3C15,H3C2,H3C3,H3C7,H3C8,H4C9,MAFB	2.75e-05	0.000281484	0.596736	2.31471	32	H2AC14,H2AC19,H2AC20,H2AC4,H2BC11,H2BC17,H2BC3,H2BC4,H2BC6,H2BC7,H3C10,H3C12,H3C13,H3C2,H3C3,H3C7,H3C8,H4C11,H4C13,H4C14,H4C3,H4C6,H4C9
Activation of anterior HOX genes in hindbrain development during early embryogenesis		1.04e-08	1.69e-07	0.604946	2.60913	50	EGR2,EZH2,H2AC14,H2AC18,H2AC4,H2BC10,H2BC11,H2BC12,H2BC13,H2BC14,H2BC17,H2BC3,H2BC6,H2BC7,H2BC9,H3C10,H3C12,H3C13,H3C14,H3C15,H3C2,H3C3,H3C7,H3C8,H4C9,MAFB	2.75e-05	0.000281484	0.596736	2.31471	32	H2AC14,H2AC19,H2AC20,H2AC4,H2BC11,H2BC17,H2BC3,H2BC4,H2BC6,H2BC7,H3C10,H3C12,H3C13,H3C2,H3C3,H3C7,H3C8,H4C11,H4C13,H4C14,H4C3,H4C6,H4C9
DDX58/IFIH1-mediated induction of interferon-alpha/beta		1.14e-06	1.08e-05	0.587358	2.41008	40	CASP10,DDX58,DHX58,HERC5,IFIH1,IKBKE,IRF7,ISG15,NFKB1,NFKB2,NFKBIA,NLRC5,RELA,S100A12,SAA1,TANK,TBK1,TNFAIP3,TRIM25,UBA7,UBE2D1,UBE2L6	1.82e-05	0.000200158	0.68111	2.30294	20	DDX58,DHX58,HERC5,IFIH1,IRF7,ISG15,NLRC5,SAA1,UBA7,UBE2L6
Chemokine receptors bind chemokines	1	3.31e-13	1.62e-11	0.775462	2.98363	31	CCL2,CCL3,CCL3L3,CCL4,CCL5,CCR1,CCR2,CCR5,CCRL2,CXCL10,CXCL11,CXCL13,CXCL2,CXCL3,CXCL9,CXCR1,CXCR2,CXCR3,CXCR4,CXCR6	1.89e-05	0.000202835	0.774265	2.25693	12	CCL2,CCR5,CX3CL1,CXCL10,CXCL11,CXCL13,CXCL9
Chromosome Maintenance		0.00105274	0.00480007	0.465693	1.98617	46	CENPL,CENPU,H2AC14,H2AC18,H2AC4,H2AC6,H2AC8,H2AX,H2BC10,H2BC11,H2BC12,H2BC13,H2BC14,H2BC15,H2BC17,H2BC21,H2BC3,H2BC6,H2BC7,H2BC8,H2BC9,H4C11,H4C8,H4C9,HJURP,KNL1,MIS18BP1,POLA2,POLD1,POLE,RFC2,RFC4,RPA2,TINF2	0.000119095	0.000878569	0.628632	2.25422	24	CENPQ,CENPS,H2AC14,H2AC19,H2AC20,H2AC4,H2BC11,H2BC12,H2BC17,H2BC3,H2BC4,H2BC6,H2BC7,H4C11,H4C13,H4C14,H4C3,H4C6,H4C9,MIS18A
Meiotic synapsis		0.000203259	0.00107107	0.54479	2.18275	35	H2AC14,H2AC18,H2AC4,H2BC10,H2BC11,H2BC12,H2BC13,H2BC14,H2BC17,H2BC3,H2BC6,H2BC7,H2BC8,H2BC9,H4C9,LMNB1,SUN2	4.22e-05	0.000387201	0.666363	2.25308	20	H2AC14,H2AC19,H2AC20,H2AC4,H2BC11,H2BC12,H2BC17,H2BC3,H2BC4,H2BC6,H2BC7,H4C11,H4C13,H4C14,H4C3,H4C6,H4C9,REC8
Recognition and association of DNA glycosylase with site containing an affected purine		6.23e-06	4.69e-05	0.627981	2.34191	27	H2AC14,H2AC18,H2AC4,H2AC6,H2AC8,H2AX,H2BC10,H2BC11,H2BC12,H2BC13,H2BC14,H2BC15,H2BC17,H2BC21,H2BC3,H2BC6,H2BC7,H2BC8,H2BC9,H4C11,H4C8,H4C9,MUTYH,NEIL3,TINF2	0.000108443	0.000827108	0.682484	2.23724	18	H2AC14,H2AC19,H2AC20,H2AC4,H2BC11,H2BC12,H2BC17,H2BC3,H2BC4,H2BC6,H2BC7,H4C11,H4C13,H4C14,H4C3,H4C6,H4C9
Cleavage of the damaged purine		6.23e-06	4.69e-05	0.627981	2.34191	27	H2AC14,H2AC18,H2AC4,H2AC6,H2AC8,H2AX,H2BC10,H2BC11,H2BC12,H2BC13,H2BC14,H2BC15,H2BC17,H2BC21,H2BC3,H2BC6,H2BC7,H2BC8,H2BC9,H4C11,H4C8,H4C9,MUTYH,NEIL3,TINF2	0.000108443	0.000827108	0.682484	2.23724	18	H2AC14,H2AC19,H2AC20,H2AC4,H2BC11,H2BC12,H2BC17,H2BC3,H2BC4,H2BC6,H2BC7,H4C11,H4C13,H4C14,H4C3,H4C6,H4C9
Depurination		6.23e-06	4.69e-05	0.627981	2.34191	27	H2AC14,H2AC18,H2AC4,H2AC6,H2AC8,H2AX,H2BC10,H2BC11,H2BC12,H2BC13,H2BC14,H2BC15,H2BC17,H2BC21,H2BC3,H2BC6,H2BC7,H2BC8,H2BC9,H4C11,H4C8,H4C9,MUTYH,NEIL3,TINF2	0.000108443	0.000827108	0.682484	2.23724	18	H2AC14,H2AC19,H2AC20,H2AC4,H2BC11,H2BC12,H2BC17,H2BC3,H2BC4,H2BC6,H2BC7,H4C11,H4C13,H4C14,H4C3,H4C6,H4C9
Packaging Of Telomere Ends		1.74e-05	0.000120281	0.636102	2.3278	25	H2AC14,H2AC18,H2AC4,H2BC10,H2BC11,H2BC12,H2BC13,H2BC14,H2BC17,H2BC3,H2BC6,H2BC7,H2BC8,H2BC9,H4C9	0.000108443	0.000827108	0.682484	2.23724	18	H2AC14,H2AC19,H2AC20,H2AC4,H2BC11,H2BC12,H2BC17,H2BC3,H2BC4,H2BC6,H2BC7,H4C11,H4C13,H4C14,H4C3,H4C6,H4C9
Recognition and association of DNA glycosylase with site containing an affected pyrimidine		2.01e-05	0.000134743	0.609096	2.30604	28	H2AC14,H2AC18,H2AC4,H2BC10,H2BC11,H2BC12,H2BC13,H2BC14,H2BC17,H2BC3,H2BC6,H2BC7,H2BC8,H2BC9,H4C9,NEIL3	0.000108443	0.000827108	0.682484	2.23724	18	H2AC14,H2AC19,H2AC20,H2AC4,H2BC11,H2BC12,H2BC17,H2BC3,H2BC4,H2BC6,H2BC7,H4C11,H4C13,H4C14,H4C3,H4C6,H4C9
Depyrimidination		2.01e-05	0.000134743	0.609096	2.30604	28	H2AC14,H2AC18,H2AC4,H2BC10,H2BC11,H2BC12,H2BC13,H2BC14,H2BC17,H2BC3,H2BC6,H2BC7,H2BC8,H2BC9,H4C9,NEIL3	0.000108443	0.000827108	0.682484	2.23724	18	H2AC14,H2AC19,H2AC20,H2AC4,H2BC11,H2BC12,H2BC17,H2BC3,H2BC4,H2BC6,H2BC7,H4C11,H4C13,H4C14,H4C3,H4C6,H4C9
Cleavage of the damaged pyrimidine		2.01e-05	0.000134743	0.609096	2.30604	28	H2AC14,H2AC18,H2AC4,H2BC10,H2BC11,H2BC12,H2BC13,H2BC14,H2BC17,H2BC3,H2BC6,H2BC7,H2BC8,H2BC9,H4C9,NEIL3	0.000108443	0.000827108	0.682484	2.23724	18	H2AC14,H2AC19,H2AC20,H2AC4,H2BC11,H2BC12,H2BC17,H2BC3,H2BC4,H2BC6,H2BC7,H4C11,H4C13,H4C14,H4C3,H4C6,H4C9
Base-Excision Repair, AP Site Formation		4.18e-05	0.000264511	0.592833	2.26784	29	H2AC14,H2AC18,H2AC4,H2BC10,H2BC11,H2BC12,H2BC13,H2BC14,H2BC17,H2BC3,H2BC6,H2BC7,H2BC8,H2BC9,H4C9,NEIL3	0.000108443	0.000827108	0.682484	2.23724	18	H2AC14,H2AC19,H2AC20,H2AC4,H2BC11,H2BC12,H2BC17,H2BC3,H2BC4,H2BC6,H2BC7,H4C11,H4C13,H4C14,H4C3,H4C6,H4C9
HDMs demethylate histones		3.41e-05	0.000218973	0.681187	2.27828	18	H3C10,H3C12,H3C13,H3C14,H3C15,H3C2,H3C3,H3C7,H3C8,H4C9	0.000104582	0.000827108	0.725275	2.23002	14	H3C10,H3C12,H3C13,H3C2,H3C3,H3C7,H3C8,H4C11,H4C13,H4C14,H4C3,H4C6,H4C9
Metalloprotease DUBs		0.00183052	0.00752737	0.592575	1.98191	18	BABAM2,H2AC11,H2AC12,H2AC13,H2AC14,H2AC16,H2AC17,H2AC18,H2AC21,H2AC4,H2AC8,NLRP3,STAMBPL1	3.98e-05	0.000373022	0.764331	2.22798	12	H2AC11,H2AC12,H2AC14,H2AC16,H2AC17,H2AC19,H2AC20,H2AC4,PSMD14,STAMBPL1,UBB
DNA Damage/Telomere Stress Induced Senescence		2.66e-06	2.42e-05	0.592628	2.40285	37	CCNA2,CDK2,CDKN1A,H1-2,H1-3,H1-5,H2AC14,H2AC18,H2AC4,H2AC6,H2AC8,H2AX,H2BC10,H2BC11,H2BC12,H2BC13,H2BC14,H2BC15,H2BC17,H2BC21,H2BC3,H2BC6,H2BC7,H2BC8,H2BC9,H4C11,H4C8,H4C9,LMNB1,NBN,RB1,TINF2	0.000283684	0.00183739	0.631429	2.21457	22	H1-5,H2AC14,H2AC19,H2AC20,H2AC4,H2BC11,H2BC12,H2BC17,H2BC21,H2BC3,H2BC4,H2BC6,H2BC7,H4C11,H4C13,H4C14,H4C3,H4C6,H4C9,HIRA
Pre-NOTCH Expression and Processing		1.73e-07	1.9e-06	0.550216	2.46049	57	E2F1,FURIN,H2AC14,H2AC18,H2AC4,H2AC8,H2BC10,H2BC11,H2BC12,H2BC13,H2BC14,H2BC17,H2BC3,H2BC6,H2BC7,H2BC8,H2BC9,H3-3B,H3C10,H3C12,H3C13,H3C14,H3C15,H3C2,H3C3,H3C4,H3C7,H3C8,H4C9,MFNG,MOV10,NOTCH1	0.000128871	0.000935355	0.564697	2.20764	33	H2AC14,H2AC19,H2AC20,H2AC4,H2BC11,H2BC17,H2BC3,H2BC6,H2BC7,H3C10,H3C12,H3C13,H3C2,H3C3,H3C7,H3C8,H4C11,H4C13,H4C14,H4C3,H4C6,H4C9
Adaptive Immune System	1	1.68e-32	2.96e-30	0.515027	3.00758	358	AC002316.1,AP1S2,BTK,BTN3A1,BTN3A3,BTNL8,C3,CARD11,CD14,CD22,CD226,CD247,CD274,CD28,CD300A,CD300E,CD300LB,CD300LF,CD33,CD3D,CD3E,CD3G,CD4,CD80,CD86,CD8A,CD8B,CD96,CENPE,CLEC2B,CRTAM,CSK,CTLA4,CTSL,CYBB,DAPP1,DTX3L,FBXO40,FBXO6,FCGR1A,FCGR1B,FCGR2B,FCGR3A,FP565260.3,FYB1,FYN,GRAP2,HCST,HERC5,HERC6,HLA-A,HLA-B,HLA-C,HLA-DMB,HLA-DOB,HLA-DQA1,HLA-DRB1,HLA-DRB5,HLA-E,HLA-F,HLA-G,ICAM1,ICAM3,ICAM4,ICAM…	1.87e-07	7.64e-06	0.430102	2.19768	147	B2M,BTN3A1,BTN3A2,BTN3A3,C3,CARD11,CD200R1,CD226,CD274,CD3E,CD74,CD80,CD8A,CD96,CTSL,CTSO,DTX3L,ERAP2,FBXO10,FBXO6,FCGR3A,FYN,HERC5,HERC6,HLA-A,HLA-B,HLA-C,HLA-DMB,HLA-DOB,HLA-DPA1,HLA-DQA1,HLA-DRA,HLA-DRB1,HLA-DRB5,HLA-E,HLA-F,HLA-G,ICOS,IFI30,IFITM1,KIF15,KLRC1,LAG3,LGMN,LNPEP,PDCD1LG2,PSMA4,PSMA6,PSMB10,PSMB8,PSMB9,PSMD14,PSME1,PSME2,RNF213,SIGLEC1,SLAMF7,TAP1,TAP2,TRIM21,TRIM69,TUBA8,UBA7,UBB…
Negative regulators of DDX58/IFIH1 signaling		6.25e-05	0.000384905	0.646661	2.23818	20	DDX58,HERC5,IFIH1,IKBKE,ISG15,NLRC5,TBK1,TNFAIP3,TRIM25,UBA7,UBE2D1,UBE2L6	0.000147094	0.00103859	0.713962	2.19524	14	DDX58,HERC5,IFIH1,ISG15,NLRC5,UBA7,UBE2L6
PKMTs methylate histone lysines		0.000493723	0.00237419	0.52613	2.0277	30	EZH2,H3C10,H3C12,H3C13,H3C14,H3C15,H3C2,H3C3,H3C4,H3C7,H3C8,H4C9,NFKB1,NFKB2,RELA	0.000199707	0.00132159	0.696349	2.18604	15	H3C10,H3C12,H3C13,H3C2,H3C3,H3C7,H3C8,H4C11,H4C13,H4C14,H4C3,H4C6,H4C9
Peptide ligand-binding receptors		8.68e-14	4.77e-12	0.673014	3.03169	59	C3AR1,CCL2,CCL3,CCL3L3,CCL4,CCL5,CCR1,CCR2,CCR5,CCRL2,CXCL10,CXCL11,CXCL13,CXCL2,CXCL3,CXCL9,CXCR1,CXCR2,CXCR3,CXCR4,CXCR6,EDN1,FPR1,FPR2,FPR3,PROK2,SAA1,SSTR3	0.000436389	0.00255032	0.623178	2.18564	22	CCL2,CCR5,CX3CL1,CXCL10,CXCL11,CXCL13,CXCL9,FPR3,SAA1
Signaling by NOTCH		3.73e-06	3.16e-05	0.432114	2.1697	100	ARRB2,DLGAP5,E2F1,FURIN,GZMB,H2AC14,H2AC18,H2AC4,H2AC8,H2BC10,H2BC11,H2BC12,H2BC13,H2BC14,H2BC17,H2BC3,H2BC6,H2BC7,H2BC8,H2BC9,H3-3B,H3C10,H3C12,H3C13,H3C14,H3C15,H3C2,H3C3,H3C4,H3C7,H3C8,H4C9,HDAC4,HIF1A,IKZF1,MFNG,MOV10,NOTCH1,PLXND1,PSMB10,PSMB8,PSMB9,PSME2,STAT1,TACC3	1.58e-05	0.000177672	0.482362	2.18306	68	GZMB,H2AC14,H2AC19,H2AC20,H2AC4,H2BC11,H2BC17,H2BC3,H2BC4,H2BC6,H2BC7,H3C10,H3C12,H3C13,H3C2,H3C3,H3C7,H3C8,H4C11,H4C13,H4C14,H4C3,H4C6,H4C9,HDAC9,MDK,PSMA2,PSMA4,PSMA6,PSMB10,PSMB8,PSMB9,PSMD14,PSME1,PSME2,STAT1,UBB
TCF dependent signaling in response to WNT		6.35e-05	0.000387879	0.423289	2.02253	81	H2AC14,H2AC18,H2AC4,H2BC10,H2BC11,H2BC12,H2BC13,H2BC14,H2BC17,H2BC3,H2BC6,H2BC7,H2BC8,H2BC9,H3C10,H3C12,H3C13,H3C14,H3C15,H3C2,H3C3,H3C7,H3C8,H4C9,PSMB8,PSMB9,PSME2,RUNX3	3.06e-05	0.000306446	0.487959	2.18046	62	H2AC14,H2AC19,H2AC20,H2AC4,H2BC11,H2BC17,H2BC3,H2BC6,H2BC7,H3C10,H3C12,H3C13,H3C2,H3C3,H3C7,H3C8,H4C11,H4C13,H4C14,H4C6,H4C9,LGR6,PSMA4,PSMA6,PSMB10,PSMB8,PSMB9,PSMD14,PSME1,PSME2,UBB
Base Excision Repair		0.000385561	0.00188496	0.492148	2.0537	42	H2AC14,H2AC18,H2AC4,H2AC6,H2AC8,H2AX,H2BC10,H2BC11,H2BC12,H2BC13,H2BC14,H2BC15,H2BC17,H2BC21,H2BC3,H2BC6,H2BC7,H2BC8,H2BC9,H4C11,H4C8,H4C9,MUTYH,NEIL3,POLD1,POLE,RFC2,RFC4,RPA2,TINF2	0.000170317	0.00115542	0.640136	2.1644	20	H2AC14,H2AC19,H2AC20,H2AC4,H2BC11,H2BC12,H2BC17,H2BC3,H2BC4,H2BC6,H2BC7,H4C11,H4C13,H4C14,H4C3,H4C6,H4C9
Telomere Maintenance		0.000215475	0.0011154	0.514344	2.08946	38	H2AC14,H2AC18,H2AC4,H2AC6,H2AC8,H2AX,H2BC10,H2BC11,H2BC12,H2BC13,H2BC14,H2BC15,H2BC17,H2BC21,H2BC3,H2BC6,H2BC7,H2BC8,H2BC9,H4C11,H4C8,H4C9,POLA2,POLD1,POLE,RFC2,RFC4,RPA2,TINF2	0.000172029	0.00115542	0.63971	2.16296	20	H2AC14,H2AC19,H2AC20,H2AC4,H2BC11,H2BC12,H2BC17,H2BC3,H2BC4,H2BC6,H2BC7,H4C11,H4C13,H4C14,H4C3,H4C6,H4C9
Mitotic Prophase		6.48e-08	8.32e-07	0.545232	2.46293	61	BLZF1,H2AC14,H2AC18,H2AC4,H2AC6,H2AC8,H2AX,H2BC10,H2BC11,H2BC12,H2BC13,H2BC14,H2BC15,H2BC17,H2BC21,H2BC3,H2BC6,H2BC7,H2BC8,H2BC9,H3-3B,H3C10,H3C11,H3C12,H3C13,H3C14,H3C15,H3C2,H3C3,H3C4,H3C7,H3C8,H4C11,H4C8,H4C9,LMNB1,LPIN2,MASTL,NCAPH2,NUP210,NUP62,PRKCB,RAB1A,RB1,SMC4	0.000115088	0.000863158	0.525428	2.15621	41	CDK1,H2AC14,H2AC19,H2AC20,H2AC4,H2BC11,H2BC12,H2BC17,H2BC3,H2BC4,H2BC6,H2BC7,H3C10,H3C12,H3C13,H3C2,H3C3,H3C7,H3C8,H4C11,H4C13,H4C14,H4C3,H4C6,H4C9,NUP205
Chromatin modifying enzymes		0.000123775	0.000689381	0.382872	1.95856	109	ACTB,EZH2,H2AC11,H2AC12,H2AC13,H2AC14,H2AC16,H2AC18,H2AC4,H2BC10,H2BC11,H2BC12,H2BC13,H2BC14,H2BC17,H2BC3,H2BC6,H2BC7,H2BC8,H2BC9,H3C10,H3C12,H3C13,H3C14,H3C15,H3C2,H3C3,H3C7,H3C8,H4C9,NFKB2,PADI1,PADI2	0.000150018	0.00103859	0.501608	2.15543	51	H2AC11,H2AC12,H2AC14,H2AC16,H2AC17,H2AC19,H2AC20,H2AC4,H2BC11,H2BC12,H2BC17,H2BC3,H2BC4,H2BC6,H2BC7,H3C10,H3C12,H3C13,H3C2,H3C3,H3C7,H3C8,H4C11,H4C13,H4C14,H4C3,H4C6,H4C9,JADE2,JAK2,MBIP,PRMT7,YEATS2
Chromatin organization		0.000123775	0.000689381	0.382872	1.95856	109	ACTB,EZH2,H2AC11,H2AC12,H2AC13,H2AC14,H2AC16,H2AC18,H2AC4,H2BC10,H2BC11,H2BC12,H2BC13,H2BC14,H2BC17,H2BC3,H2BC6,H2BC7,H2BC8,H2BC9,H3C10,H3C12,H3C13,H3C14,H3C15,H3C2,H3C3,H3C7,H3C8,H4C9,NFKB2,PADI1,PADI2	0.000150018	0.00103859	0.501608	2.15543	51	H2AC11,H2AC12,H2AC14,H2AC16,H2AC17,H2AC19,H2AC20,H2AC4,H2BC11,H2BC12,H2BC17,H2BC3,H2BC4,H2BC6,H2BC7,H3C10,H3C12,H3C13,H3C2,H3C3,H3C7,H3C8,H4C11,H4C13,H4C14,H4C3,H4C6,H4C9,JADE2,JAK2,MBIP,PRMT7,YEATS2
Complement cascade	1	8.33e-05	0.000495078	0.622355	2.2224	22	C1QA,C1QB,C1QC,C1R,C3,C3AR1,C4A,C4B,CFB,CFD,CFP,CR1,FCN1,GZMM,SERPING1	0.00041585	0.00246227	0.682592	2.14285	15	C1QA,C1QB,C1QC,C1R,C3,C4A,C4B,CFB,CFH,SERPING1
Regulation of Complement cascade		0.000777483	0.00365874	0.614263	2.05445	18	C1QA,C1QB,C1QC,C1R,C2,C3,C3AR1,C4A,C4B,CFB,CFP,CR1,SERPING1	0.00041585	0.00246227	0.682592	2.14285	15	C1QA,C1QB,C1QC,C1R,C3,C4A,C4B,CFB,CFH,SERPING1
Processing of DNA double-strand break ends		0.000196695	0.00104272	0.494955	2.10416	45	BABAM2,BARD1,BLM,CCNA2,CDK2,CHEK1,CLSPN,H2AX,H2BC10,H2BC11,H2BC12,H2BC13,H2BC14,H2BC15,H2BC17,H2BC21,H2BC3,H2BC6,H2BC7,H2BC8,H2BC9,H4C11,H4C8,H4C9,NBN,RAD9B,RFC2,RFC4,RMI2,RPA2,TIMELESS	0.000351124	0.00216446	0.65319	2.14121	18	H2BC11,H2BC12,H2BC17,H2BC21,H2BC3,H2BC4,H2BC6,H2BC7,H4C11,H4C13,H4C14,H4C3,H4C6,H4C9,RMI1,TIMELESS,UBB
Oxidative Stress Induced Senescence		4.08e-09	7.63e-08	0.601284	2.64484	54	CDKN2D,E2F1,E2F2,EZH2,H2AC14,H2AC18,H2AC4,H2BC10,H2BC11,H2BC12,H2BC13,H2BC14,H2BC17,H2BC3,H2BC6,H2BC7,H2BC8,H2BC9,H3C10,H3C12,H3C13,H3C14,H3C15,H3C2,H3C3,H3C7,H3C8,H4C9,MAP2K6	0.000294084	0.00183803	0.524943	2.1274	38	H2AC14,H2AC19,H2AC20,H2AC4,H2BC11,H2BC17,H2BC3,H2BC6,H2BC7,H3C10,H3C12,H3C13,H3C2,H3C3,H3C7,H3C8,H4C11,H4C13,H4C14,H4C3,H4C6,H4C9,UBB
G2/M DNA damage checkpoint		0.00201276	0.00820015	0.461907	1.91342	41	BABAM2,BARD1,BLM,CHEK1,H2AX,H2BC10,H2BC11,H2BC12,H2BC13,H2BC14,H2BC15,H2BC17,H2BC21,H2BC3,H2BC6,H2BC7,H2BC8,H2BC9,H4C11,H4C8,H4C9,NBN,RAD9B,RFC2,RFC4,RMI2,RPA2	0.000469806	0.00271042	0.64529	2.09596	17	CDK1,H2BC11,H2BC12,H2BC17,H2BC21,H2BC3,H2BC4,H2BC6,H2BC7,H4C11,H4C13,H4C14,H4C3,H4C6,H4C9,RMI1
G2/M Checkpoints		1.24e-05	8.83e-05	0.467611	2.15339	67	BABAM2,BARD1,BLM,CDC6,CDC7,CDK2,CHEK1,CLSPN,H2AX,H2BC10,H2BC11,H2BC12,H2BC13,H2BC14,H2BC15,H2BC17,H2BC21,H2BC3,H2BC6,H2BC7,H2BC8,H2BC9,H4C11,H4C8,H4C9,MCM10,MCM2,MCM3,MCM6,NBN,ORC1,ORC6,PKMYT1,PSMA6,PSMB10,PSMB8,PSMB9,PSME1,PSME2,RAD9B,RFC2,RFC4,RMI2,RPA2	0.000291106	0.00183803	0.509249	2.08982	41	CDC7,CDK1,H2BC11,H2BC17,H2BC3,H2BC4,H2BC6,H2BC7,H4C11,H4C13,H4C14,H4C3,H4C6,H4C9,PSMA2,PSMA4,PSMA6,PSMB10,PSMB8,PSMB9,PSMD14,PSME1,PSME2,UBB
Homology Directed Repair		0.000207861	0.00108235	0.448098	2.02415	61	BABAM2,BARD1,BLM,BRCA2,CCNA2,CDK2,CHEK1,CLSPN,EME1,EME2,H2AX,H2BC10,H2BC11,H2BC12,H2BC13,H2BC14,H2BC15,H2BC17,H2BC21,H2BC3,H2BC6,H2BC7,H2BC8,H2BC9,H4C11,H4C8,H4C9,MUS81,NBN,POLD1,POLE,RAD9B,RFC2,RFC4,RMI2,RPA2,RTEL1,SLX1B,TIMELESS	0.000915226	0.004903	0.625433	2.08471	19	H2BC11,H2BC12,H2BC17,H2BC21,H2BC3,H2BC4,H2BC6,H2BC7,H4C11,H4C13,H4C14,H4C3,H4C6,H4C9,RMI1,TIMELESS,UBB
HDR through Homologous Recombination (HRR) or Single Strand Annealing (SSA)		0.000207861	0.00108235	0.448098	2.02415	61	BABAM2,BARD1,BLM,BRCA2,CCNA2,CDK2,CHEK1,CLSPN,EME1,EME2,H2AX,H2BC10,H2BC11,H2BC12,H2BC13,H2BC14,H2BC15,H2BC17,H2BC21,H2BC3,H2BC6,H2BC7,H2BC8,H2BC9,H4C11,H4C8,H4C9,MUS81,NBN,POLD1,POLE,RAD9B,RFC2,RFC4,RMI2,RPA2,RTEL1,SLX1B,TIMELESS	0.000915226	0.004903	0.625433	2.08471	19	H2BC11,H2BC12,H2BC17,H2BC21,H2BC3,H2BC4,H2BC6,H2BC7,H4C11,H4C13,H4C14,H4C3,H4C6,H4C9,RMI1,TIMELESS,UBB
DNA Repair		0.126984	0.289871	0.236138	1.24661	139	ACTB,BABAM2,BARD1,BLM,BRCA2,CCNA2,CDK2,CHEK1,CLSPN,DTL,ELL,EME1,EME2,FANCA,H2AC14,H2AC18,H2AC4,H2AC8,H2AX,H2BC10,H2BC11,H2BC12,H2BC13,H2BC14,H2BC15,H2BC17,H2BC21,H2BC3,H2BC6,H2BC7,H2BC8,H2BC9,H4C11,H4C8,H4C9,ISG15,MAD2L2,MUS81,MUTYH,NBN,NEIL3,POLD1,POLE,RAD9B,RFC2,RFC4,RMI2,RPA2,RTEL1,SLX1B,TIMELESS,TINF2,TRIM25,UBA7,UBE2B,UBE2L6	0.000285816	0.00183739	0.500102	2.07767	45	CENPS,COPS5,H2AC14,H2AC19,H2AC20,H2AC4,H2BC11,H2BC12,H2BC17,H2BC21,H2BC3,H2BC4,H2BC6,H2BC7,H4C11,H4C13,H4C14,H4C3,H4C6,H4C9,ISG15,POLR2K,RBX1,RMI1,TIMELESS,UBA7,UBB,UBE2L6,UBE2T,USP1,XRCC4
Antigen Presentation: Folding, assembly and peptide loading of class I MHC		0.00325669	0.0124064	0.561462	1.91933	19	B2M,ERAP2,HLA-A,HLA-B,HLA-C,HLA-E,HLA-F,HLA-G,SEC24A,TAP1,TAP2,TAPBP	0.000876724	0.00481129	0.674897	2.07512	14	B2M,ERAP2,HLA-A,HLA-B,HLA-C,HLA-E,HLA-F,HLA-G,TAP1,TAP2
Ub-specific processing proteases		1.9e-05	0.000130355	0.44306	2.15724	86	ADRB2,ARRB2,ATXN7,BIRC3,CCNA2,CLSPN,DDX58,GATA3,H2AC11,H2AC12,H2AC13,H2AC14,H2AC16,H2AC17,H2AC18,H2AC21,H2AC4,H2AC8,H2BC10,H2BC11,H2BC12,H2BC13,H2BC14,H2BC17,H2BC3,H2BC6,H2BC7,H2BC8,H2BC9,HIF1A,IFIH1,IKBKG,KAT2A,NFKBIA,PSMB10,PSMB8,PSMB9,PSME1,PSME2,SMAD7,USP15,USP18	8.4e-05	0.00075627	0.467579	2.06462	60	DDX58,H2AC11,H2AC12,H2AC14,H2AC16,H2AC17,H2AC19,H2AC20,H2AC4,H2BC11,H2BC17,H2BC3,H2BC6,H2BC7,IFIH1,PSMA4,PSMA6,PSMB10,PSMB8,PSMB9,PSMD14,PSME1,PSME2,USP18
ER-Phagosome pathway	1	7.61e-07	7.55e-06	0.626094	2.48735	34	BTK,CD14,HLA-A,HLA-B,HLA-C,HLA-E,HLA-F,HLA-G,LY96,MYD88,PSMB8,PSMB9,PSME2,TAP1,TAP2,TLR1,TLR2,TLR4,TLR6	0.00120147	0.0062145	0.510811	2.04511	36	B2M,CALR,HLA-A,HLA-B,HLA-C,HLA-E,HLA-F,HLA-G,PSMA2,PSMA4,PSMA6,PSMB10,PSMB8,PSMB9,PSMD14,PSME1,PSME2,TAP1,TAP2,UBB
Interleukin-7 signaling		6.61e-07	6.68e-06	0.677375	2.49476	26	CISH,H3C10,H3C12,H3C13,H3C14,H3C15,H3C2,H3C3,H3C4,H3C7,H3C8,IL2RG,IL7R,IRS1,JAK3,SOCS1,STAT5A,STAT5B	0.000719158	0.00409647	0.725503	2.04001	11	H3C10,H3C12,H3C13,H3C2,H3C3,H3C7,H3C8,IL7,IRS1
Endosomal/Vacuolar pathway		NA	NA	NA	NA	NA	NA	0.000377219	0.0022939	0.741424	2.03969	10	B2M,CTSL,HLA-A,HLA-B,HLA-C,HLA-E,HLA-F,HLA-G,LNPEP
Immunoregulatory interactions between a Lymphoid and a non-Lymphoid cell	1	6.98e-29	1.02e-26	0.745659	3.5881	83	CD22,CD226,CD247,CD300A,CD300E,CD300LB,CD300LF,CD33,CD3D,CD3E,CD3G,CD8A,CD8B,CD96,CLEC2B,CRTAM,FCGR1A,FCGR2B,FCGR3A,HCST,HLA-A,HLA-B,HLA-C,HLA-E,HLA-F,HLA-G,ICAM1,ICAM3,ICAM4,ICAM5,IFITM1,ITGA4,ITGAL,ITGB2,ITGB7,JAML,KLRC1,KLRK1,LAIR1,LILRA1,LILRA2,LILRA5,LILRB1,LILRB4,LILRB5,MICB,NCR1,OSCAR,PILRA,SELL,SH2D1A,SIGLEC1,SIGLEC10,SIGLEC5,SIGLEC7,SIGLEC9,SLAMF6,SLAMF7,TREM1,TREML2,TREML4,TYROBP	0.00173362	0.00866812	0.521072	2.00544	30	B2M,C3,CD200R1,CD226,CD3E,CD8A,FCGR3A,HLA-A,HLA-B,HLA-C,HLA-E,HLA-F,HLA-G,IFITM1,KLRC1,SIGLEC1,SLAMF7
UCH proteinases		0.00165743	0.00694541	0.527485	2.01785	29	ACTB,H2AC11,H2AC12,H2AC13,H2AC14,H2AC16,H2AC17,H2AC18,H2AC21,H2AC4,H2AC8,PSMB10,PSMB8,PSMB9,PSME1,PSME2,SMAD7,TGFB1,USP15	0.00220371	0.0105497	0.503964	1.99359	35	H2AC11,H2AC12,H2AC14,H2AC16,H2AC17,H2AC19,H2AC20,H2AC4,PSMA4,PSMA6,PSMB10,PSMB8,PSMB9,PSMD14,PSME1,PSME2,UBB
Recruitment and ATM-mediated phosphorylation of repair and signaling proteins at DNA double strand breaks		0.0112202	0.0363007	0.450407	1.80459	35	H2BC10,H2BC11,H2BC12,H2BC13,H2BC14,H2BC17,H2BC3,H2BC6,H2BC7,H2BC8,H2BC9,H4C9,NBN	0.00189783	0.00918305	0.613398	1.99237	17	H2BC11,H2BC12,H2BC17,H2BC21,H2BC3,H2BC4,H2BC6,H2BC7,H4C11,H4C13,H4C14,H4C3,H4C6,H4C9,UBB
DNA Double Strand Break Response		0.00447263	0.0165374	0.441169	1.78918	36	H2BC10,H2BC11,H2BC12,H2BC13,H2BC14,H2BC17,H2BC3,H2BC6,H2BC7,H2BC8,H2BC9,H4C9,NBN	0.00189783	0.00918305	0.613398	1.99237	17	H2BC11,H2BC12,H2BC17,H2BC21,H2BC3,H2BC4,H2BC6,H2BC7,H4C11,H4C13,H4C14,H4C3,H4C6,H4C9,UBB
Nonhomologous End-Joining (NHEJ)		0.000941517	0.00433788	0.539554	2.06402	29	H2BC10,H2BC11,H2BC12,H2BC13,H2BC14,H2BC17,H2BC3,H2BC6,H2BC7,H2BC8,H2BC9,H4C9,NBN	0.00244787	0.0113561	0.618204	1.97834	16	H2BC11,H2BC12,H2BC17,H2BC21,H2BC3,H2BC4,H2BC6,H2BC7,H4C11,H4C13,H4C14,H4C3,H4C6,H4C9,XRCC4
Senescence-Associated Secretory Phenotype (SASP)		3.15e-09	7.1e-08	0.579745	2.59654	58	CCNA2,CDK2,CDKN1A,CDKN2D,CEBPB,H2AC14,H2AC18,H2AC4,H2AC8,H2BC10,H2BC11,H2BC12,H2BC13,H2BC14,H2BC17,H2BC3,H2BC6,H2BC7,H2BC8,H2BC9,H3-3B,H3C10,H3C12,H3C13,H3C14,H3C15,H3C2,H3C3,H3C4,H3C7,H3C8,H4C9,IL1A,IL6,NFKB1,RELA,UBE2D1	0.00227093	0.010757	0.477417	1.95924	40	H2AC14,H2AC19,H2AC20,H2AC4,H2BC11,H2BC17,H2BC3,H2BC6,H2BC7,H3C10,H3C12,H3C13,H3C2,H3C3,H3C7,H3C8,H4C11,H4C13,H4C14,H4C3,H4C6,H4C9,IGFBP7,UBB
MHC class II antigen presentation		0.20195	0.402571	0.274089	1.22569	57	AP1S2,CD74,CENPE,CTSA,CTSC,CTSL,CTSS,HLA-DMB,HLA-DOB,HLA-DPA1,HLA-DQA1,HLA-DRA,HLA-DRB1,HLA-DRB5,IFI30,KIF15,KIF18A,KIF23,LAG3,LGMN,SEC24A,TUBA4A,TUBA8,TUBB6	0.00403141	0.0177857	0.521394	1.94075	27	CD74,CTSL,CTSO,DYNLL1,HLA-DMB,HLA-DOB,HLA-DPA1,HLA-DQA1,HLA-DRA,HLA-DRB1,HLA-DRB5,IFI30,KIF15,LAG3,LGMN,TUBA8
G alpha (i) signalling events		4.31e-11	1.65e-09	0.485975	2.56463	138	ADCY3,ADCY7,APOA2,C3AR1,CAMK4,CCL4,CCL4L2,CCL5,CCR1,CCR2,CCR5,CNGB1,CXCL10,CXCL11,CXCL13,CXCL2,CXCL3,CXCL9,CXCR1,CXCR2,CXCR3,CXCR4,CXCR6,FPR1,FPR2,FPR3,GNG2,GNGT2,GPR183,GPSM3,HCAR2,HCAR3,ITPR2,LPAR2,MYO7A,P2RY13,P2RY14,PDE4B,PRKCQ,RGS1,RGS10,RGS18,RGS19,S1PR4,SAA1,SDC3,SSTR3,SUCNR1	0.00279283	0.0126947	0.469866	1.93348	42	ADCY5,AGRN,C3,CAMK4,CCR5,CX3CL1,CXCL10,CXCL11,CXCL13,CXCL9,FPR3,GPC4,PDE1C,RGS1,SAA1
Regulation of Insulin-like Growth Factor (IGF) transport and uptake by Insulin-like Growth Factor Binding Proteins (IGFBPs)		0.00605348	0.0213938	0.433446	1.81825	43	APOA2,APOL1,C3,C4A,C4B,CSF1,FAM20A,FAM20C,GZMH,IGFBP3,IL6,KLK13,LGALS1,MGAT4A,NUCB1,SERPINA1,SHISA5,SPP1,TIMP1,VCAN	0.0028425	0.0127912	0.641239	1.92903	13	APOL1,C3,C4A,C4B,GZMH,IGFBP4,IGFBP7,SHISA5
DNA Double-Strand Break Repair		0.00686515	0.0238788	0.349745	1.625	73	BABAM2,BARD1,BLM,BRCA2,CCNA2,CDK2,CHEK1,CLSPN,EME1,EME2,H2AX,H2BC10,H2BC11,H2BC12,H2BC13,H2BC14,H2BC15,H2BC17,H2BC21,H2BC3,H2BC6,H2BC7,H2BC8,H2BC9,H4C11,H4C8,H4C9,MUS81,NBN,POLD1,POLE,RAD9B,RFC2,RFC4,RMI2,RPA2,RTEL1,SLX1B,TIMELESS	0.00587368	0.0244737	0.548073	1.92222	22	H2BC11,H2BC12,H2BC17,H2BC21,H2BC3,H2BC4,H2BC6,H2BC7,H4C11,H4C13,H4C14,H4C3,H4C6,H4C9,RMI1,TIMELESS,UBB,XRCC4
PD-1 signaling		3.53e-06	3.02e-05	0.735837	2.43063	17	CD247,CD274,CD3D,CD3E,CD3G,CD4,CSK,HLA-DQA1,HLA-DRB1,HLA-DRB5,LCK,PDCD1,PDCD1LG2,PTPN6	0.0024922	0.0114438	0.696259	1.91544	10	CD274,CD3E,HLA-DPA1,HLA-DQA1,HLA-DRA,HLA-DRB1,HLA-DRB5,PDCD1LG2
Signaling by WNT		6.53e-05	0.000393791	0.373423	1.93426	119	ARRB2,GNB4,GNG2,GNGT2,H2AC14,H2AC18,H2AC4,H2BC10,H2BC11,H2BC12,H2BC13,H2BC14,H2BC17,H2BC3,H2BC6,H2BC7,H2BC8,H2BC9,H3C10,H3C12,H3C13,H3C14,H3C15,H3C2,H3C3,H3C7,H3C8,H4C9,ITPR2,PRKCB,PSMB8,PSMB9,PSME2,RAC2,RUNX3	0.000815982	0.00453323	0.414629	1.89125	72	H2AC14,H2AC19,H2AC20,H2AC4,H2BC11,H2BC17,H2BC3,H2BC6,H2BC7,H3C10,H3C12,H3C13,H3C2,H3C3,H3C7,H3C8,H4C11,H4C13,H4C14,H4C6,H4C9,LGR6,PSMA4,PSMA6,PSMB10,PSMB8,PSMB9,PSMD14,PSME1,PSME2,UBB
Costimulation by the CD28 family	1	1.01e-09	2.78e-08	0.661881	2.71586	40	CD247,CD274,CD28,CD3D,CD3E,CD3G,CD4,CD80,CD86,CSK,CTLA4,FP565260.3,FYN,GRAP2,HLA-DQA1,HLA-DRB1,HLA-DRB5,ICOS,LCK,LYN,PDCD1,PDCD1LG2,PTPN6,SRC,TNFRSF14,TRIB3,VAV1	0.00567919	0.0241098	0.582119	1.89077	17	CD274,CD3E,CD80,FYN,HLA-DPA1,HLA-DQA1,HLA-DRA,HLA-DRB1,HLA-DRB5,ICOS,PDCD1LG2
Downstream TCR signaling		9.16e-06	6.66e-05	0.557872	2.26791	39	CARD11,CD247,CD3D,CD3E,CD3G,CD4,HLA-DPA1,HLA-DQA1,HLA-DRA,HLA-DRB1,HLA-DRB5,IKBKG,INPP5D,LCK,NFKB1,NFKBIA,PRKCQ,PSMB10,PSMB8,PSMB9,PSME1,PSME2,RELA,RIPK2,UBE2D1	0.00458104	0.0200143	0.483451	1.89001	33	CARD11,CD3E,HLA-DPA1,HLA-DQA1,HLA-DRA,HLA-DRB1,HLA-DRB5,PSMA4,PSMA6,PSMB10,PSMB8,PSMB9,PSMD14,PSME1,PSME2,UBB
Deubiquitination		6.52e-08	8.32e-07	0.450128	2.32134	114	ACTB,ADRB2,ARRB2,ATXN7,BABAM2,BARD1,BIRC3,CCNA2,CLSPN,CYLD,DDX58,GATA3,H2AC11,H2AC12,H2AC13,H2AC14,H2AC16,H2AC17,H2AC18,H2AC21,H2AC4,H2AC6,H2AC8,H2BC10,H2BC11,H2BC12,H2BC13,H2BC14,H2BC15,H2BC17,H2BC18,H2BC21,H2BC3,H2BC6,H2BC7,H2BC8,H2BC9,HIF1A,IFIH1,IKBKG,JOSD1,KAT2A,NFKBIA,NLRP3,NOD1,NOD2,OTUB2,OTUD5,PSMA6,PSMB10,PSMB8,PSMB9,PSME1,PSME2,RIPK1,RIPK2,SMAD7,STAMBPL1,TGFB1,TNFAIP3,TNIP1,TNIP2,TNIP3,…	0.000981432	0.00519582	0.413241	1.87618	71	CDK1,DDX58,H2AC11,H2AC12,H2AC14,H2AC16,H2AC17,H2AC19,H2AC20,H2AC4,H2BC11,H2BC17,H2BC3,H2BC4,H2BC6,H2BC7,IFIH1,PSMA2,PSMA4,PSMA6,PSMB10,PSMB8,PSMB9,PSMD14,PSME1,PSME2,STAMBPL1,UBB,USP18,USP28
Class I MHC mediated antigen processing & presentation		5.88e-05	0.00036668	0.364775	1.92439	143	ASB2,BTK,CD14,CTSL,CTSS,CYBB,DTX3L,ERAP2,FBXO40,FBXO6,FBXW12,FCGR1A,FCGR1B,HERC5,HERC6,HLA-A,HLA-B,HLA-C,HLA-E,HLA-F,HLA-G,KBTBD8,LY96,MYD88,NCF1,NCF2,NCF4,PSMB10,PSMB8,PSMB9,PSME2,RBCK1,RNF19B,RNF213,SOCS1,SOCS3,STX4,TAP1,TAP2,TAPBP,TLR1,TLR2,TLR4,TLR6,TRIM21,TRIM69,UBA7,UBE2D1,UBE2L6,UBE2S,WSB1	0.00105484	0.0055195	0.408922	1.87271	75	B2M,CTSL,DTX3L,ERAP2,FBXO10,FBXO6,HERC5,HERC6,HLA-A,HLA-B,HLA-C,HLA-E,HLA-F,HLA-G,LNPEP,PSMA4,PSMA6,PSMB10,PSMB8,PSMB9,PSMD14,PSME1,PSME2,RNF213,TAP1,TAP2,TRIM21,TRIM69,UBA7,UBB,UBE2L6
TCR signaling	1	6.47e-09	1.09e-07	0.587546	2.59031	55	CARD11,CD247,CD3D,CD3E,CD3G,CD4,CSK,EVL,FYB1,GRAP2,HLA-DPA1,HLA-DQA1,HLA-DRA,HLA-DRB1,HLA-DRB5,IKBKG,INPP5D,ITK,LAT,LCK,LCP2,NFKB1,NFKBIA,PAG1,PRKCQ,PSMB10,PSMB8,PSMB9,PSME1,PSME2,PTPN22,PTPRC,PTPRJ,RELA,RIPK2,UBE2D1,VASP,WAS,ZAP70	0.00474045	0.0205115	0.470683	1.85235	34	CARD11,CD3E,HLA-DPA1,HLA-DQA1,HLA-DRA,HLA-DRB1,HLA-DRB5,PSMA4,PSMA6,PSMB10,PSMB8,PSMB9,PSMD14,PSME1,PSME2,UBB
Cell Cycle Checkpoints		0.000155106	0.000851569	0.387475	1.97611	106	AURKB,BABAM2,BARD1,BIRC5,BLM,BUB1,BUB1B,CCNA2,CDC6,CDC7,CDCA8,CDK2,CDKN1A,CENPE,CENPU,CHEK1,CLSPN,H2AX,H2BC10,H2BC11,H2BC12,H2BC13,H2BC14,H2BC15,H2BC17,H2BC21,H2BC3,H2BC6,H2BC7,H2BC8,H2BC9,H4C11,H4C8,H4C9,KIF18A,KNL1,MCM10,MCM2,MCM3,MCM6,NBN,ORC1,ORC6,PKMYT1,PSMA6,PSMB10,PSMB8,PSMB9,PSME1,PSME2,RAD9B,RANGAP1,RFC2,RFC4,RMI2,RPA2,SGO1,SKA1,SPC24,UBE2D1	0.00234841	0.0110082	0.414246	1.84915	61	ANAPC11,BUB1,CDC7,CDK1,CENPQ,CENPS,DYNLL1,H2BC11,H2BC12,H2BC17,H2BC21,H2BC3,H2BC4,H2BC6,H2BC7,H4C11,H4C13,H4C14,H4C3,H4C6,H4C9,NSL1,NUDC,PSMA2,PSMA4,PSMA5,PSMA6,PSMB10,PSMB8,PSMB9,PSMC2,PSMD14,PSME1,PSME2,RANGAP1,RCC2,RMI1,UBB
Cell Cycle, Mitotic		3.39e-05	0.000218973	0.323279	1.80817	230	AURKA,AURKB,BIRC5,BLZF1,BUB1,BUB1B,CCNA2,CCND2,CDC25B,CDC6,CDC7,CDCA5,CDCA8,CDK2,CDKN1A,CDKN1C,CDKN2D,CDT1,CENPE,CENPU,E2F1,E2F2,ESCO2,ESPL1,FBXO5,GINS4,H2AC14,H2AC18,H2AC4,H2AC8,H2AX,H2BC10,H2BC11,H2BC12,H2BC13,H2BC14,H2BC15,H2BC17,H2BC21,H2BC3,H2BC6,H2BC7,H2BC8,H2BC9,H3-3B,H3C10,H3C11,H3C12,H3C13,H3C14,H3C15,H3C2,H3C3,H3C4,H3C7,H3C8,H4C11,H4C9,HAUS4,JAK2,KIF18A,KIF23,KNL1,LMNB1,LPIN2,LYN,MASTL,…	0.000807142	0.00453323	0.376927	1.84806	111	ANAPC11,BUB1,CDC25B,CDC7,CDK1,CENPQ,CENPS,DYNLL1,E2F5,H2AC14,H2AC19,H2AC20,H2AC4,H2BC11,H2BC12,H2BC17,H2BC21,H2BC3,H2BC4,H2BC6,H2BC7,H3C10,H3C12,H3C13,H3C2,H3C3,H3C7,H3C8,H4C11,H4C13,H4C14,H4C3,H4C6,H4C9,HSP90AA1,HSP90AB1,JAK2,LIN9,MYBL2,NSL1,NUDC,NUP205,OPTN,PLK4,PSMA2,PSMA4,PSMA5,PSMA6,PSMB10,PSMB8,PSMB9,PSMC2,PSMD14,PSME1,PSME2,PTTG1,RANGAP1,RBX1,RCC2,TPX2,TUBA1B,TUBA8,UBB
M Phase		0.00150851	0.0065073	0.318811	1.69173	154	AURKB,BIRC5,BLZF1,BUB1,BUB1B,CDCA5,CDCA8,CENPE,CENPU,ESPL1,FBXO5,H2AC14,H2AC18,H2AC4,H2AC8,H2AX,H2BC10,H2BC11,H2BC12,H2BC13,H2BC14,H2BC15,H2BC17,H2BC21,H2BC3,H2BC6,H2BC7,H2BC8,H2BC9,H3-3B,H3C10,H3C11,H3C12,H3C13,H3C14,H3C15,H3C2,H3C3,H3C4,H3C7,H3C8,H4C11,H4C9,HAUS4,KIF18A,KIF23,KNL1,LMNB1,LPIN2,MASTL,NCAPG,NCAPH2,NUP210,NUP62,PRKCB,PSMA6,PSMB10,PSMB8,PSMB9,PSME1,PSME2,PTTG1,RAB1A,RANGAP1,SGO1,SKA…	0.00135685	0.0068605	0.387359	1.84628	94	BUB1,CDK1,CENPS,DYNLL1,H2AC14,H2AC19,H2AC20,H2AC4,H2BC11,H2BC17,H2BC3,H2BC4,H2BC6,H2BC7,H3C10,H3C12,H3C13,H3C2,H3C3,H3C7,H3C8,H4C11,H4C13,H4C14,H4C3,H4C6,H4C9,NUDC,PLK4,PSMA2,PSMA4,PSMA6,PSMB10,PSMB8,PSMB9,PSMD14,PSME1,PSME2,PTTG1,TUBA8,UBB
Estrogen-dependent gene expression		2.94e-05	0.000194224	0.456831	2.10073	68	GATA3,H2AC14,H2AC18,H2AC4,H2BC10,H2BC11,H2BC12,H2BC13,H2BC14,H2BC17,H2BC3,H2BC6,H2BC7,H2BC9,H3C10,H3C12,H3C13,H3C14,H3C15,H3C2,H3C3,H3C7,H3C8,H4C9	0.00503661	0.0215855	0.445645	1.83666	43	EBAG9,H2AC14,H2AC19,H2AC20,H2AC4,H2BC11,H2BC12,H2BC17,H2BC21,H2BC3,H2BC4,H2BC6,H2BC7,H3C10,H3C12,H3C13,H3C2,H3C3,H3C7,H3C8,H4C11,H4C13,H4C14,H4C3,H4C6,H4C9,HSP90AA1,HSP90AB1,POLR2K,PTGES3,USF1
Mitochondrial translation initiation		0.0864865	0.211411	-0.340756	-1.43408	26	CHCHD1,MRPL23,MRPL24,MRPL37,MRPL39,MRPL40,MRPL41,MRPL44,MRPL47,MRPL48,MRPL50,MRPL57,MRPS14,MRPS16,MRPS18A,MRPS18C,MRPS25,MRPS27,MRPS28,MRPS30,MRPS31,MRPS33,MRPS35,MTIF2,OXA1L	0.00703941	0.028033	0.512658	1.81567	23	GADD45GIP1,MRPL1,MRPL11,MRPL12,MRPL13,MRPL14,MRPL17,MRPL18,MRPL20,MRPL21,MRPL22,MRPL27,MRPL32,MRPL42,MRPL44,MRPL46,MRPL49,MRPL50,MRPL54,MRPS18A,MRPS18B,MRPS18C,MRPS31
Mitochondrial translation elongation		0.0837838	0.205375	-0.341202	-1.43596	26	CHCHD1,MRPL23,MRPL24,MRPL37,MRPL39,MRPL40,MRPL41,MRPL44,MRPL47,MRPL48,MRPL50,MRPL57,MRPS14,MRPS16,MRPS18A,MRPS18C,MRPS25,MRPS27,MRPS28,MRPS30,MRPS31,MRPS33,MRPS35,OXA1L,TUFM	0.00703941	0.028033	0.512658	1.81567	23	GADD45GIP1,MRPL1,MRPL11,MRPL12,MRPL13,MRPL14,MRPL17,MRPL18,MRPL20,MRPL21,MRPL22,MRPL27,MRPL32,MRPL42,MRPL44,MRPL46,MRPL49,MRPL50,MRPL54,MRPS18A,MRPS18B,MRPS18C,MRPS31
Mitochondrial translation termination		0.0619946	0.16377	-0.34602	-1.48057	27	CHCHD1,GFM2,MRPL23,MRPL24,MRPL37,MRPL39,MRPL40,MRPL41,MRPL47,MRPL48,MRPL50,MRPL57,MRPS14,MRPS16,MRPS25,MRPS27,MRPS28,MRPS30,MRPS31,MRPS33,MRPS35,MRRF,OXA1L	0.00703941	0.028033	0.512658	1.81567	23	GADD45GIP1,MRPL1,MRPL11,MRPL12,MRPL13,MRPL14,MRPL17,MRPL18,MRPL20,MRPL21,MRPL22,MRPL27,MRPL32,MRPL42,MRPL44,MRPL46,MRPL49,MRPL50,MRPL54,MRPS18A,MRPS18B,MRPS18C,MRPS31
Mitochondrial translation		0.0508475	0.138962	-0.35509	-1.53991	29	CHCHD1,GFM2,MRPL23,MRPL24,MRPL37,MRPL39,MRPL40,MRPL41,MRPL47,MRPL48,MRPL50,MRPL57,MRPS14,MRPS16,MRPS25,MRPS27,MRPS28,MRPS30,MRPS31,MRPS33,MRPS35,MRRF,MTIF2,OXA1L,TUFM	0.00703941	0.028033	0.512658	1.81567	23	GADD45GIP1,MRPL1,MRPL11,MRPL12,MRPL13,MRPL14,MRPL17,MRPL18,MRPL20,MRPL21,MRPL22,MRPL27,MRPL32,MRPL42,MRPL44,MRPL46,MRPL49,MRPL50,MRPL54,MRPS18A,MRPS18B,MRPS18C,MRPS31
Post-translational protein phosphorylation		0.00129597	0.00575988	0.47792	1.9415	38	APOA2,APOL1,C3,C4A,C4B,CSF1,FAM20A,FAM20C,IGFBP3,IL6,LGALS1,MGAT4A,NUCB1,SERPINA1,SHISA5,SPP1,TIMP1,VCAN	0.00885847	0.034071	0.622113	1.81342	12	APOL1,C3,C4A,C4B,IGFBP4,IGFBP7,SHISA5
RHO GTPase Effectors		6.12e-07	6.34e-06	0.400533	2.12062	150	ACTB,ACTR3,ARPC1B,ARPC2,ARPC5,AURKB,BIRC5,BTK,BUB1,BUB1B,CDCA8,CENPE,CENPU,CFL1,CYBA,CYBB,DIAPH3,DLG4,EVL,FLNA,FMNL1,FMNL3,GRB2,H2AC14,H2AC18,H2AC4,H2AC8,H2AX,H2BC10,H2BC11,H2BC12,H2BC13,H2BC14,H2BC15,H2BC17,H2BC21,H2BC3,H2BC6,H2BC7,H2BC8,H2BC9,H3-3B,H3C10,H3C11,H3C12,H3C13,H3C14,H3C15,H3C2,H3C3,H3C4,H3C7,H3C8,H4C11,H4C9,IQGAP3,KIF14,KIF18A,KNL1,LIMK1,LIMK2,NCF1,NCF2,NCF4,NCKAP1L,PFN1,PRKCB,RAC2,…	0.00306782	0.0136685	0.413883	1.81046	58	BUB1,CALM2,CENPQ,CENPS,DYNLL1,H2AC14,H2AC19,H2AC20,H2AC4,H2BC11,H2BC12,H2BC17,H2BC21,H2BC3,H2BC4,H2BC6,H2BC7,H3C10,H3C12,H3C13,H3C2,H3C3,H3C7,H3C8,H4C11,H4C13,H4C14,H4C3,H4C6,H4C9,NSL1,NUDC,RANGAP1,RCC2,TUBA1B,TUBA8
TNFR2 non-canonical NF-kB pathway		7.63e-07	7.55e-06	0.59264	2.43175	40	BIRC3,CD27,CD40LG,FASLG,LTB,NFKB2,PSMB10,PSMB8,PSMB9,PSME1,PSME2,RELB,TNF,TNFRSF14,TNFRSF18,TNFRSF1A,TNFRSF1B,TNFRSF4,TNFRSF8,TNFRSF9,TNFSF12,TNFSF13,TNFSF13B,TNFSF14,TNFSF15,TNFSF8,TNFSF9	0.0108521	0.0406955	0.469956	1.80871	30	BIRC3,CD40,EDARADD,FASLG,PSMA1,PSMA2,PSMA3,PSMA4,PSMA5,PSMA6,PSMA7,PSMB1,PSMB10,PSMB6,PSMB8,PSMB9,PSMC1,PSMC2,PSMC3,PSMC5,PSMD10,PSMD12,PSMD14,PSME1,PSME2,TNFRSF14,TNFSF13,TNFSF13B,UBB,UBC
Cell Cycle	1	7.13e-05	0.000426637	0.304555	1.73387	263	AURKA,AURKB,BABAM2,BARD1,BIRC5,BLM,BLZF1,BRCA2,BUB1,BUB1B,CCNA2,CCND2,CDC25B,CDC6,CDC7,CDCA5,CDCA8,CDK2,CDKN1A,CDKN1C,CDKN2D,CDT1,CENPE,CENPU,CHEK1,CLSPN,E2F1,E2F2,E2F3,ESCO2,ESPL1,FBXO5,GINS4,H2AC14,H2AC18,H2AC4,H2AC6,H2AC8,H2AX,H2BC10,H2BC11,H2BC12,H2BC13,H2BC14,H2BC15,H2BC17,H2BC21,H2BC3,H2BC6,H2BC7,H2BC8,H2BC9,H3-3B,H3C10,H3C11,H3C12,H3C13,H3C14,H3C15,H3C2,H3C3,H3C4,H3C7,H3C8,H4C11,H4C8,H4C9,…	0.00128981	0.00659564	0.363001	1.80115	119	ANAPC11,BUB1,CDC25B,CDC7,CDK1,CENPQ,CENPS,DYNLL1,E2F5,H2AC14,H2AC19,H2AC20,H2AC4,H2BC11,H2BC12,H2BC17,H2BC21,H2BC3,H2BC4,H2BC6,H2BC7,H3C10,H3C12,H3C13,H3C2,H3C3,H3C7,H3C8,H4C11,H4C13,H4C14,H4C3,H4C6,H4C9,HSP90AA1,HSP90AB1,JAK2,LIN9,MIS18A,MYBL2,NSL1,NUDC,NUP205,OPTN,PLK4,PSMA2,PSMA4,PSMA5,PSMA6,PSMB10,PSMB8,PSMB9,PSMC2,PSMD14,PSME1,PSME2,PTTG1,RANGAP1,RBX1,RCC2,REC8,RMI1,TPX2,TUBA1B,TUBA8,UBB
Host Interactions of HIV factors		0.00507913	0.0183182	0.441366	1.81104	40	AP1S2,APOBEC3G,B2M,CD247,CD28,CD4,CD8B,DOCK2,ELMO1,FYN,HCK,KPNB1,LCK,NUP210,NUP62,PSMA6,PSMB10,PSMB8,PSMB9,PSME1,PSME2,RANGAP1	0.0125757	0.0463858	0.455071	1.80018	35	APOBEC3G,B2M,CD4,FYN,KPNB1,NUP205,NUP50,PSMA1,PSMA2,PSMA3,PSMA4,PSMA5,PSMA6,PSMA7,PSMB1,PSMB10,PSMB6,PSMB8,PSMB9,PSMC1,PSMC2,PSMC3,PSMC5,PSMD10,PSMD12,PSMD14,PSME1,PSME2,RANBP1,RANGAP1,RBX1,UBB,UBC,XPO1
Antigen processing-Cross presentation	1	2.04e-08	3.09e-07	0.620893	2.63956	45	BTK,CD14,CTSL,CYBB,FCGR1A,FCGR1B,HLA-A,HLA-B,HLA-C,HLA-E,HLA-F,HLA-G,LY96,MYD88,NCF1,NCF2,NCF4,PSMB8,PSMB9,PSME2,TAP1,TAP2,TLR1,TLR2,TLR4,TLR6	0.00799943	0.0312459	0.434301	1.78225	41	B2M,CALR,CTSL,HLA-A,HLA-B,HLA-C,HLA-E,HLA-F,HLA-G,LNPEP,PSMA2,PSMA4,PSMA6,PSMB10,PSMB8,PSMB9,PSMD14,PSME1,PSME2,TAP1,TAP2,UBB
Class A/1 (Rhodopsin-like receptors)		3.05e-16	2.44e-14	0.592234	2.98841	103	ADORA2A,C3AR1,CCL2,CCL3,CCL3L3,CCL4,CCL5,CCR1,CCR2,CCR5,CCRL2,CMKLR1,CXCL10,CXCL11,CXCL13,CXCL2,CXCL3,CXCL9,CXCR1,CXCR2,CXCR3,CXCR4,CXCR6,EDN1,EDNRB,FFAR2,FPR1,FPR2,FPR3,GPBAR1,GPR132,GPR183,GPR65,HCAR2,HCAR3,HRH1,HRH2,LPAR2,P2RY13,P2RY14,P2RY6,PROK2,PTAFR,PTGER2,PTGER4,PTGIR,S1PR4,SAA1,SSTR3,SUCNR1	0.0150294	0.0545423	0.436096	1.77647	39	CCL2,CCR5,CMKLR1,CX3CL1,CXCL10,CXCL11,CXCL13,CXCL9,FPR3,SAA1
HIV Infection		0.0486486	0.134203	0.304773	1.42178	74	AP1S2,APOBEC3G,B2M,CCR5,CD247,CD28,CD4,CD8B,CHMP4A,CXCR4,DOCK2,ELL,ELMO1,FURIN,FYN,GTF2B,HCK,KPNB1,LCK,MVB12A,NUP210,NUP62,PSMA6,PSMB10,PSMB8,PSMB9,PSME1,PSME2,RANGAP1,SUPT4H1	0.00787031	0.031067	0.420856	1.74844	45	APOBEC3G,B2M,CCR5,CD4,CHMP5,ELOA,FYN,GTF2E2,KPNB1,MVB12A,NUP205,NUP50,POLR2K,PSMA1,PSMA2,PSMA3,PSMA4,PSMA5,PSMA6,PSMA7,PSMB1,PSMB10,PSMB6,PSMB8,PSMB9,PSMC1,PSMC2,PSMC3,PSMC5,PSMD10,PSMD12,PSMD14,PSME1,PSME2,RANBP1,RANGAP1,RBX1,TAF9,UBB,UBC,XPO1,XRCC4
Antigen processing: Ubiquitination & Proteasome degradation		0.299242	0.500115	0.222615	1.12313	101	ASB2,DTX3L,FBXO40,FBXO6,FBXW12,HERC5,HERC6,KBTBD8,PSMB10,PSMB8,PSMB9,PSME2,RBCK1,RNF19B,RNF213,SOCS1,SOCS3,TRIM21,TRIM69,UBA7,UBE2D1,UBE2L6,UBE2S,WSB1	0.010148	0.0383747	0.392196	1.70835	56	DTX3L,FBXO10,FBXO6,HERC5,HERC6,LNPEP,PSMA4,PSMA6,PSMB10,PSMB8,PSMB9,PSMD14,PSME1,PSME2,RNF213,TRIM21,TRIM69,UBA7,UBB,UBE2L6
DNA Replication Pre-Initiation		0.00151612	0.00650821	0.501229	1.95415	32	CDC6,CDC7,CDK2,CDT1,DBF4,E2F1,E2F2,E2F3,MCM10,MCM2,MCM3,MCM5,MCM6,ORC1,ORC6,POLA2,POLE,PSMA6,PSMB10,PSMB8,PSMB9,PSME1,PSME2,RPA2	0.0245232	0.0782654	0.468583	1.68029	24	CDC7,PSMA1,PSMA2,PSMA3,PSMA4,PSMA5,PSMA6,PSMA7,PSMB1,PSMB10,PSMB6,PSMB8,PSMB9,PSMC1,PSMC2,PSMC3,PSMC5,PSMD10,PSMD12,PSMD14,PSME1,PSME2,UBB,UBC
Cellular Senescence		5.21e-09	9.17e-08	0.527455	2.56816	86	CCNA2,CDK2,CDKN2D,CEBPB,E2F1,E2F2,ETS1,EZH2,H1-3,H1-5,H2AC14,H2AC18,H2AC4,H2AC8,H2BC10,H2BC11,H2BC12,H2BC13,H2BC14,H2BC17,H2BC3,H2BC6,H2BC7,H2BC8,H2BC9,H3-3B,H3C10,H3C12,H3C13,H3C14,H3C15,H3C2,H3C3,H3C4,H3C7,H3C8,H4C9,IL1A,IL6,LMNB1,MAP2K6,MOV10,NBN,NFKB1,RELA,UBE2D1	0.0220049	0.0782654	0.384272	1.66256	53	H1-5,H2AC14,H2AC19,H2AC20,H2AC4,H2BC11,H2BC17,H2BC3,H2BC6,H2BC7,H3C10,H3C12,H3C13,H3C2,H3C3,H3C7,H3C8,H4C11,H4C13,H4C14,H4C6,H4C9,IGFBP7,UBB
Assembly of the pre-replicative complex		0.00753884	0.0256536	0.498172	1.79989	24	CDC6,CDT1,E2F1,E2F2,E2F3,MCM2,MCM3,MCM5,MCM6,ORC1,ORC6,PSMA6,PSMB10,PSMB8,PSMB9,PSME1,PSME2	0.0373961	0.106508	0.468354	1.65876	23	PSMA1,PSMA2,PSMA3,PSMA4,PSMA5,PSMA6,PSMA7,PSMB1,PSMB10,PSMB6,PSMB8,PSMB9,PSMC1,PSMC2,PSMC3,PSMC5,PSMD10,PSMD12,PSMD14,PSME1,PSME2,UBB,UBC
Signaling by the B Cell Receptor (BCR)		0.000326276	0.00162216	0.472479	2.03139	48	BTK,CARD11,CD22,DAPP1,FYN,GRB2,IKBKG,ITPR2,LYN,NFATC2,NFKB1,NFKBIA,NFKBIB,NFKBIE,PIK3AP1,PIK3CD,PRKCB,PSMA6,PSMB10,PSMB8,PSMB9,PSME1,PSME2,PTPN6,RASGRP1,RASGRP3,RELA,SH3KBP1,SYK,VAV1	0.0488771	0.123566	0.418627	1.59425	29	CALM2,CARD11,DAPP1,FYN,PSMA1,PSMA2,PSMA3,PSMA4,PSMA5,PSMA6,PSMA7,PSMB1,PSMB10,PSMB6,PSMB8,PSMB9,PSMC1,PSMC2,PSMC3,PSMC5,PSMD10,PSMD12,PSMD14,PSME1,PSME2,UBB,UBC
E3 ubiquitin ligases ubiquitinate target proteins		0.00283148	0.0109767	0.487575	1.95351	35	H2BC10,H2BC11,H2BC12,H2BC13,H2BC14,H2BC17,H2BC3,H2BC6,H2BC7,H2BC8,H2BC9,HLA-A,RNF144A	0.0494012	0.124193	0.506258	1.58929	15	CTR9,H2BC11,H2BC12,H2BC17,H2BC3,H2BC4,H2BC6,H2BC7,HLA-A,RNF181,UBB
Translation	1	6.27e-08	8.24e-07	-0.374522	-2.32385	119	CHCHD1,EEF1A1,EEF1B2,EEF1G,EEF2,EIF3E,EIF3F,EIF3L,EIF4B,FARS2,FARSB,GFM2,IARS1,IARS2,LARS1,MRPL23,MRPL24,MRPL37,MRPL39,MRPL40,MRPL41,MRPL47,MRPL48,MRPL50,MRPL57,MRPS14,MRPS27,MRPS28,MRPS31,MRPS33,MRPS35,MRRF,MTIF2,N6AMT1,NARS1,NARS2,PABPC1,PPA2,QARS1,RPL10,RPL10A,RPL11,RPL13,RPL13A,RPL15,RPL17,RPL19,RPL21,RPL22,RPL23,RPL24,RPL26,RPL27,RPL29,RPL3,RPL30,RPL31,RPL34,RPL35,RPL35A,RPL37A,RPL4,RPL41,RP…	0.034134	0.105474	0.379628	1.58885	46	AIMP1,EIF2S2,EIF3J,EIF4A2,GADD45GIP1,KARS1,MRPL1,MRPL11,MRPL12,MRPL13,MRPL14,MRPL17,MRPL18,MRPL20,MRPL21,MRPL22,MRPL27,MRPL32,MRPL42,MRPL44,MRPL46,MRPL49,MRPL50,MRPL54,MRPS18A,MRPS18B,MRPS18C,MRPS31,PPA1,RPL36AL,RPS15,RPS19,RPS27L,SEC11C,SPCS1,SRP19,SRPRB,SSR1,TARS1,WARS1
Mitotic G1-G1/S phases		0.0013227	0.00584911	0.40007	1.81765	64	AKT2,AKT3,CCNA2,CCND2,CCND3,CDC6,CDC7,CDK2,CDK4,CDKN1A,CDKN1C,CDKN2D,CDT1,DBF4,E2F1,E2F2,E2F3,E2F4,FBXO5,JAK2,LYN,MAX,MCM10,MCM2,MCM3,MCM5,MCM6,MYBL2,ORC1,ORC6,PCNA,POLA2,POLE,PPP2CB,PPP2R2A,PSMA1,PSMA6,PSMA7,PSMB10,PSMB8,PSMB9,PSME1,PSME2,RB1,RBL1,RPA2,RRM2,SRC,TK1,TOP2A,TYMS	0.0453368	0.121438	0.394527	1.57955	36	CCND3,CDC7,CDK1,E2F5,JAK2,LIN9,MYBL2,PCNA,PSMA1,PSMA2,PSMA3,PSMA4,PSMA5,PSMA6,PSMA7,PSMB1,PSMB10,PSMB6,PSMB8,PSMB9,PSMC1,PSMC2,PSMC3,PSMC5,PSMD10,PSMD12,PSMD14,PSME1,PSME2,RB1,UBB,UBC
GPCR ligand binding		4.78e-15	3.51e-13	0.537273	2.8215	132	ADGRE1,ADGRE2,ADGRE5,ADM,ADM2,ADORA2A,C3,C3AR1,CCL2,CCL3,CCL3L3,CCL4,CCL5,CCR1,CCR2,CCR5,CCRL2,CMKLR1,CXCL10,CXCL11,CXCL13,CXCL2,CXCL3,CXCL9,CXCR1,CXCR2,CXCR3,CXCR4,CXCR6,DHH,EDN1,EDNRB,FFAR1,FFAR2,FPR1,FPR2,FPR3,GNB4,GNG2,GNGT2,GPBAR1,GPR132,GPR183,GPR65,HCAR2,HCAR3,HRH1,HRH2,LPAR2,P2RY13,P2RY14,P2RY6,PROK2,PTAFR,PTGER2,PTGER4,PTGIR,S1PR4,SAA1,SSTR3,SUCNR1	0.0342205	0.105474	0.373398	1.57761	48	CCL2,CCR5,CMKLR1,CX3CL1,CXCL10,CXCL11,CXCL13,CXCL9,FPR3,SAA1
Regulation of expression of SLITs and ROBOs		0.000192301	0.0010256	-0.349337	-1.88915	70	COL4A5,PSMB5,RPL10,RPL10A,RPL11,RPL13,RPL13A,RPL15,RPL17,RPL19,RPL21,RPL22,RPL23,RPL24,RPL26,RPL27,RPL29,RPL3,RPL30,RPL31,RPL34,RPL35,RPL35A,RPL37A,RPL4,RPL41,RPL5,RPL6,RPL7,RPL7A,RPL8,RPL9,RPLP0,RPS10,RPS11,RPS12,RPS13,RPS14,RPS15A,RPS17,RPS18,RPS20,RPS23,RPS24,RPS25,RPS3A,RPS4X,RPS4Y1,RPS5,RPS6,RPS7,RPS8,RPSA,SLIT2	0.0578187	0.132073	0.395699	1.54695	33	ISL1,PSMA1,PSMA2,PSMA3,PSMA4,PSMA5,PSMA6,PSMA7,PSMB1,PSMB10,PSMB6,PSMB8,PSMB9,PSMC1,PSMC2,PSMC3,PSMC5,PSMD10,PSMD12,PSMD14,PSME1,PSME2,RBM8A,RBX1,RPL36AL,RPS15,RPS19,RPS27L,UBB,UBC
Cellular responses to external stimuli		9.92e-05	0.000577985	0.332096	1.82209	194	ATP6V1B2,CCNA2,CDK2,CDKN2D,CEBPB,CYBB,E2F1,E2F2,ETS1,EZH2,FKBP5,FNIP2,H1-3,H1-5,H2AC14,H2AC18,H2AC4,H2AC8,H2BC10,H2BC11,H2BC12,H2BC13,H2BC14,H2BC17,H2BC3,H2BC6,H2BC7,H2BC8,H2BC9,H3C10,H3C12,H3C13,H3C14,H3C15,H3C2,H3C3,H3C4,H3C7,H3C8,H4C9,HIF1A,HSPA6,IL1A,IL6,KPTN,LMNB1,MAP2K6,MOV10,MT2A,NBN,NCF1,NCF2,NCF4,NFKB1,PSMB10,PSMB8,PSMB9,PSME2,RELA,RRAGC,SOD2,TCIRG1,TUBB6,UBE2D1	0.0234375	0.0782654	0.313876	1.54153	112	ANAPC11,ATOX1,DNAJA1,DYNLL1,H1-5,H2AC14,H2AC19,H2AC20,H2AC4,H2BC11,H2BC12,H2BC17,H2BC21,H2BC3,H2BC4,H2BC6,H2BC7,H3C10,H3C12,H3C13,H3C2,H3C3,H3C7,H3C8,H4C11,H4C13,H4C14,H4C3,H4C6,H4C9,HIRA,HSP90AA1,HSP90AB1,HSPA8,HSPH1,ID1,IGFBP7,MT1E,MT1X,MT2A,NUP205,PSMA2,PSMA4,PSMA5,PSMA6,PSMB10,PSMB8,PSMB9,PSMC2,PSMD14,PSME1,PSME2,PTGES3,RBX1,RRAGB,SOD1,TUBA1B,TUBA8,TXN,UBB
Innate Immune System	1	3.1e-45	9.11e-43	0.506877	3.04413	519	AC004151.1,ACTB,ADAM8,ADGRE5,ADGRG3,AIM2,ALOX5,ARHGAP9,ATP6V1B2,BIN2,BIRC3,BST1,BST2,BTK,C1QA,C1QB,C1QC,C1R,C2,C3,C3AR1,C4A,C4B,CARD11,CARD9,CASP1,CASP10,CASP4,CCR2,CD14,CD247,CD300A,CD300E,CD300LB,CD33,CD3G,CD4,CD44,CD53,CD68,CD93,CDA,CEACAM1,CEACAM3,CFB,CFD,CFP,CGAS,CHGA,CHI3L1,CHIT1,CLEC12A,CLEC4A,CLEC4D,CLEC4E,CLEC7A,COTL1,CR1,CTSL,CXCR1,CXCR2,CYBB,DDX58,DEFA1,DHX58,DOCK2,DOK3,DUSP6,ELMO1,FCA…	0.00912034	0.034781	0.292382	1.54025	191	B2M,BPIFA1,BST2,C1QA,C1QB,C1QC,C1R,C3,C4A,C4B,CARD11,CASP1,CFB,CFH,CTSL,DDX58,DEFB1,DHX58,DYNLT1,FCGR3A,FYN,HERC5,HLA-B,HLA-C,HLA-E,IFI16,IFIH1,IRF7,ISG15,KLRC2,MUC13,MUC15,NLRC5,NOS2,PSMA4,PSMA6,PSMB10,PSMB8,PSMB9,PSMD14,PSME1,PSME2,RNASE6,SAA1,SERPINB3,SERPING1,SLPI,TICAM2,TLR3,TLR7,TREX1,TRIM21,UBA7,UBE2L6,UNC93B1,ZBP1
Protein ubiquitination		0.0124218	0.0396057	0.417066	1.74039	42	H2BC10,H2BC11,H2BC12,H2BC13,H2BC14,H2BC17,H2BC3,H2BC6,H2BC7,H2BC8,H2BC9,HLA-A,RNF144A,UBE2S	0.0508721	0.124307	0.455006	1.53845	20	CTR9,H2BC11,H2BC12,H2BC17,H2BC3,H2BC4,H2BC6,H2BC7,HLA-A,UBB,UBE2T,UCHL3
Programmed Cell Death	1	0.00181458	0.00749685	0.368898	1.80846	88	BAK1,BBC3,BCL2,BID,BIRC3,CARD8,CD14,CLSPN,E2F1,FAS,FASLG,GZMB,H1-3,H1-5,HMGB2,LMNB1,LY96,MLKL,PMAIP1,PRKCQ,PSMB10,PSMB8,PSMB9,PSME2,RIPK3,SEPTIN4,TICAM1,TICAM2,TLR4,TNFRSF10B,TNFSF10,UNC5A,VIM	0.0414573	0.115874	0.360182	1.53263	49	APIP,BAK1,BIRC3,CASP3,CASP7,DNM1L,DYNLL1,FAS,FASLG,GZMB,H1-5,HMGB1,KPNB1,PPP3CC,PSMA1,PSMA2,PSMA3,PSMA4,PSMA5,PSMA6,PSMA7,PSMB1,PSMB10,PSMB6,PSMB8,PSMB9,PSMC1,PSMC2,PSMC3,PSMC5,PSMD10,PSMD12,PSMD14,PSME1,PSME2,TICAM2,TNFSF10,TRADD,UBB,UBC,YWHAE
Influenza Infection		0.00573991	0.0203674	-0.283665	-1.59946	81	IPO5,KPNA3,KPNA7,NDC1,NUP50,POLR2H,POLR2I,POLR2K,POLR2L,RANBP2,RPL10,RPL10A,RPL11,RPL13,RPL13A,RPL15,RPL17,RPL19,RPL21,RPL22,RPL23,RPL24,RPL26,RPL27,RPL29,RPL3,RPL30,RPL31,RPL34,RPL35,RPL35A,RPL37A,RPL4,RPL41,RPL5,RPL6,RPL7,RPL7A,RPL8,RPL9,RPLP0,RPS10,RPS11,RPS12,RPS13,RPS14,RPS15A,RPS17,RPS18,RPS20,RPS23,RPS24,RPS25,RPS3A,RPS4X,RPS4Y1,RPS5,RPS6,RPS7,RPS8,RPSA,SLC25A6	0.0636095	0.137617	0.46803	1.5202	17	CALR,EIF2AK2,GRSF1,HSP90AA1,ISG15,KPNA3,KPNB1,NUP205,NUP50,POLR2K,RPL36AL,RPS15,RPS19,RPS27L,XPO1
Apoptosis		0.0050472	0.0182779	0.34517	1.6704	85	BAK1,BBC3,BCL2,BID,CARD8,CD14,CLSPN,E2F1,FAS,FASLG,GZMB,H1-3,H1-5,HMGB2,LMNB1,LY96,PMAIP1,PRKCQ,PSMB10,PSMB8,PSMB9,PSME1,PSME2,SEPTIN4,TICAM1,TICAM2,TLR4,TMED7-TICAM2,TNFRSF10A,TNFRSF10B,TNFSF10,UNC5A,VIM	0.0430925	0.116817	0.358136	1.51313	48	APIP,BAK1,CASP3,CASP7,DNM1L,DYNLL1,FAS,FASLG,GZMB,H1-5,HMGB1,KPNB1,PPP3CC,PSMA1,PSMA2,PSMA3,PSMA4,PSMA5,PSMA6,PSMA7,PSMB1,PSMB10,PSMB6,PSMB8,PSMB9,PSMC1,PSMC2,PSMC3,PSMC5,PSMD10,PSMD12,PSMD14,PSME1,PSME2,TICAM2,TNFSF10,TRADD,UBB,UBC,YWHAE
Signaling by Interleukins	1	7.1e-35	1.56e-32	0.589751	3.30208	231	ALOX5,BATF,BIRC5,CASP1,CCL2,CCL20,CCL3,CCL3L3,CCL4,CCL5,CCR1,CCR2,CCR5,CD4,CD80,CD86,CISH,CNN2,CSF1,CSF1R,CSF2RA,CSF2RB,CSF3,CSF3R,CXCL10,CXCL2,DUSP6,EBI3,F13A1,FASLG,FPR1,FYN,GAB2,GATA3,GSTO1,H3C10,H3C12,H3C13,H3C14,H3C15,H3C2,H3C3,H3C4,H3C7,H3C8,HAVCR2,HCK,HIF1A,HMOX1,ICAM1,IFNG,IL10,IL10RA,IL12RB1,IL12RB2,IL15RA,IL17C,IL17RA,IL18BP,IL18R1,IL18RAP,IL19,IL1A,IL1B,IL1R2,IL1RN,IL21R,IL23A,IL27,IL2…	0.0355913	0.106508	0.314861	1.50073	94	CASP1,CCL2,CCR5,CD80,CXCL10,FASLG,FYN,H3C10,H3C12,H3C13,H3C2,H3C3,H3C7,H3C8,IL15RA,IL7,IRF4,IRS1,JAK2,LGALS9,NOS2,PSMA4,PSMA6,PSMB10,PSMB8,PSMB9,PSMD14,PSME1,PSME2,SAA1,STAT1,STAT2,UBB
Factors involved in megakaryocyte development and platelet production		0.006665	0.0233673	0.346528	1.64654	80	ACTB,CABLES2,CDK2,CENPE,DOCK10,DOCK11,DOCK2,DOCK4,DOCK8,EHD1,GATA3,H3-3B,H3C10,H3C11,H3C12,H3C13,H3C14,H3C15,H3C2,H3C3,H3C4,H3C7,H3C8,IRF1,IRF2,JAK2,KIF15,KIF18A,KIF18B,KIF21B,KIF23,KIFC1,MAFF,MAFG,MICAL1,NFE2,PRKACB,SH2B2,SH2B3,TUBA4A,TUBA8,TUBB6,ZFPM1	0.0693215	0.146454	0.445876	1.48621	19	H3C10,H3C12,H3C13,H3C2,H3C3,H3C7,H3C8,JAK2,KIF15,TUBA8
Signaling by Rho GTPases		1.05e-06	1.01e-05	0.360036	1.99897	216	AC004151.1,ACTB,ACTR3,ARAP2,ARHGAP10,ARHGAP11A,ARHGAP15,ARHGAP20,ARHGAP25,ARHGAP27,ARHGAP30,ARHGAP31,ARHGAP4,ARHGAP9,ARHGDIA,ARHGDIB,ARHGEF1,ARHGEF10L,ARHGEF2,ARHGEF6,ARPC1B,ARPC2,ARPC5,AURKB,BIRC5,BTK,BUB1,BUB1B,CDCA8,CENPE,CENPU,CFL1,CYBA,CYBB,DIAPH3,DLG4,ECT2,EVL,FGD2,FGD3,FLNA,FMNL1,FMNL3,GMIP,GNA13,GRB2,H2AC14,H2AC18,H2AC4,H2AC8,H2AX,H2BC10,H2BC11,H2BC12,H2BC13,H2BC14,H2BC15,H2BC17,H2BC21,H2…	0.0473934	0.123566	0.325757	1.48588	72	BUB1,CENPQ,CENPS,DYNLL1,FGD2,H2AC14,H2AC19,H2AC20,H2AC4,H2BC11,H2BC12,H2BC17,H2BC3,H2BC4,H2BC6,H2BC7,H3C10,H3C12,H3C13,H3C2,H3C3,H3C7,H3C8,H4C11,H4C13,H4C14,H4C3,H4C6,H4C9,NUDC,RASGRF2,RHOU,TUBA8
Signaling by ROBO receptors		0.00519162	0.0186474	-0.271553	-1.59404	93	ARHGAP39,CAP2,COL4A5,ENAH,FLRT3,NELL2,NTN1,PAK4,PFN2,PSMB5,RPL10,RPL10A,RPL11,RPL13,RPL13A,RPL15,RPL17,RPL19,RPL21,RPL22,RPL23,RPL24,RPL26,RPL27,RPL29,RPL3,RPL30,RPL31,RPL34,RPL35,RPL35A,RPL37A,RPL4,RPL41,RPL5,RPL6,RPL7,RPL7A,RPL8,RPL9,RPLP0,RPS10,RPS11,RPS12,RPS13,RPS14,RPS15A,RPS17,RPS18,RPS20,RPS23,RPS24,RPS25,RPS3A,RPS4X,RPS4Y1,RPS5,RPS6,RPS7,RPS8,RPSA,SLIT2,SRGAP3	0.0817369	0.163474	0.365259	1.47517	37	CLASP1,EVL,ISL1,PSMA1,PSMA2,PSMA3,PSMA4,PSMA5,PSMA6,PSMA7,PSMB1,PSMB10,PSMB6,PSMB8,PSMB9,PSMC1,PSMC2,PSMC3,PSMC5,PSMD10,PSMD12,PSMD14,PSME1,PSME2,RBM8A,RBX1,RPL36AL,RPS15,RPS19,RPS27L,UBB,UBC
Respiratory electron transport		0.00698853	0.0241173	-0.356193	-1.6893	41	COQ10A,COX11,COX6A1,COX6C,COX7C,ECSIT,LRPPRC,MT-CO3,MT-CYB,MT-ND2,MT-ND3,MT-ND6,NDUFA10,NDUFA4,NDUFA5,NDUFA7,NDUFA8,NDUFAB1,NDUFAF1,NDUFAF2,NDUFAF6,NDUFB1,NDUFB5,NDUFB7,NDUFB8,NDUFB9,NDUFC1,NDUFC2,NDUFS5,NDUFV1,NDUFV3,SDHA,SDHC,SURF1,TRAP1,UQCRQ	0.0988024	0.194405	0.467022	1.46611	15	COX4I1,COX6A1,NDUFA12,NDUFA13,NDUFA5,NDUFA9,NDUFB3,NDUFB5,NDUFB8,NDUFB9,NDUFS5,SCO1,SCO2,SDHB,TMEM126B
Cellular responses to stress		9.79e-05	0.000577985	0.333318	1.82309	192	ATP6V1B2,CCNA2,CDK2,CDKN2D,CEBPB,CYBB,E2F1,E2F2,ETS1,EZH2,FKBP5,FNIP2,H1-3,H1-5,H2AC14,H2AC18,H2AC4,H2AC8,H2BC10,H2BC11,H2BC12,H2BC13,H2BC14,H2BC17,H2BC3,H2BC6,H2BC7,H2BC8,H2BC9,H3C10,H3C12,H3C13,H3C14,H3C15,H3C2,H3C3,H3C4,H3C7,H3C8,H4C9,HIF1A,HSPA6,IL1A,IL6,KPTN,LMNB1,MAP2K6,MOV10,NBN,NCF1,NCF2,NCF4,NFKB1,PSMB10,PSMB8,PSMB9,PSME2,RELA,RRAGC,SOD2,TCIRG1,TUBB6,UBE2D1	0.0506757	0.124307	0.296401	1.44997	109	ANAPC11,ATOX1,DNAJA1,DYNLL1,H1-5,H2AC14,H2AC19,H2AC20,H2AC4,H2BC11,H2BC12,H2BC17,H2BC21,H2BC3,H2BC4,H2BC6,H2BC7,H3C10,H3C12,H3C13,H3C2,H3C3,H3C7,H3C8,H4C11,H4C13,H4C14,H4C3,H4C6,H4C9,HIRA,HSP90AA1,HSP90AB1,HSPA8,HSPH1,ID1,IGFBP7,NUP205,PSMA2,PSMA4,PSMA5,PSMA6,PSMB10,PSMB8,PSMB9,PSMC2,PSMD14,PSME1,PSME2,PTGES3,RBX1,RRAGB,SOD1,TUBA1B,TUBA8,TXN,UBB
Ovarian tumor domain proteases		0.00423684	0.0157984	0.523162	1.85887	23	DDX58,IFIH1,IKBKG,NOD1,NOD2,OTUB2,OTUD5,RIPK1,RIPK2,TNFAIP3,TNIP1,TNIP2,TNIP3,TRIM25,UBE2D1,VCPIP1	0.10443	0.199126	0.51511	1.44841	11	CDK1,DDX58,IFIH1,UBB
CLEC7A (Dectin-1) signaling		0.00851885	0.028289	0.425017	1.77357	42	BCL10,CALM3,CARD11,CARD9,CASP8,CLEC7A,IKBKG,IL1B,ITPR2,MALT1,MAP3K7,NFATC2,NFKB1,NFKB2,NFKBIA,PPP3CA,PPP3R1,PRKCD,PSMA1,PSMA6,PSMA7,PSMB10,PSMB8,PSMB9,PSME1,PSME2,RELA,RELB,SRC,SYK,TRAF6,UBA3,UBE2D1,UBE2D2	0.0963855	0.191073	0.383621	1.43802	28	CALM2,CARD11,PSMA1,PSMA2,PSMA3,PSMA4,PSMA5,PSMA6,PSMA7,PSMB1,PSMB10,PSMB6,PSMB8,PSMB9,PSMC1,PSMC2,PSMC3,PSMC5,PSMD10,PSMD12,PSMD14,PSME1,PSME2,UBB,UBC
ESR-mediated signaling		0.000122827	0.000689381	0.387612	1.95439	102	AREG,BCL2,EREG,FKBP5,GATA3,GNB4,GNG2,GNGT2,H2AC14,H2AC18,H2AC4,H2AC8,H2BC10,H2BC11,H2BC12,H2BC13,H2BC14,H2BC17,H2BC3,H2BC6,H2BC7,H2BC8,H2BC9,H3-3B,H3C10,H3C12,H3C13,H3C14,H3C15,H3C2,H3C3,H3C4,H3C7,H3C8,H4C9,HBEGF,MMP9,MOV10,NR5A2,SPHK1,SRC,SRF	0.075179	0.154477	0.321716	1.4376	62	BTC,CALM2,EBAG9,GNB4,H2AC14,H2AC19,H2AC20,H2AC4,H2BC11,H2BC12,H2BC17,H2BC21,H2BC3,H2BC4,H2BC6,H2BC7,H3C10,H3C12,H3C13,H3C2,H3C3,H3C7,H3C8,H4C11,H4C13,H4C14,H4C3,H4C6,H4C9,HSP90AA1,HSP90AB1,POLR2K,PTGES3,S1PR3,UHMK1,USF1
Complex I biogenesis		0.0153113	0.0484673	-0.396647	-1.64352	25	ECSIT,MT-ND2,MT-ND3,MT-ND6,NDUFA10,NDUFA5,NDUFA7,NDUFA8,NDUFAB1,NDUFAF1,NDUFAF2,NDUFAF6,NDUFB1,NDUFB5,NDUFB7,NDUFB8,NDUFB9,NDUFC1,NDUFC2,NDUFS1,NDUFS5,NDUFV1,NDUFV3	0.151757	0.270995	0.492501	1.35489	10	NDUFA12,NDUFA13,NDUFA5,NDUFA9,NDUFB3,NDUFB5,NDUFB8,NDUFB9,NDUFS5,TMEM126B
Signaling by Nuclear Receptors		0.000333303	0.00163859	0.346428	1.81245	125	ABCA1,ALDH1A2,APOC1,APOE,AREG,ARL4C,BCL2,CETP,EREG,FKBP5,GATA3,GNB4,GNG2,GNGT2,H2AC14,H2AC18,H2AC4,H2AC8,H2BC10,H2BC11,H2BC12,H2BC13,H2BC14,H2BC17,H2BC3,H2BC6,H2BC7,H2BC8,H2BC9,H3-3B,H3C10,H3C12,H3C13,H3C14,H3C15,H3C2,H3C3,H3C4,H3C7,H3C8,H4C9,HBEGF,MMP9,MOV10,NR1H3,NR5A2,SPHK1,SRC	0.124408	0.230384	0.293148	1.33714	72	APOD,BTC,CALM2,EBAG9,GNB4,H2AC14,H2AC19,H2AC20,H2AC4,H2BC11,H2BC12,H2BC17,H2BC21,H2BC3,H2BC4,H2BC6,H2BC7,H3C10,H3C12,H3C13,H3C2,H3C3,H3C7,H3C8,H4C11,H4C13,H4C14,H4C3,H4C6,H4C9,HSP90AA1,HSP90AB1,NR1H3,POLR2K,PTGES3,RDH14,S1PR3,UHMK1,USF1
Interleukin-10 signaling	1	6.86e-19	6.04e-17	0.812347	3.2945	36	CCL2,CCL3,CCL3L3,CCL4,CCL5,CCR1,CCR2,CCR5,CD80,CD86,CSF1,CSF3,CXCL10,CXCL2,FPR1,ICAM1,IL10,IL10RA,IL1A,IL1B,IL1R2,IL1RN,IL6,TIMP1,TNF,TNFRSF1B	0.170886	0.301564	0.472014	1.32723	11	CCL2,CCR5,CD80,CXCL10
Signaling by GPCR		9.14e-15	5.75e-13	0.423214	2.421	281	ADCY3,ADCY7,ADGRE1,ADGRE2,ADGRE5,ADM,ADM2,ADORA2A,APOA2,ARRB2,BTK,C3,C3AR1,CAMK4,CCL2,CCL3,CCL3L3,CCL4,CCL4L2,CCL5,CCR1,CCR2,CCR5,CCRL2,CMKLR1,CNGB1,CXCL10,CXCL11,CXCL13,CXCL2,CXCL3,CXCL9,CXCR1,CXCR2,CXCR3,CXCR4,CXCR6,DHH,EDN1,EDNRB,FFAR1,FFAR2,FGD2,FGD3,FPR1,FPR2,FPR3,GNA13,GNB4,GNG2,GNGT2,GPBAR1,GPR132,GPR183,GPR25,GPR27,GPR65,GPR84,GPSM3,GRK5,HBEGF,HCAR2,HCAR3,HRH1,HRH2,ITPR2,LPAR2,MYO7A,P2RY1…	0.187215	0.326537	0.258674	1.23232	91	ADCY5,AGRN,C3,CAMK4,CCL2,CCR5,CMKLR1,CX3CL1,CXCL10,CXCL11,CXCL13,CXCL9,FGD2,FPR3,GPC4,PDE1C,RGS1,RTP4,SAA1
GPCR downstream signalling		1.59e-12	7.35e-11	0.4192	2.37744	256	ADCY3,ADCY7,ADM,ADM2,ADORA2A,APOA2,ARRB2,BTK,C3,C3AR1,CAMK4,CCL4,CCL4L2,CCL5,CCR1,CCR2,CCR5,CNGB1,CXCL10,CXCL11,CXCL13,CXCL2,CXCL3,CXCL9,CXCR1,CXCR2,CXCR3,CXCR4,CXCR6,EDN1,EDNRB,FFAR1,FFAR2,FGD2,FGD3,FPR1,FPR2,FPR3,GNA13,GNB4,GNG2,GNGT2,GPBAR1,GPR132,GPR183,GPR25,GPR27,GPR65,GPR84,GPSM3,GRK5,HBEGF,HCAR2,HCAR3,HRH1,HRH2,ITPR2,LPAR2,MYO7A,P2RY13,P2RY14,P2RY6,PDE2A,PDE3B,PDE4B,PIK3R5,PIK3R6,PLEKHG2,…	0.197929	0.339954	0.260301	1.22505	84	ADCY5,AGRN,C3,CAMK4,CCR5,CX3CL1,CXCL10,CXCL11,CXCL13,CXCL9,FGD2,FPR3,GPC4,PDE1C,RGS1,RTP4,SAA1
FCERI mediated NF-kB activation		0.00287069	0.0110798	0.481438	1.85546	30	CARD11,FCER1G,LYN,NFKB1,NFKBIA,PRKCQ,PSMB10,PSMB8,PSMB9,PSME2,RASGRP1,RASGRP2,RASGRP4,RELA,UBE2D1	0.227273	0.384484	0.3239	1.20563	27	CARD11,PSMA1,PSMA2,PSMA3,PSMA4,PSMA5,PSMA6,PSMA7,PSMB1,PSMB10,PSMB6,PSMB8,PSMB9,PSMC1,PSMC2,PSMC3,PSMC5,PSMD10,PSMD12,PSMD14,PSME1,PSME2,UBB,UBC
Respiratory electron transport, ATP synthesis by chemiosmotic coupling, and heat production by uncoupling proteins.		0.00127012	0.00573182	-0.37269	-1.84973	50	ATP5F1B,ATP5F1C,ATP5MC2,ATP5ME,ATP5PB,ATP5PO,COQ10A,COX11,COX6A1,COX6C,COX7C,DMAC2L,ECSIT,LRPPRC,MT-CO3,MT-CYB,MT-ND2,MT-ND3,MT-ND6,NDUFA10,NDUFA4,NDUFA5,NDUFA7,NDUFA8,NDUFAB1,NDUFAF1,NDUFAF2,NDUFAF6,NDUFB1,NDUFB5,NDUFB7,NDUFB8,NDUFB9,NDUFC1,NDUFC2,NDUFS1,NDUFS5,NDUFV1,NDUFV3,SDHA,SDHC,SLC25A14,SLC25A27,SURF1,TRAP1,UQCRQ	0.281065	0.470183	0.362696	1.17807	17	ATP5F1C,COX4I1,COX6A1,NDUFA12,NDUFA13,NDUFA5,NDUFA9,NDUFB3,NDUFB5,NDUFB8,NDUFB9,NDUFS5,SCO1,SCO2,SDHB,TMEM126B
C-type lectin receptors (CLRs)		9.86e-05	0.000577985	0.482442	2.17323	59	CARD11,CARD9,CLEC4A,CLEC4D,CLEC4E,CLEC7A,FCER1G,FYN,ICAM3,IL1B,ITPR2,LYN,MUC13,MUC19,MUC3A,NFKB1,NFKB2,NFKBIA,PSMB10,PSMB8,PSMB9,PSME2,RELA,RELB,SRC,UBE2D1	0.297573	0.492309	0.287217	1.15998	37	CARD11,FYN,MUC13,MUC15,PSMA4,PSMA6,PSMB10,PSMB8,PSMB9,PSMD14,PSME1,PSME2,UBB
Hemostasis	1	9.72e-14	5.03e-12	0.416977	2.39912	290	ACTB,APBB1IP,ARRB2,ATP1B2,ATP2B2,CD2,CD244,CD44,CD48,CD84,CDK2,CEACAM1,CEACAM3,CENPE,CFD,CSK,CTSW,DOCK10,DOCK11,DOCK2,DOCK4,DOCK8,DOK2,EHD1,F13A1,FAM49B,FCER1G,FERMT3,FGR,FLNA,FYN,GATA3,GNA13,GNB4,GNG2,GNGT2,GYPC,H3C10,H3C12,H3C13,H3C14,H3C15,H3C2,H3C3,H3C4,H3C7,H3C8,INPP5D,IRF1,ITGA1,ITGA4,ITGA5,ITGAL,ITGAM,ITGAX,ITGB2,ITIH3,ITPR2,JAK2,JAML,KCNMA1,KIF15,KIF18B,KIF21B,KIF23,KIFC1,LAT,LCK,LCP2,LHF…	0.335301	0.531287	0.246018	1.1199	70	CD2,CD74,CD84,ENDOD1,FYN,H3C10,H3C12,H3C13,H3C2,H3C3,H3C7,H3C8,JAK2,JCHAIN,KIF15,LGALS3BP,NOS2,RARRES2,SERPING1,SLC16A1,TGFB3,TUBA8
Signal Transduction		5.81e-15	3.93e-13	0.312043	1.92496	958	ABCA1,AC004151.1,ACTB,ACTR3,ADCY3,ADCY4,ADCY7,ADGRE1,ADGRE2,ADGRE5,ADM,ADM2,ADORA2A,ADRB2,AGRN,ALDH1A2,AMOTL2,APBB1IP,APOA2,APOC1,APOE,ARAP2,AREG,ARHGAP11A,ARHGAP15,ARHGAP20,ARHGAP25,ARHGAP30,ARHGAP31,ARHGAP4,ARHGAP9,ARHGDIB,ARHGEF10L,ARHGEF2,ARHGEF6,ARL4C,ARPC5,ARRB2,ATP6V1B2,ATP6V1C1,AURKB,AVPR2,BCL2,BIRC3,BIRC5,BTK,BUB1,BUB1B,C3,C3AR1,CAMK4,CAMKK2,CASP10,CBX4,CCL2,CCL20,CCL3,CCL3L3,CCL4,CCL4L2…	0.420082	0.616195	0.18751	1.03269	312	ADCY5,AGRN,APOD,BTC,BUB1,C3,CAMK4,CCL2,CCR5,CD80,CMKLR1,CX3CL1,CXCL10,CXCL11,CXCL13,CXCL9,DRAP1,FASLG,FGD2,FPR3,FYN,GABRB2,GPC4,GZMB,H2AC14,H2AC19,H2AC20,H2AC4,H2BC11,H2BC17,H2BC3,H2BC6,H2BC7,H3C10,H3C12,H3C13,H3C2,H3C3,H3C7,H3C8,H4C11,H4C13,H4C14,H4C6,ICOS,IRS1,LGR6,LPAR6,MDK,OMG,PCSK5,PDE1C,PML,PSMA4,PSMA6,PSMB10,PSMB8,PSMB9,PSMD14,PSME1,PSME2,PTPRO,RASGRF2,RGS1,RTP4,SAA1,STAT1,TNFSF10
The citric acid (TCA) cycle and respiratory electron transport	1	0.00156913	0.00664543	-0.319289	-1.77369	74	ACO2,ADHFE1,ATP5F1B,ATP5F1C,ATP5MC2,ATP5ME,ATP5PB,ATP5PO,COQ10A,COX11,COX6A1,COX6C,COX7C,DLAT,DLD,DMAC2L,ECSIT,FAHD1,FH,GLO1,GSTZ1,IDH3A,LRPPRC,ME3,MPC1,MPC2,MT-CO3,MT-CYB,MT-ND2,MT-ND3,MT-ND6,NDUFA10,NDUFA4,NDUFA5,NDUFA7,NDUFA8,NDUFAB1,NDUFAF1,NDUFAF2,NDUFAF6,NDUFB1,NDUFB5,NDUFB7,NDUFB8,NDUFB9,NDUFC1,NDUFC2,NDUFS1,NDUFS5,NDUFV1,NDUFV3,NNT,PDK2,PDK4,SDHA,SDHC,SLC25A14,SLC25A27,SUCLG1,SUCLG2,SURF1…	0.426534	0.621165	0.298702	1.02903	21	ATP5F1C,COX4I1,COX6A1,DLD,NDUFA12,NDUFA13,NDUFA5,NDUFA9,NDUFB3,NDUFB5,NDUFB8,NDUFB9,NDUFS5,SCO1,SCO2,SDHB,SLC16A1,TMEM126B
Interleukin-4 and Interleukin-13 signaling	1	4.58e-12	2.02e-10	0.628332	2.83831	61	ALOX5,BATF,BIRC5,CCL2,F13A1,FASLG,GATA3,HIF1A,HMOX1,ICAM1,IL10,IL1A,IL1B,IL23A,IL2RG,IL4R,IL6,IRF4,ITGAM,ITGAX,ITGB2,JAK3,JUNB,LIF,MMP9,OSM,PIM1,PTGS2,SAA1,SOCS1,SOCS3,STAT1,TGFB1,TIMP1,TNF,TNFRSF1B,VIM,ZEB1	0.462798	0.659283	0.304674	0.998745	18	CCL2,FASLG,IRF4,JAK2,NOS2,SAA1,STAT1
Cell surface interactions at the vascular wall		3.39e-09	7.27e-08	0.569577	2.58777	64	ATP1B2,CD2,CD244,CD44,CD48,CD58,CD74,CD84,CEACAM1,CEACAM3,CEACAM8,DOK2,FCER1G,FYN,GRB2,GYPC,INPP5D,ITGA4,ITGA5,ITGAL,ITGAM,ITGAX,ITGB2,JAML,LCK,LYN,OLR1,PECAM1,PTPN6,SDC3,SELL,SELPLG,SIRPA,SIRPG,SLC16A1,SLC16A3,SLC3A2,SLC7A11,SLC7A5,SLC7A7,SPN,SRC,TGFB1,THBD,TNFRSF10A,TNFRSF10B,TNFRSF10D,TREM1	0.481315	0.67685	0.309166	0.989377	16	CD2,CD74,CD84,COL1A1,FYN,ITGA4,JCHAIN,SLC16A1
Fc epsilon receptor (FCERI) signaling	1	5.92e-05	0.000366694	0.47139	2.10799	57	BTK,CARD11,FCER1G,FYN,GAB2,GRAP2,ITK,ITPR2,LAT,LAT2,LCP2,LYN,NFKB1,NFKBIA,PRKCQ,PSMB10,PSMB8,PSMB9,PSME2,RASGRP1,RASGRP2,RASGRP4,RELA,TXK,UBE2D1,VAV1	0.458333	0.656847	0.248928	0.984715	35	CARD11,FYN,PSMA4,PSMA6,PSMB10,PSMB8,PSMB9,PSMD14,PSME1,PSME2,UBB
Influenza Life Cycle		1.36e-06	1.26e-05	-0.418052	-2.32233	74	IPO5,NDC1,POLR2H,POLR2I,POLR2K,POLR2L,RANBP2,RPL10,RPL10A,RPL11,RPL13,RPL13A,RPL15,RPL17,RPL19,RPL21,RPL22,RPL23,RPL24,RPL26,RPL27,RPL29,RPL3,RPL30,RPL31,RPL34,RPL35,RPL35A,RPL37A,RPL4,RPL41,RPL5,RPL6,RPL7,RPL7A,RPL8,RPL9,RPLP0,RPS10,RPS11,RPS12,RPS13,RPS14,RPS15A,RPS17,RPS18,RPS20,RPS23,RPS24,RPS25,RPS3A,RPS4X,RPS4Y1,RPS5,RPS6,RPS7,RPS8,RPSA	0.484018	0.67853	0.318335	0.978793	14	CALR,GRSF1,HSP90AA1,KPNB1,NUP205,NUP50,POLR2K,RPL36AL,RPS15,RPS19,RPS27L,XPO1
SRP-dependent cotranslational protein targeting to membrane		1.5e-09	3.99e-08	-0.532306	-2.73707	57	RPL10,RPL10A,RPL11,RPL13,RPL13A,RPL15,RPL17,RPL19,RPL21,RPL22,RPL23,RPL24,RPL26,RPL27,RPL29,RPL3,RPL30,RPL31,RPL34,RPL35,RPL35A,RPL37A,RPL4,RPL41,RPL5,RPL6,RPL7,RPL7A,RPL8,RPL9,RPLP0,RPS10,RPS11,RPS12,RPS13,RPS14,RPS15A,RPS17,RPS18,RPS20,RPS23,RPS24,RPS25,RPS3A,RPS4X,RPS4Y1,RPS5,RPS6,RPS7,RPS8,RPSA,SPCS1,SRP9	0.471246	0.666858	0.354053	0.974014	10	RPL36AL,RPS15,RPS19,RPS27L,SEC11C,SPCS1,SRP19,SRPRB,SSR1
Cilium Assembly	1	1.49e-11	5.94e-10	-0.431619	-2.66669	118	AKAP9,ALMS1,ARL13B,ARL3,ARL6,B9D1,BBS1,BBS12,BBS2,BBS4,BBS5,BBS7,BBS9,CCP110,CEP162,CEP164,CEP290,CEP83,CEP97,CETN2,CLUAP1,CNGA4,DYNC2H1,DYNC2LI1,DYNLL1,DYNLRB2,HSPB11,IFT122,IFT140,IFT172,IFT20,IFT22,IFT27,IFT43,IFT46,IFT52,IFT57,IFT74,IFT80,IFT81,IFT88,INPP5E,IQCB1,KIF3A,KIF3B,KIFAP3,LZTFL1,MKS1,NINL,NPHP1,ODF2,PCM1,PKD1,RAB11FIP3,RAB3IP,TCTEX1D1,TCTEX1D2,TCTN1,TCTN2,TCTN3,TMEM216,TMEM67,TRAF3I…	0.49169	0.685017	0.27262	0.965535	23	ACTR1A,CCT2,CCT3,CCT4,CCT8,CDK1,CEP97,CLASP1,DCTN2,DYNLL1,EXOC1,HSP90AA1,HSPB11,NEDD1,PAFAH1B1,PLK4,TTBK2,TUBA1B,TUBA8,YWHAE
Intracellular signaling by second messengers		0.0021135	0.0084815	0.3308	1.71059	116	ADCY3,ADCY4,ADCY7,AREG,CAMK4,CBX4,CD28,CD80,CD86,CDKN1A,EGR1,EREG,EZH2,FYN,HBEGF,ICOS,IER3,IRS1,ITPR2,LCK,MOV10,MYD88,NR4A1,PDE1B,PDGFB,PDGFRB,PIK3AP1,PIK3CD,PML,PPARG,PSMB10,PSMB8,PSMB9,PSME1,PSME2,RAC2,RHOG,RRAGC,SNAI1,SRC,TRIB3,VAV1	0.548272	0.729948	0.209093	0.94631	68	ADCY5,BTC,CAMK4,CD80,FYN,ICOS,IRS1,PDE1C,PML,PSMA4,PSMA6,PSMB10,PSMB8,PSMB9,PSMD14,PSME1,PSME2,UBB
Toll-like Receptor Cascades	1	2.37e-09	5.65e-08	0.547117	2.58667	78	BIRC3,BTK,CD14,CTSL,DUSP6,IKBKE,IRAK2,IRAK3,IRF7,ITGAM,ITGB2,LGMN,LY96,MAP2K6,MYD88,NFKB2,NFKBIA,NOD1,NOD2,RELA,RIPK2,RIPK3,S100A12,S100A8,S100A9,SAA1,SOCS1,TANK,TICAM1,TICAM2,TLR1,TLR10,TLR2,TLR4,TLR6,TLR7,TLR8,TLR9	0.523427	0.713764	0.251406	0.942404	28	CTSL,IRF7,LGMN,SAA1,TICAM2,TLR3,TLR7,UBB,UNC93B1
Nucleotide-binding domain, leucine rich repeat containing receptor (NLR) signaling pathways		1.31e-06	1.23e-05	0.623524	2.43094	32	AIM2,BCL2,BIRC3,CARD9,CASP1,CASP4,IRAK2,MAP2K6,MEFV,NFKB1,NFKB2,NLRC4,NLRP1,NLRP3,NOD1,NOD2,P2RX7,PANX1,PSTPIP1,RELA,RIPK2,TNFAIP3	0.56962	0.751698	0.319263	0.897721	11	BIRC3,CASP1,HSP90AB1,NOD1,SUGT1,TXN,TXNIP,UBB
Organelle biogenesis and maintenance		5.61e-08	7.49e-07	-0.341815	-2.29469	154	AKAP9,ALMS1,APOO,ARL13B,ARL3,ARL6,ATP5PO,B9D1,BBS1,BBS12,BBS2,BBS4,BBS5,BBS7,BBS9,CALM1,CALM2,CCP110,CEP162,CEP164,CEP290,CEP83,CEP97,CETN2,CHCHD6,CLUAP1,CNGA4,DMAC2L,DYNC2H1,DYNC2LI1,DYNLL1,DYNLRB2,HSPB11,IFT122,IFT140,IFT172,IFT20,IFT22,IFT27,IFT43,IFT46,IFT52,IFT57,IFT74,IFT80,IFT81,IFT88,INPP5E,IQCB1,KIF3A,KIF3B,KIFAP3,LZTFL1,MKS1,MTX2,NINL,NPHP1,ODF2,PCM1,PKD1,PPARGC1A,PRKAA2,RAB11FIP3,RAB3I…	0.621967	0.781802	0.213974	0.864172	37	ACTR1A,ATP5F1C,CALM2,CAMK4,CARM1,CCT2,CCT3,CCT4,CCT8,CDK1,CEP97,CLASP1,DCTN2,DYNLL1,EXOC1,HDAC3,HELZ2,HSP90AA1,HSPB11,MEF2D,MTX2,NCOA2,NEDD1,PAFAH1B1,PLK4,PRKACA,SSBP1,TBL1X,TTBK2,TUBA1B,TUBA8,TWNK,YWHAE
PIP3 activates AKT signaling		0.00570756	0.0203346	0.345753	1.72623	97	AREG,CBX4,CD28,CD80,CD86,CDKN1A,EGR1,EREG,EZH2,FYN,GRB2,HBEGF,ICOS,IER3,IRS1,LCK,MOV10,MYD88,NR4A1,PDGFB,PDGFRB,PIK3AP1,PIK3CD,PML,PPARG,PSMB10,PSMB8,PSMB9,PSME1,PSME2,RAC2,RHOG,RRAGC,SNAI1,SRC,TRIB3,VAV1	0.695864	0.834347	0.191185	0.841605	59	BTC,CD80,FYN,ICOS,IRS1,PML,PSMA4,PSMA6,PSMB10,PSMB8,PSMB9,PSMD14,PSME1,PSME2,UBB
Influenza Viral RNA Transcription and Replication		2.57e-08	3.77e-07	-0.46926	-2.53062	68	IPO5,NDC1,POLR2H,POLR2I,POLR2K,POLR2L,RANBP2,RPL10,RPL10A,RPL11,RPL13,RPL13A,RPL15,RPL17,RPL19,RPL21,RPL22,RPL23,RPL24,RPL26,RPL27,RPL29,RPL3,RPL30,RPL31,RPL34,RPL35,RPL35A,RPL37A,RPL4,RPL41,RPL5,RPL6,RPL7,RPL7A,RPL8,RPL9,RPLP0,RPS10,RPS11,RPS12,RPS13,RPS14,RPS15A,RPS17,RPS18,RPS20,RPS23,RPS24,RPS25,RPS3A,RPS4X,RPS4Y1,RPS5,RPS6,RPS7,RPS8,RPSA	0.688291	0.830378	0.286487	0.80556	11	GRSF1,HSP90AA1,NUP205,NUP50,NUP98,POLR2K,RPL36AL,RPS15,RPS19,RPS27L
Toll Like Receptor 9 (TLR9) Cascade		3.11e-06	2.74e-05	0.556842	2.36489	44	CD14,DUSP3,DUSP6,IKBKG,IRAK1,IRAK2,IRF7,LY96,MAP2K6,MAPKAPK2,MAPKAPK3,MYD88,NFKB1,NFKB2,NFKBIA,NKIRAS2,NOD1,NOD2,RELA,RIPK2,S100A12,SAA1,TICAM1,TICAM2,TLR4,TLR7,TLR8,TLR9,TMED7-TICAM2,TNIP2	0.70858	0.836696	0.243775	0.791802	17	IRF7,SAA1,TICAM2,TLR7,UBB
MyD88 dependent cascade initiated on endosome		3.11e-06	2.74e-05	0.556842	2.36489	44	CD14,DUSP3,DUSP6,IKBKG,IRAK1,IRAK2,IRF7,LY96,MAP2K6,MAPKAPK2,MAPKAPK3,MYD88,NFKB1,NFKB2,NFKBIA,NKIRAS2,NOD1,NOD2,RELA,RIPK2,S100A12,SAA1,TICAM1,TICAM2,TLR4,TLR7,TLR8,TLR9,TMED7-TICAM2,TNIP2	0.70858	0.836696	0.243775	0.791802	17	IRF7,SAA1,TICAM2,TLR7,UBB
Toll Like Receptor 7/8 (TLR7/8) Cascade		3.11e-06	2.74e-05	0.556842	2.36489	44	CD14,DUSP3,DUSP6,IKBKG,IRAK1,IRAK2,IRF7,LY96,MAP2K6,MAPKAPK2,MAPKAPK3,MYD88,NFKB1,NFKB2,NFKBIA,NKIRAS2,NOD1,NOD2,RELA,RIPK2,S100A12,SAA1,TICAM1,TICAM2,TLR4,TLR7,TLR8,TLR9,TMED7-TICAM2,TNIP2	0.70858	0.836696	0.243775	0.791802	17	IRF7,SAA1,TICAM2,TLR7,UBB
Toll Like Receptor 3 (TLR3) Cascade		0.000165224	0.000892008	0.497902	2.11669	45	BIRC3,DUSP3,DUSP6,IKBKE,IKBKG,IRAK1,IRAK2,IRF7,MAP2K6,MAPKAPK2,MAPKAPK3,NFKB1,NFKB2,NFKBIA,NKIRAS2,NOD1,NOD2,RELA,RIPK2,RIPK3,S100A12,SAA1,TANK,TBK1,TICAM1,TLR3,TNIP2,UBE2D1	0.734513	0.855021	0.23476	0.782511	19	IRF7,SAA1,TLR3
RAF/MAP kinase cascade		0.00207504	0.0084149	0.370031	1.80167	86	ACTB,APBB1IP,AREG,ARRB2,CSF2RA,CSF2RB,CSK,DLG4,DUSP2,DUSP5,DUSP6,EREG,FLT3LG,FYN,GRB2,HBEGF,IL2RA,IL2RB,IL2RG,IL3RA,IRS1,JAK2,JAK3,LAT,MAP3K11,PDGFB,PDGFRB,PEA15,PSMB10,PSMB8,PSMB9,PSME1,PSME2,RASAL3,RASGRP1,RASGRP3,RASGRP4,SRC,TLN1	0.864303	0.93066	0.162923	0.704891	53	BTC,FYN,IRS1,JAK2,PSMA4,PSMA6,PSMB10,PSMB8,PSMB9,PSMD14,PSME1,PSME2,RASGRF2,UBB
Anchoring of the basal body to the plasma membrane		0.00280595	0.0109258	-0.344297	-1.73098	51	AKAP9,ALMS1,B9D1,CCP110,CEP131,CEP162,CEP164,CEP290,CEP41,CEP57,CEP70,CEP78,CEP83,CEP97,CETN2,CSNK1E,DCTN3,DYNLL1,FBF1,FGFR1OP,HSP90AA1,IQCB1,MKS1,NINL,NPHP1,ODF2,PCM1,RAB3IP,RPGRIP1L,TCTN1,TCTN2,TCTN3,TMEM216,TMEM67,TTBK2,TUBA1A,TUBB4B,YWHAE	0.835329	0.923315	0.219873	0.690242	15	ACTR1A,CDK1,CEP97,CLASP1,DCTN2,DYNLL1,HSP90AA1,NEDD1,PAFAH1B1,PLK4,PRKACA,TTBK2,YWHAE
MyD88-independent TLR4 cascade		1.6e-05	0.00011186	0.521344	2.24855	50	BIRC3,CD14,DUSP3,DUSP6,IKBKE,IKBKG,IRAK1,IRAK2,IRF7,LY96,MAP2K6,MAPKAPK2,MAPKAPK3,NFKB1,NFKB2,NFKBIA,NKIRAS2,NOD1,NOD2,RELA,RIPK2,RIPK3,S100A12,SAA1,TANK,TBK1,TICAM1,TICAM2,TLR4,TMED7-TICAM2,TNIP2,UBE2D1	0.857558	0.927647	0.198679	0.671766	20	IRF7,SAA1,TICAM2
TRIF(TICAM1)-mediated TLR4 signaling		1.6e-05	0.00011186	0.521344	2.24855	50	BIRC3,CD14,DUSP3,DUSP6,IKBKE,IKBKG,IRAK1,IRAK2,IRF7,LY96,MAP2K6,MAPKAPK2,MAPKAPK3,NFKB1,NFKB2,NFKBIA,NKIRAS2,NOD1,NOD2,RELA,RIPK2,RIPK3,S100A12,SAA1,TANK,TBK1,TICAM1,TICAM2,TLR4,TMED7-TICAM2,TNIP2,UBE2D1	0.857558	0.927647	0.198679	0.671766	20	IRF7,SAA1,TICAM2
Fcgamma receptor (FCGR) dependent phagocytosis		0.000855262	0.00400335	0.446706	1.92043	49	ACTB,ACTR3,ARPC1B,ARPC2,ARPC5,BTK,CD247,CD3G,CFL1,ELMO1,ELMO2,FCGR1A,FCGR2A,FCGR3A,FGR,FYN,GRB2,HCK,ITPR2,LIMK1,LYN,MYO9B,NCKAP1L,PLCG1,SRC,SYK,VAV1,WAS,WIPF1	0.846626	0.926557	0.222614	0.669687	13	ARPC1A,CYFIP2,FCGR3A,FYN,HSP90AA1,HSP90AB1,MAPK1,MAPK3,MYH9,PLD2,PRKCD,PRKCE
Toll Like Receptor 4 (TLR4) Cascade		4.87e-07	5.1e-06	0.526324	2.41464	66	BIRC3,BTK,CD14,DUSP6,IKBKE,IRAK2,IRAK3,IRF7,ITGAM,ITGB2,LY96,MAP2K6,MYD88,NFKB2,NFKBIA,NOD1,NOD2,RELA,RIPK2,RIPK3,S100A12,SAA1,SOCS1,TANK,TICAM1,TICAM2,TLR1,TLR2,TLR4,TLR6	0.864479	0.93066	0.191251	0.658866	21	IRF7,SAA1,TICAM2
GTP hydrolysis and joining of the 60S ribosomal subunit		7.15e-10	2.17e-08	-0.534399	-2.75832	59	EIF3E,EIF3F,EIF3L,EIF4B,RPL10,RPL10A,RPL11,RPL13,RPL13A,RPL15,RPL17,RPL19,RPL21,RPL22,RPL23,RPL24,RPL26,RPL27,RPL29,RPL3,RPL30,RPL31,RPL34,RPL35,RPL35A,RPL37A,RPL4,RPL41,RPL5,RPL6,RPL7,RPL7A,RPL8,RPL9,RPLP0,RPS10,RPS11,RPS12,RPS13,RPS14,RPS15A,RPS17,RPS18,RPS20,RPS23,RPS24,RPS25,RPS3A,RPS4X,RPS4Y1,RPS5,RPS6,RPS7,RPS8,RPSA	0.960064	0.985765	0.184223	0.506806	10	EIF2S2,EIF3J,EIF4A1,EIF4A2,RPL36AL,RPS15,RPS19,RPS27L
DAP12 interactions		7.44e-08	9.35e-07	0.718742	2.5968	24	BTK,CD300E,CD300LB,FYN,GRAP2,HLA-E,KLRC2,KLRK1,LAT,LCK,LCP2,SIGLEC14,SIRPB1,TREM1,TYROBP	NA	1	NA	0	NA	NA
TNFs bind their physiological receptors	1	5.87e-06	4.56e-05	0.746085	2.4233	16	CD27,FASLG,TNFRSF14,TNFRSF18,TNFRSF1A,TNFRSF1B,TNFRSF4,TNFRSF8,TNFRSF9,TNFSF13,TNFSF13B,TNFSF14,TNFSF15,TNFSF8,TNFSF9	NA	1	NA	0	NA	NA
Initial triggering of complement		4.54e-06	3.7e-05	0.764944	2.38812	14	C1QA,C1QB,C1QC,C1R,C2,C3,C4A,C4B,CFB,CFD,CFP,FCN1,GZMM	NA	1	NA	0	NA	NA
GPVI-mediated activation cascade		8.75e-06	6.43e-05	0.694645	2.37461	19	FCER1G,FYN,LAT,LCK,LCP2,LYN,MPIG6B,PIK3CG,PIK3R5,PIK3R6,PTPN6,RAC2,RHOG,VAV1	NA	1	NA	0	NA	NA
Generation of second messenger molecules		8.77e-06	6.43e-05	0.663261	2.36847	22	CD247,CD3D,CD3E,CD3G,CD4,EVL,FYB1,GRAP2,HLA-DPA1,HLA-DQA1,HLA-DRB1,HLA-DRB5,ITK,LAT,LCK,LCP2,VASP,WAS,ZAP70	NA	1	NA	0	NA	NA
Phosphorylation of CD3 and TCR zeta chains		4.27e-05	0.000268205	0.715269	2.32321	16	CD247,CD3D,CD3E,CD3G,CD4,CSK,HLA-DPA1,HLA-DQA1,HLA-DRA,HLA-DRB1,HLA-DRB5,LCK,PAG1,PTPN22,PTPRC,PTPRJ	NA	1	NA	0	NA	NA
RHO GTPases Activate NADPH Oxidases		6.78e-06	5.06e-05	0.793344	2.3119	11	CYBB,NCF1,NCF2,NCF4,PRKCB,RAC2,S100A8,S100A9	NA	1	NA	0	NA	NA
Interleukin-2 family signaling	1	1.23e-05	8.82e-05	0.599845	2.30793	31	CSF2RA,CSF2RB,GAB2,GRB2,HAVCR2,IL15,IL15RA,IL21R,IL2RA,IL2RB,IL2RG,IL3RA,INPP5D,JAK2,JAK3,LCK,LGALS9,PIK3CD,PTK2B,PTPN6,STAT1,STAT4,STAT5A,STAT5B	NA	1	NA	0	NA	NA
Diseases associated with the TLR signaling cascade		2.96e-05	0.000194224	0.683498	2.28601	18	BTK,CD14,IKBKG,LY96,MYD88,NFKB1,NFKB2,NFKBIA,RELA,TICAM1,TLR1,TLR10,TLR2,TLR3,TLR4,TLR6	NA	1	NA	0	NA	NA
Diseases of Immune System		2.96e-05	0.000194224	0.683498	2.28601	18	BTK,CD14,IKBKG,LY96,MYD88,NFKB1,NFKB2,NFKBIA,RELA,TICAM1,TLR1,TLR10,TLR2,TLR3,TLR4,TLR6	NA	1	NA	0	NA	NA
Inflammasomes	1	0.000123119	0.000689381	0.690078	2.24139	16	AIM2,BCL2,CASP1,MEFV,NFKB1,NFKB2,NLRC4,NLRP1,NLRP3,P2RX7,PANX1,PSTPIP1,RELA	NA	1	NA	0	NA	NA
Regulation of TLR by endogenous ligand		4.06e-05	0.000258857	0.79008	2.22876	10	CD14,LY96,S100A8,S100A9,TLR1,TLR2,TLR4,TLR6	NA	1	NA	0	NA	NA
Growth hormone receptor signaling		0.000161422	0.00087686	0.684749	2.22408	16	CISH,IRS1,JAK2,LYN,PRLR,PTPN1,PTPN6,SOCS1,SOCS2,SOCS3,STAT1,STAT5A,STAT5B	NA	1	NA	0	NA	NA
The role of Nef in HIV-1 replication and disease pathogenesis		0.000117821	0.000677665	0.708121	2.21073	14	AP1S2,CD247,CD28,CD4,CD8B,DOCK2,ELMO1,FYN,HCK,LCK	NA	1	NA	0	NA	NA
Translocation of ZAP-70 to Immunological synapse		0.000145921	0.000807615	0.727201	2.20582	13	CD247,CD3D,CD3E,CD3G,CD4,HLA-DPA1,HLA-DQA1,HLA-DRB1,HLA-DRB5,LCK,PTPN22,ZAP70	NA	1	NA	0	NA	NA
TRAF6-mediated induction of TAK1 complex within TLR4 complex		6.43e-05	0.000390222	0.781187	2.20367	10	CD14,IRAK2,LY96,TICAM1,TICAM2,TLR4	NA	1	NA	0	NA	NA
FCGR activation		0.000122238	0.000689381	0.736027	2.20278	12	CD247,CD3G,FCGR1A,FCGR2A,FCGR3A,FGR,FYN,HCK,LYN,SRC	NA	1	NA	0	NA	NA
DAP12 signaling		0.000177838	0.000954251	0.651173	2.1779	18	BTK,FYN,GRAP2,HLA-E,KLRC2,KLRK1,LAT,LCK,LCP2,TYROBP	NA	1	NA	0	NA	NA
Signaling by SCF-KIT		0.000293193	0.00147434	0.540341	2.08247	30	FES,FYN,GAB2,GRAP2,JAK2,LCK,LYN,MMP9,PTPN6,SH2B2,SOCS1,SRC,STAT1,STAT5A,STAT5B,VAV1	NA	1	NA	0	NA	NA
NOD1/2 Signaling Pathway		0.000908805	0.00423147	0.626433	2.06924	17	BIRC3,CARD9,CASP1,CASP4,CYLD,IKBKG,IRAK1,IRAK2,MAP2K6,MAPK12,NOD1,NOD2,RIPK2,TNFAIP3	NA	1	NA	0	NA	NA
Platelet homeostasis		0.000315347	0.00157673	0.527333	2.06145	33	ATP2B2,FGR,GNB4,GNG2,GNGT2,ITPR2,KCNMA1,P2RX1,P2RX4,P2RX5,P2RX7,PDE1B,PDE2A,PECAM1,PTGIR,PTPN6,SLC8A1,SLC8A2	NA	1	NA	0	NA	NA
Caspase activation via Death Receptors in the presence of ligand		0.00092498	0.00428412	0.658769	2.05665	14	CD14,CFLAR,FAS,FASLG,LY96,TICAM1,TICAM2,TLR4,TMED7-TICAM2,TNFRSF10A,TNFRSF10B,TNFSF10	NA	1	NA	0	NA	NA
TRAF6 mediated NF-kB activation	1	0.00156828	0.00664543	0.612674	2.0238	17	DDX58,IFIH1,NFKB1,NFKB2,NFKBIA,RELA,S100A12,SAA1,TRIM25	NA	1	NA	0	NA	NA
Activation of IRF3/IRF7 mediated by TBK1/IKK epsilon		0.00244512	0.00964892	0.665732	2.01937	13	CD14,IKBKE,IRF7,LY96,TANK,TBK1,TICAM1,TICAM2,TLR4,TMED7-TICAM2	NA	1	NA	0	NA	NA
Dectin-2 family		0.00247709	0.00973141	0.665419	2.01842	13	CLEC4A,CLEC4D,CLEC4E,FCER1G,FYN,LYN,MUC13,MUC19,MUC3A	NA	1	NA	0	NA	NA
Caspase activation via extrinsic apoptotic signalling pathway		0.0014735	0.00638759	0.599904	2.00643	18	CD14,FAS,FASLG,LY96,TICAM1,TICAM2,TLR4,TNFSF10,UNC5A	NA	1	NA	0	NA	NA
CTLA4 inhibitory signaling		0.00157074	0.00664543	0.670372	2.00629	12	CD80,CD86,CTLA4,FYN,LCK,LYN,SRC	NA	1	NA	0	NA	NA
Role of phospholipids in phagocytosis		0.00180625	0.00749685	0.667631	1.99808	12	CD247,CD3G,FCGR1A,FCGR2A,FCGR3A,ITPR2	NA	1	NA	0	NA	NA
The NLRP3 inflammasome		0.00186908	0.00765018	0.665718	1.99236	12	CASP1,MEFV,NFKB1,NFKB2,NLRP3,P2RX7,PANX1,PSTPIP1,RELA	NA	1	NA	0	NA	NA
CD28 co-stimulation		0.00171146	0.00713786	0.594573	1.9886	18	CD28,CD80,CD86,FYN,GRAP2,LCK,LYN,SRC,TRIB3,VAV1	NA	1	NA	0	NA	NA
CD28 dependent PI3K/Akt signaling		0.00212038	0.0084815	0.660712	1.97738	12	CD28,CD80,CD86,FYN,LCK,TRIB3	NA	1	NA	0	NA	NA
Interleukin-2 signaling		0.00221517	0.00882058	0.695569	1.96215	10	IL2RA,IL2RB,IL2RG,JAK3,LCK,STAT5A,STAT5B	NA	1	NA	0	NA	NA
Interleukin-15 signaling		0.00143919	0.00626974	0.671308	1.95627	11	GAB2,GRB2,IL15,IL15RA,IL2RB,IL2RG,JAK3,STAT5A,STAT5B	NA	1	NA	0	NA	NA
RIP-mediated NFkB activation via ZBP1		0.00303491	0.0116118	0.625959	1.95422	14	IKBKG,MYD88,NFKB1,NFKB2,NFKBIA,NFKBIB,NKIRAS2,RELA,RIPK1,RIPK3,TICAM1,TLR3,ZBP1	NA	1	NA	0	NA	NA
TAK1 activates NFkB by phosphorylation and activation of IKKs complex		0.00236627	0.00937981	0.582407	1.94791	18	IKBKG,IRAK1,IRAK2,NFKB1,NFKB2,NFKBIA,NFKBIB,NKIRAS2,NOD1,NOD2,RELA,RIPK2,S100A12,SAA1	NA	1	NA	0	NA	NA
Interleukin receptor SHC signaling		0.00347628	0.0131859	0.58778	1.94157	17	CSF2RA,CSF2RB,GAB2,GRB2,IL2RA,IL2RB,IL2RG,IL3RA,INPP5D,JAK2,JAK3,PIK3CD,PTPN6	NA	1	NA	0	NA	NA
Interleukin-12 family signaling		0.00138287	0.00605435	0.496445	1.94071	33	CNN2,EBI3,GSTO1,IFNG,IL10,IL12RB1,IL12RB2,IL23A,IL27,JAK2,LCP1,LMNB1,MSN,PSME2,SOD2,STAT1,STAT4	NA	1	NA	0	NA	NA
Other semaphorin interactions		0.00295945	0.0113726	0.687249	1.93868	10	CD72,ITGA1,PLXNC1,PLXND1,PTPRC,SEMA4D,SEMA7A,TYROBP	NA	1	NA	0	NA	NA
IKK complex recruitment mediated by RIP1		0.00358801	0.0135513	0.598844	1.91893	15	BIRC3,CD14,IKBKG,LY96,RIPK3,TICAM1,TICAM2,TLR4,TMED7-TICAM2,UBE2D1	NA	1	NA	0	NA	NA
Regulation of IFNG signaling		0.00381975	0.0143649	0.63958	1.91413	12	IFNG,IFNGR2,JAK2,PTPN1,PTPN6,SOCS1,SOCS3,STAT1	NA	1	NA	0	NA	NA
Signal regulatory protein family interactions		0.00845708	0.0281903	0.624143	1.89322	13	CD47,FYB1,GRB2,PTK2B,PTPN6,SIRPA,SIRPB1,SIRPG,SKAP2,SRC,TYROBP	NA	1	NA	0	NA	NA
ZBP1(DAI) mediated induction of type I IFNs		0.00691363	0.0239528	0.577326	1.87517	16	IKBKG,MYD88,NFKB1,NFKB2,NFKBIA,NFKBIB,NKIRAS2,RELA,RIPK1,RIPK3,TBK1,TICAM1,TLR3,ZBP1	NA	1	NA	0	NA	NA
activated TAK1 mediates p38 MAPK activation		0.00433624	0.0161008	0.635856	1.85296	11	IKBKG,IRAK1,IRAK2,MAP2K6,MAPKAPK2,MAPKAPK3,NOD1,NOD2,RIPK2	NA	1	NA	0	NA	NA
Regulation of KIT signaling		0.00755033	0.0256536	0.616036	1.84367	12	CBL,FYN,GRB2,LCK,LYN,PTPN6,SH2B2,SH2B3,SOCS1,SRC	NA	1	NA	0	NA	NA
Deregulated CDK5 triggers multiple neurodegenerative pathways in Alzheimer's disease models		0.00843858	0.0281903	0.61147	1.83	12	CDC25B,FASLG,LMNB1,SOD2	NA	1	NA	0	NA	NA
Neurodegenerative Diseases		0.00843858	0.0281903	0.61147	1.83	12	CDC25B,FASLG,LMNB1,SOD2	NA	1	NA	0	NA	NA
TNF receptor superfamily (TNFSF) members mediating non-canonical NF-kB pathway		0.00823254	0.027864	0.648121	1.8283	10	BIRC3,CD40,CD40LG,LTB,TNFRSF12A,TNFRSF13C,TNFSF12,TNFSF13B,TNFSF14	NA	1	NA	0	NA	NA
PECAM1 interactions		0.00837571	0.0281903	0.647297	1.82598	10	FYN,INPP5D,LCK,LYN,PECAM1,PTPN6,SRC	NA	1	NA	0	NA	NA
TRP channels		0.00952108	0.0314983	0.644213	1.81728	10	MCOLN1,MCOLN2,MLKL,RIPK3,TRPA1,TRPM2,TRPV2	NA	1	NA	0	NA	NA
Other interleukin signaling		0.0099491	0.032791	0.581182	1.81443	14	CD4,CSF1,CSF1R,CSF3,CSF3R,IL32,STX3,STX4	NA	1	NA	0	NA	NA
RIPK1-mediated regulated necrosis		0.0100882	0.0330023	0.603658	1.80662	12	BIRC3,CASP8,CFLAR,FAS,FASLG,MLKL,RIPK1,RIPK3,TNFRSF10A,TNFRSF10B,TNFSF10,XIAP	NA	1	NA	0	NA	NA
Regulated Necrosis		0.0100882	0.0330023	0.603658	1.80662	12	BIRC3,CASP8,CFLAR,FAS,FASLG,MLKL,RIPK1,RIPK3,TNFRSF10A,TNFRSF10B,TNFSF10,XIAP	NA	1	NA	0	NA	NA
Antigen activates B Cell Receptor (BCR) leading to generation of second messengers		0.0124718	0.0396217	0.544909	1.79995	17	BTK,CD22,DAPP1,FYN,GRB2,ITPR2,LYN,PIK3AP1,PIK3CD,PTPN6,SH3KBP1,SYK,VAV1	NA	1	NA	0	NA	NA
NR1H3 & NR1H2 regulate gene expression linked to cholesterol transport and efflux		0.0118118	0.0380748	0.634778	1.79066	10	ABCA1,APOC1,APOE,ARL4C,CETP,MOV10,NR1H3	NA	1	NA	0	NA	NA
FCERI mediated Ca+2 mobilization		0.0105743	0.0344644	0.499112	1.7823	22	BTK,FCER1G,GRAP2,ITK,ITPR2,LAT,LCP2,LYN,TXK,VAV1	NA	1	NA	0	NA	NA
Regulation of actin dynamics for phagocytic cup formation		0.00672864	0.0234969	0.437152	1.77246	37	ACTB,ACTR3,ARPC1B,ARPC2,ARPC3,ARPC4,ARPC5,BTK,CD247,CD3G,CFL1,ELMO1,ELMO2,FCGR1A,FCGR2A,FCGR3A,GRB2,LIMK1,MYO5A,MYO9B,NCKAP1L,SYK,VAV1,WAS,WIPF1	NA	1	NA	0	NA	NA
Activation of the pre-replicative complex		0.0107611	0.0349439	0.529719	1.77169	18	CDC6,CDC7,CDK2,CDT1,DBF4,MCM10,MCM2,MCM3,MCM5,MCM6,ORC1,ORC6,POLA2,POLE,RPA2	NA	1	NA	0	NA	NA
RAF-independent MAPK1/3 activation		0.0153954	0.0485589	0.623662	1.7593	10	DUSP2,DUSP5,DUSP6,DUSP8,IL6,IL6R,JAK2,PEA15	NA	1	NA	0	NA	NA
Interleukin-12 signaling		0.0120143	0.0385861	0.460193	1.69489	26	CNN2,GSTO1,IFNG,IL10,IL12RB1,IL12RB2,JAK2,LCP1,LMNB1,MSN,PSME2,SOD2,STAT4	NA	1	NA	0	NA	NA
Peroxisomal protein import		0.0123805	0.0396057	-0.397656	-1.72451	29	ACAA1,ACOX1,ACOX2,AMACR,CAT,CROT,DDO,ECI2,EHHADH,HACL1,IDE,IDH1,NUDT7,PEX1,PEX10,PEX2,PEX6,PEX7,PHYH,SCP2,SLC27A2,TYSND1	NA	1	NA	0	NA	NA
Glucuronidation		0.00162606	0.00684657	-0.639409	-2.00972	11	ABHD10,UGDH,UGT1A10,UGT1A3,UGT1A4,UGT1A5,UGT1A6,UGT1A7,UGT1A8,UGT2A1,UGT2B7	NA	1	NA	0	NA	NA
Translation initiation complex formation		0.00128473	0.0057389	-0.471471	-2.04462	29	EIF3E,EIF3F,EIF3L,EIF4B,RPS10,RPS11,RPS12,RPS13,RPS14,RPS15A,RPS17,RPS18,RPS20,RPS23,RPS24,RPS25,RPS3A,RPS4X,RPS4Y1,RPS5,RPS6,RPS7,RPS8,RPSA	NA	1	NA	0	NA	NA
Activation of the mRNA upon binding of the cap-binding complex and eIFs, and subsequent binding to 43S		0.00128473	0.0057389	-0.471471	-2.04462	29	EIF3E,EIF3F,EIF3L,EIF4B,RPS10,RPS11,RPS12,RPS13,RPS14,RPS15A,RPS17,RPS18,RPS20,RPS23,RPS24,RPS25,RPS3A,RPS4X,RPS4Y1,RPS5,RPS6,RPS7,RPS8,RPSA	NA	1	NA	0	NA	NA
Ribosomal scanning and start codon recognition		0.000491437	0.00237419	-0.494641	-2.13526	28	EIF3E,EIF3F,EIF3L,EIF4B,RPS10,RPS11,RPS12,RPS13,RPS14,RPS15A,RPS17,RPS18,RPS20,RPS23,RPS24,RPS25,RPS3A,RPS4X,RPS4Y1,RPS5,RPS6,RPS7,RPS8,RPSA	NA	1	NA	0	NA	NA
Formation of the ternary complex, and subsequently, the 43S complex		0.000330961	0.00163621	-0.512916	-2.15862	26	EIF3E,EIF3F,EIF3L,RPS10,RPS11,RPS12,RPS13,RPS14,RPS15A,RPS17,RPS18,RPS20,RPS23,RPS24,RPS25,RPS3A,RPS4X,RPS4Y1,RPS5,RPS6,RPS7,RPS8,RPSA	NA	1	NA	0	NA	NA
Carboxyterminal post-translational modifications of tubulin		0.000465821	0.00226476	-0.546525	-2.16947	22	AGBL1,AGBL2,AGBL3,AGBL4,AGBL5,LRRC49,TPGS2,TTLL1,TTLL10,TTLL6,TTLL7,TTLL9,TUBA1A,TUBB2A,TUBB4B,TUBB8	NA	1	NA	0	NA	NA
Nonsense Mediated Decay (NMD) independent of the Exon Junction Complex (EJC)		3.82e-09	7.63e-08	-0.535752	-2.72872	54	RPL10,RPL10A,RPL11,RPL13,RPL13A,RPL15,RPL17,RPL19,RPL21,RPL22,RPL23,RPL24,RPL26,RPL27,RPL29,RPL3,RPL30,RPL31,RPL34,RPL35,RPL35A,RPL37A,RPL4,RPL41,RPL5,RPL6,RPL7,RPL7A,RPL8,RPL9,RPLP0,RPS10,RPS11,RPS12,RPS13,RPS14,RPS15A,RPS17,RPS18,RPS20,RPS23,RPS24,RPS25,RPS3A,RPS4X,RPS4Y1,RPS5,RPS6,RPS7,RPS8,RPSA	NA	1	NA	0	NA	NA
Selenocysteine synthesis		4.84e-09	8.69e-08	-0.542713	-2.76288	53	RPL10,RPL10A,RPL11,RPL13,RPL13A,RPL15,RPL17,RPL19,RPL21,RPL22,RPL23,RPL24,RPL26,RPL27,RPL29,RPL3,RPL30,RPL31,RPL34,RPL35,RPL35A,RPL37A,RPL4,RPL41,RPL5,RPL6,RPL7,RPL7A,RPL8,RPL9,RPLP0,RPS10,RPS11,RPS12,RPS13,RPS14,RPS15A,RPS17,RPS18,RPS20,RPS23,RPS24,RPS25,RPS3A,RPS4X,RPS4Y1,RPS5,RPS6,RPS7,RPS8,RPSA	NA	1	NA	0	NA	NA
Formation of a pool of free 40S subunits		5.27e-10	1.65e-08	-0.543773	-2.79603	57	EIF3E,EIF3F,EIF3L,RPL10,RPL10A,RPL11,RPL13,RPL13A,RPL15,RPL17,RPL19,RPL21,RPL22,RPL23,RPL24,RPL26,RPL27,RPL29,RPL3,RPL30,RPL31,RPL34,RPL35,RPL35A,RPL37A,RPL4,RPL41,RPL5,RPL6,RPL7,RPL7A,RPL8,RPL9,RPLP0,RPS10,RPS11,RPS12,RPS13,RPS14,RPS15A,RPS17,RPS18,RPS20,RPS23,RPS24,RPS25,RPS3A,RPS4X,RPS4Y1,RPS5,RPS6,RPS7,RPS8,RPSA	NA	1	NA	0	NA	NA
Viral mRNA Translation		4.64e-10	1.51e-08	-0.560553	-2.84976	52	RPL10,RPL10A,RPL11,RPL13,RPL13A,RPL15,RPL17,RPL19,RPL21,RPL22,RPL23,RPL24,RPL26,RPL27,RPL29,RPL3,RPL30,RPL31,RPL34,RPL35,RPL35A,RPL37A,RPL4,RPL41,RPL5,RPL6,RPL7,RPL7A,RPL8,RPL9,RPLP0,RPS10,RPS11,RPS12,RPS13,RPS14,RPS15A,RPS17,RPS18,RPS20,RPS23,RPS24,RPS25,RPS3A,RPS4X,RPS4Y1,RPS5,RPS6,RPS7,RPS8,RPSA	NA	1	NA	0	NA	NA
Eukaryotic Translation Termination		9.07e-10	2.66e-08	-0.560338	-2.85261	53	N6AMT1,RPL10,RPL10A,RPL11,RPL13,RPL13A,RPL15,RPL17,RPL19,RPL21,RPL22,RPL23,RPL24,RPL26,RPL27,RPL29,RPL3,RPL30,RPL31,RPL34,RPL35,RPL35A,RPL37A,RPL4,RPL41,RPL5,RPL6,RPL7,RPL7A,RPL8,RPL9,RPLP0,RPS10,RPS11,RPS12,RPS13,RPS14,RPS15A,RPS17,RPS18,RPS20,RPS23,RPS24,RPS25,RPS3A,RPS4X,RPS4Y1,RPS5,RPS6,RPS7,RPS8,RPSA	NA	1	NA	0	NA	NA
Peptide chain elongation		4.31e-10	1.46e-08	-0.568296	-2.89312	53	EEF1A1,EEF2,RPL10,RPL10A,RPL11,RPL13,RPL13A,RPL15,RPL17,RPL19,RPL21,RPL22,RPL23,RPL24,RPL26,RPL27,RPL29,RPL3,RPL30,RPL31,RPL34,RPL35,RPL35A,RPL37A,RPL4,RPL41,RPL5,RPL6,RPL7,RPL7A,RPL8,RPL9,RPLP0,RPS10,RPS11,RPS12,RPS13,RPS14,RPS15A,RPS17,RPS18,RPS20,RPS23,RPS24,RPS25,RPS3A,RPS4X,RPS4Y1,RPS5,RPS6,RPS7,RPS8,RPSA	NA	1	NA	0	NA	NA
Eukaryotic Translation Elongation		1.6e-10	5.85e-09	-0.568463	-2.91444	55	EEF1A1,EEF1B2,EEF1G,EEF2,RPL10,RPL10A,RPL11,RPL13,RPL13A,RPL15,RPL17,RPL19,RPL21,RPL22,RPL23,RPL24,RPL26,RPL27,RPL29,RPL3,RPL30,RPL31,RPL34,RPL35,RPL35A,RPL37A,RPL4,RPL41,RPL5,RPL6,RPL7,RPL7A,RPL8,RPL9,RPLP0,RPS10,RPS11,RPS12,RPS13,RPS14,RPS15A,RPS17,RPS18,RPS20,RPS23,RPS24,RPS25,RPS3A,RPS4X,RPS4Y1,RPS5,RPS6,RPS7,RPS8,RPSA	NA	1	NA	0	NA	NA
Intraflagellar transport		1.22e-11	5.11e-10	-0.644275	-3.05643	43	CLUAP1,DYNC2H1,DYNC2LI1,DYNLL1,DYNLRB2,HSPB11,IFT122,IFT140,IFT172,IFT22,IFT27,IFT43,IFT46,IFT52,IFT57,IFT74,IFT81,IFT88,KIF3A,KIF3B,KIFAP3,TCTEX1D1,TCTEX1D2,TRAF3IP1,TTC21B,TTC26,TTC30A,TTC30B,TUBA1A,TUBB2A,TUBB4B,WDR19,WDR34,WDR35,WDR60	NA	1	NA	0	NA	NA
Phase I - Functionalization of compounds		5.37e-06	4.33e-05	-0.489618	-2.3527	45	ACSS1,ADH1C,ADH6,ADH7,ALDH1A1,ALDH3A1,CES1,CMBL,CYP11A1,CYP26A1,CYP2A13,CYP2A6,CYP2B6,CYP2C8,CYP2S1,CYP39A1,CYP4A11,CYP4A22,CYP4B1,CYP4F11,EPHX1,FDXR,FMO2,FMO3,MAOA,MAOB,MARC2	0.957865	0.985765	-0.16707	-0.584832	12	ADH5,AOC2,BPHL,CYP1A2,CYP2A6,CYP2C18,CYP2J2,CYP4V2,HSP90AB1,NCOA2,PTGES3,RXRA
Cap-dependent Translation Initiation		3.47e-09	7.27e-08	-0.513061	-2.68439	61	EIF3E,EIF3F,EIF3L,EIF4B,RPL10,RPL10A,RPL11,RPL13,RPL13A,RPL15,RPL17,RPL19,RPL21,RPL22,RPL23,RPL24,RPL26,RPL27,RPL29,RPL3,RPL30,RPL31,RPL34,RPL35,RPL35A,RPL37A,RPL4,RPL41,RPL5,RPL6,RPL7,RPL7A,RPL8,RPL9,RPLP0,RPS10,RPS11,RPS12,RPS13,RPS14,RPS15A,RPS17,RPS18,RPS20,RPS23,RPS24,RPS25,RPS3A,RPS4X,RPS4Y1,RPS5,RPS6,RPS7,RPS8,RPSA	0.935135	0.974099	-0.177638	-0.603614	11	EIF2S2,EIF3J,EIF3L,EIF4A1,EIF4A2,PABPC1,RPL36AL,RPL3L,RPS15,RPS19,RPS27L
Eukaryotic Translation Initiation		3.47e-09	7.27e-08	-0.513061	-2.68439	61	EIF3E,EIF3F,EIF3L,EIF4B,RPL10,RPL10A,RPL11,RPL13,RPL13A,RPL15,RPL17,RPL19,RPL21,RPL22,RPL23,RPL24,RPL26,RPL27,RPL29,RPL3,RPL30,RPL31,RPL34,RPL35,RPL35A,RPL37A,RPL4,RPL41,RPL5,RPL6,RPL7,RPL7A,RPL8,RPL9,RPLP0,RPS10,RPS11,RPS12,RPS13,RPS14,RPS15A,RPS17,RPS18,RPS20,RPS23,RPS24,RPS25,RPS3A,RPS4X,RPS4Y1,RPS5,RPS6,RPS7,RPS8,RPSA	0.935135	0.974099	-0.177638	-0.603614	11	EIF2S2,EIF3J,EIF3L,EIF4A1,EIF4A2,PABPC1,RPL36AL,RPL3L,RPS15,RPS19,RPS27L
L13a-mediated translational silencing of Ceruloplasmin expression		4.02e-09	7.63e-08	-0.523035	-2.72629	60	EIF3E,EIF3F,EIF3L,EIF4B,RPL10,RPL10A,RPL11,RPL13,RPL13A,RPL15,RPL17,RPL19,RPL21,RPL22,RPL23,RPL24,RPL26,RPL27,RPL29,RPL3,RPL30,RPL31,RPL34,RPL35,RPL35A,RPL37A,RPL4,RPL41,RPL5,RPL6,RPL7,RPL7A,RPL8,RPL9,RPLP0,RPS10,RPS11,RPS12,RPS13,RPS14,RPS15A,RPS17,RPS18,RPS20,RPS23,RPS24,RPS25,RPS3A,RPS4X,RPS4Y1,RPS5,RPS6,RPS7,RPS8,RPSA	0.935135	0.974099	-0.177638	-0.603614	11	EIF2S2,EIF3J,EIF3L,EIF4A1,EIF4A2,PABPC1,RPL36AL,RPL3L,RPS15,RPS19,RPS27L
Interleukin-3, Interleukin-5 and GM-CSF signaling	1	0.000694779	0.00328713	0.549902	2.10361	29	CSF2RA,CSF2RB,FYN,GAB2,GRB2,HCK,IL2RA,IL2RB,IL2RG,IL3RA,INPP5D,JAK2,JAK3,LYN,PIK3CD,PTPN6,STAT5A,STAT5B,VAV1	0.906915	0.969556	-0.193033	-0.622364	10	CBL,FYN,GAB2,JAK2,PRKACA,PTPN11,STAT5B,SYK,UBB,UBC
MAPK family signaling cascades		0.00135054	0.00594236	0.358513	1.80013	100	ACTB,APBB1IP,AREG,ARRB2,CDC42EP2,CDC42EP3,CSF2RA,CSF2RB,CSK,DLG4,DUSP2,DUSP5,DUSP6,EREG,FLT3LG,FYN,GRB2,HBEGF,IGF2BP1,IL2RA,IL2RB,IL2RG,IL3RA,IL6,IRS1,JAK2,JAK3,LAT,MAP3K11,MOV10,PDGFB,PDGFRB,PEA15,PSMB10,PSMB8,PSMB9,PSME1,PSME2,RASAL3,RASGRP1,RASGRP3,RASGRP4,SRC,TLN1	0.817647	0.923315	-0.12433	-0.758036	64	AC020929.1,AREG,ARRB2,DUSP1,EPGN,EREG,HBEGF,IL6R,ITGB3,NRTN,PDGFRB,RASA2,RASGRP4
TRAF6 mediated induction of NFkB and MAP kinases upon TLR7/8 or 9 activation		3.38e-05	0.000218973	0.537958	2.25666	43	CD14,DUSP3,DUSP6,IKBKG,IRAK1,IRAK2,LY96,MAP2K6,MAPKAPK2,MAPKAPK3,MYD88,NFKB1,NFKB2,NFKBIA,NKIRAS2,NOD1,NOD2,RELA,RIPK2,S100A12,SAA1,TICAM1,TICAM2,TLR4,TLR7,TLR8,TLR9,TMED7-TICAM2,TNIP2	0.708709	0.836696	-0.202477	-0.790379	16	FOS,S100A12
Platelet activation, signaling and aggregation		0.000531629	0.00254257	0.353458	1.85443	130	APBB1IP,ARRB2,CFD,CSK,CTSW,F13A1,FAM49B,FCER1G,FERMT3,FLNA,FYN,GNA13,GNA15,GNB4,GNG2,GNGT2,GTPBP2,ITIH3,ITPR2,LAT,LCK,LCP2,LHFPL2,LYN,MPIG6B,ORM1,ORM2,PDGFB,PECAM1,PIK3CG,PIK3R5,PIK3R6,PLEK,PRKCB,PRKCH,PRKCQ,PTPN1,PTPN6,RAC2,RASGRP1,RASGRP2,RHOG,SERPINA1,SERPING1,SRC,SRGN,STX4,TGFB1,TIMP1,TLN1,VAV1	0.785388	0.894746	-0.1582	-0.797472	37	ADRA2B,ARRB2,ECM1,F2RL3,GP5,ITGB3,MPIG6B,PROS1,SYK,TIMP1,TUBA4A
Selenoamino acid metabolism		6.42e-07	6.57e-06	-0.451255	-2.3652	62	GNMT,IARS1,LARS1,RPL10,RPL10A,RPL11,RPL13,RPL13A,RPL15,RPL17,RPL19,RPL21,RPL22,RPL23,RPL24,RPL26,RPL27,RPL29,RPL3,RPL30,RPL31,RPL34,RPL35,RPL35A,RPL37A,RPL4,RPL41,RPL5,RPL6,RPL7,RPL7A,RPL8,RPL9,RPLP0,RPS10,RPS11,RPS12,RPS13,RPS14,RPS15A,RPS17,RPS18,RPS20,RPS23,RPS24,RPS25,RPS3A,RPS4X,RPS4Y1,RPS5,RPS6,RPS7,RPS8,RPSA	0.724324	0.846613	-0.237173	-0.805916	11	AIMP1,CTH,INMT,KARS1,PAPSS2,RARS1,RPL36AL,RPL3L,RPS15,RPS19,RPS27L
Nonsense Mediated Decay (NMD) enhanced by the Exon Junction Complex (EJC)		1.62e-07	1.82e-06	-0.492415	-2.54491	58	PABPC1,RPL10,RPL10A,RPL11,RPL13,RPL13A,RPL15,RPL17,RPL19,RPL21,RPL22,RPL23,RPL24,RPL26,RPL27,RPL29,RPL3,RPL30,RPL31,RPL34,RPL35,RPL35A,RPL37A,RPL4,RPL41,RPL5,RPL6,RPL7,RPL7A,RPL8,RPL9,RPLP0,RPS10,RPS11,RPS12,RPS13,RPS14,RPS15A,RPS17,RPS18,RPS20,RPS23,RPS24,RPS25,RPS3A,RPS4X,RPS4Y1,RPS5,RPS6,RPS7,RPS8,RPSA,UPF3A	0.630319	0.785716	-0.273827	-0.882852	10	CASC3,PABPC1,PNRC2,PPP2R2A,RBM8A,RPL36AL,RPL3L,RPS15,RPS19,RPS27L
Nonsense-Mediated Decay (NMD)		1.62e-07	1.82e-06	-0.492415	-2.54491	58	PABPC1,RPL10,RPL10A,RPL11,RPL13,RPL13A,RPL15,RPL17,RPL19,RPL21,RPL22,RPL23,RPL24,RPL26,RPL27,RPL29,RPL3,RPL30,RPL31,RPL34,RPL35,RPL35A,RPL37A,RPL4,RPL41,RPL5,RPL6,RPL7,RPL7A,RPL8,RPL9,RPLP0,RPS10,RPS11,RPS12,RPS13,RPS14,RPS15A,RPS17,RPS18,RPS20,RPS23,RPS24,RPS25,RPS3A,RPS4X,RPS4Y1,RPS5,RPS6,RPS7,RPS8,RPSA,UPF3A	0.630319	0.785716	-0.273827	-0.882852	10	CASC3,PABPC1,PNRC2,PPP2R2A,RBM8A,RPL36AL,RPL3L,RPS15,RPS19,RPS27L
MAPK1/MAPK3 signaling		0.000974141	0.00446481	0.371387	1.82729	89	ACTB,APBB1IP,AREG,ARRB2,CSF2RA,CSF2RB,CSK,DLG4,DUSP2,DUSP5,DUSP6,EREG,FLT3LG,FYN,GRB2,HBEGF,IL2RA,IL2RB,IL2RG,IL3RA,IL6,IRS1,JAK2,JAK3,LAT,MAP3K11,PDGFB,PDGFRB,PEA15,PSMB10,PSMB8,PSMB9,PSME1,PSME2,RASAL3,RASGRP1,RASGRP3,RASGRP4,SRC,TLN1	0.612022	0.775802	-0.149975	-0.885627	56	AC020929.1,AREG,ARRB2,DUSP1,EPGN,EREG,HBEGF,IL6R,ITGB3,NRTN,PDGFRB,RASA2,RASGRP4
Binding and Uptake of Ligands by Scavenger Receptors		0.00721145	0.0247894	0.571516	1.83136	15	APOE,APOL1,CD163,COL4A2,FTH1,FTL,MSR1,SAA1,SCARF1,STAB1	0.60479	0.773774	-0.234069	-0.896826	15	COL4A2,FTH1,HBA1,SCARF1
Toll Like Receptor TLR6:TLR2 Cascade		5.91e-06	4.56e-05	0.562056	2.35775	43	BTK,CD14,DUSP6,IRAK2,IRAK3,LY96,MAP2K6,MYD88,NFKB2,NFKBIA,NOD1,NOD2,RELA,RIPK2,S100A12,SAA1,SOCS1,TLR1,TLR2,TLR4,TLR6	0.53913	0.719907	-0.251969	-0.930749	14	FOS,S100A12
Toll Like Receptor TLR1:TLR2 Cascade		5.91e-06	4.56e-05	0.562056	2.35775	43	BTK,CD14,DUSP6,IRAK2,IRAK3,LY96,MAP2K6,MYD88,NFKB2,NFKBIA,NOD1,NOD2,RELA,RIPK2,S100A12,SAA1,SOCS1,TLR1,TLR2,TLR4,TLR6	0.53913	0.719907	-0.251969	-0.930749	14	FOS,S100A12
MyD88:MAL(TIRAP) cascade initiated on plasma membrane		5.91e-06	4.56e-05	0.562056	2.35775	43	BTK,CD14,DUSP6,IRAK2,IRAK3,LY96,MAP2K6,MYD88,NFKB2,NFKBIA,NOD1,NOD2,RELA,RIPK2,S100A12,SAA1,SOCS1,TLR1,TLR2,TLR4,TLR6	0.53913	0.719907	-0.251969	-0.930749	14	FOS,S100A12
Toll Like Receptor 2 (TLR2) Cascade		5.91e-06	4.56e-05	0.562056	2.35775	43	BTK,CD14,DUSP6,IRAK2,IRAK3,LY96,MAP2K6,MYD88,NFKB2,NFKBIA,NOD1,NOD2,RELA,RIPK2,S100A12,SAA1,SOCS1,TLR1,TLR2,TLR4,TLR6	0.53913	0.719907	-0.251969	-0.930749	14	FOS,S100A12
Toll Like Receptor 5 (TLR5) Cascade		0.00466516	0.0169642	0.47549	1.90509	35	DUSP3,DUSP6,IKBKG,IRAK1,IRAK2,MAP2K6,MAPKAPK2,MAPKAPK3,MYD88,NFKB1,NFKB2,NFKBIA,NFKBIB,NKIRAS2,NOD1,NOD2,RELA,RIPK2,S100A12,SAA1,TLR10,TNIP2	0.53913	0.719907	-0.251969	-0.930749	14	FOS,S100A12
MyD88 cascade initiated on plasma membrane		0.00466516	0.0169642	0.47549	1.90509	35	DUSP3,DUSP6,IKBKG,IRAK1,IRAK2,MAP2K6,MAPKAPK2,MAPKAPK3,MYD88,NFKB1,NFKB2,NFKBIA,NFKBIB,NKIRAS2,NOD1,NOD2,RELA,RIPK2,S100A12,SAA1,TLR10,TNIP2	0.53913	0.719907	-0.251969	-0.930749	14	FOS,S100A12
Toll Like Receptor 10 (TLR10) Cascade		0.00466516	0.0169642	0.47549	1.90509	35	DUSP3,DUSP6,IKBKG,IRAK1,IRAK2,MAP2K6,MAPKAPK2,MAPKAPK3,MYD88,NFKB1,NFKB2,NFKBIA,NFKBIB,NKIRAS2,NOD1,NOD2,RELA,RIPK2,S100A12,SAA1,TLR10,TNIP2	0.53913	0.719907	-0.251969	-0.930749	14	FOS,S100A12
FLT3 Signaling		0.000155798	0.000851569	0.397383	1.97961	96	ACTB,APBB1IP,AREG,ARRB2,CSF2RA,CSF2RB,CSK,DLG4,DUSP2,DUSP5,DUSP6,EREG,FLT3LG,FYN,GAB2,GRB2,HBEGF,HCK,IL2RA,IL2RB,IL2RG,IL3RA,IRS1,JAK2,JAK3,LAT,MAP3K11,PDE3B,PDGFB,PDGFRB,PEA15,PSMB10,PSMB8,PSMB9,PSME1,PSME2,RASAL3,RASGRP1,RASGRP3,RASGRP4,SRC,STAT5A,STAT5B,TLN1,TLR9,TRIB3	0.516667	0.706687	-0.162191	-0.965197	57	AC020929.1,AREG,ARRB2,DUSP1,EPGN,EREG,GAB2,HBEGF,ITGB3,NRTN,PDGFRB,RASA2,RASGRP4,TRIB3
Major pathway of rRNA processing in the nucleolus and cytosol		4.07e-06	3.41e-05	-0.407661	-2.2646	74	BMS1,C1D,CSNK1E,EBNA1BP2,FBL,FCF1,LAS1L,RPL10,RPL10A,RPL11,RPL13,RPL13A,RPL15,RPL17,RPL19,RPL21,RPL22,RPL23,RPL24,RPL26,RPL27,RPL29,RPL3,RPL30,RPL31,RPL34,RPL35,RPL35A,RPL37A,RPL4,RPL41,RPL5,RPL6,RPL7,RPL7A,RPL8,RPL9,RPLP0,RPP40,RPS10,RPS11,RPS12,RPS13,RPS14,RPS15A,RPS17,RPS18,RPS20,RPS23,RPS24,RPS25,RPS3A,RPS4X,RPS4Y1,RPS5,RPS6,RPS7,RPS8,RPSA	0.466049	0.661584	-0.233236	-0.979773	19	BUD23,CSNK1E,EXOSC9,GNL3,ISG20L2,LTV1,MPHOSPH6,NOP56,NOP58,RBM28,RIOK3,RPL36AL,RPL3L,RPS15,RPS19,RPS27L,UTP14C,UTP15,UTP4
Interleukin-1 signaling		3.22e-06	2.81e-05	0.569891	2.31677	39	IL1A,IL1B,IL1R2,IL1RN,IRAK2,IRAK3,MAP2K6,MYD88,NFKB1,NFKB2,NFKBIA,NOD1,NOD2,PSMB10,PSMB8,PSMB9,PSME2,RELA,RIPK2,S100A12,SAA1	0.487179	0.680841	-0.198143	-0.981793	35	IL1A,IL1R2,S100A12
rRNA processing in the nucleus and cytosol		4.42e-06	3.63e-05	-0.390117	-2.1815	78	BMS1,C1D,CSNK1E,DIMT1,EBNA1BP2,FBL,FCF1,GAR1,LAS1L,RPL10,RPL10A,RPL11,RPL13,RPL13A,RPL15,RPL17,RPL19,RPL21,RPL22,RPL23,RPL24,RPL26,RPL27,RPL29,RPL3,RPL30,RPL31,RPL34,RPL35,RPL35A,RPL37A,RPL4,RPL41,RPL5,RPL6,RPL7,RPL7A,RPL8,RPL9,RPLP0,RPP40,RPS10,RPS11,RPS12,RPS13,RPS14,RPS15A,RPS17,RPS18,RPS20,RPS23,RPS24,RPS25,RPS3A,RPS4X,RPS4Y1,RPS5,RPS6,RPS7,RPS8,RPSA	0.420382	0.616195	-0.23335	-0.997314	20	BUD23,CSNK1E,DKC1,EXOSC9,GNL3,ISG20L2,LTV1,MPHOSPH6,NOP56,NOP58,RBM28,RIOK3,RPL36AL,RPL3L,RPS15,RPS19,RPS27L,UTP14C,UTP15,UTP4
rRNA processing		4.42e-06	3.63e-05	-0.390117	-2.1815	78	BMS1,C1D,CSNK1E,DIMT1,EBNA1BP2,FBL,FCF1,GAR1,LAS1L,RPL10,RPL10A,RPL11,RPL13,RPL13A,RPL15,RPL17,RPL19,RPL21,RPL22,RPL23,RPL24,RPL26,RPL27,RPL29,RPL3,RPL30,RPL31,RPL34,RPL35,RPL35A,RPL37A,RPL4,RPL41,RPL5,RPL6,RPL7,RPL7A,RPL8,RPL9,RPLP0,RPP40,RPS10,RPS11,RPS12,RPS13,RPS14,RPS15A,RPS17,RPS18,RPS20,RPS23,RPS24,RPS25,RPS3A,RPS4X,RPS4Y1,RPS5,RPS6,RPS7,RPS8,RPSA	0.425249	0.621165	-0.233463	-1.01328	21	BUD23,CSNK1E,DKC1,EXOSC9,GNL3,ISG20L2,LTV1,MPHOSPH6,NOP56,NOP58,RBM28,RIOK3,RPL36AL,RPL3L,RPS15,RPS19,RPS27L,TRMT10C,UTP14C,UTP15,UTP4
Interleukin-17 signaling		0.00522086	0.0186763	0.51636	1.8347	23	DUSP3,DUSP6,IKBKG,IL17C,IL17RA,IRAK1,IRAK2,MAP2K6,MAPKAPK2,MAPKAPK3,NFKB1,NOD1,NOD2,RIPK2,TNIP2	0.359459	0.555456	-0.318359	-1.08179	11	FOS,MAP2K1,MAP2K3,MAP3K8,MAPK1,MAPK3,MAPKAPK2,RPS6KA1,UBC
Interleukin-1 family signaling	1	1.3e-07	1.54e-06	0.557066	2.45593	55	ALOX5,CASP1,IL18BP,IL18R1,IL18RAP,IL1A,IL1B,IL1R2,IL1RN,IL36RN,IRAK2,IRAK3,MAP2K6,MYD88,NFKB1,NFKB2,NFKBIA,NOD1,NOD2,PSMB10,PSMB8,PSMB9,PSME2,PTPN6,PTPN7,RELA,RIPK2,S100A12,SAA1	0.306667	0.504177	-0.212024	-1.10076	39	IL1A,IL1R1,IL1R2,IL1RL2,S100A12
Constitutive Signaling by Aberrant PI3K in Cancer		0.00023297	0.00119891	0.546704	2.10699	30	AREG,CD28,CD80,CD86,EREG,FYN,HBEGF,ICOS,IRS1,LCK,PDGFB,PDGFRB,PIK3AP1,RAC2,RHOG,VAV1	0.307246	0.504177	-0.301968	-1.11544	14	AREG,EPGN,EREG,HBEGF,PDGFRB
Biological oxidations	1	2.53e-08	3.77e-07	-0.423032	-2.42764	88	ACSS1,ADH1C,ADH6,ADH7,AKR7A3,ALDH1A1,ALDH3A1,CES1,CMBL,CYP11A1,CYP26A1,CYP2A13,CYP2A6,CYP2B6,CYP2C8,CYP2S1,CYP39A1,CYP4A11,CYP4B1,EPHX1,FMO2,FMO3,GCLC,GSTA1,GSTA2,GSTA3,GSTM2,GSTP1,MAOB,MARC2,N6AMT1,NAT1,SULT1E1,UGT1A10,UGT1A3,UGT1A4,UGT1A5,UGT1A6,UGT2A1	0.186312	0.326227	-0.27772	-1.23429	25	AOC2,AS3MT,CYP2A6,GLYATL1,GSTM1,GSTM3,GSTM4,GSTO2,PAPSS2
PI5P, PP2A and IER3 Regulate PI3K/AKT Signaling		0.000565137	0.00268822	0.492002	2.03809	41	AREG,CD28,CD80,CD86,EREG,FYN,HBEGF,ICOS,IER3,IRS1,LCK,MYD88,PDGFB,PDGFRB,PIK3AP1,RAC2,RHOG,VAV1	0.202454	0.346404	-0.313915	-1.25786	17	AREG,EPGN,EREG,HBEGF,IER3,PDGFRB
PI3K/AKT Signaling in Cancer		0.00209381	0.00845209	0.461402	1.91133	41	AREG,CD28,CD80,CD86,CDKN1A,EREG,FYN,GRB2,HBEGF,ICOS,IRS1,LCK,NR4A1,PDGFB,PDGFRB,PIK3AP1,PIK3CD,RAC2,RHOG,SRC,VAV1	0.162069	0.288265	-0.29402	-1.28356	22	AREG,EPGN,EREG,FOXO4,HBEGF,NR4A1,PDGFRB
G alpha (q) signalling events		0.00393294	0.0147276	0.374585	1.7579	75	BTK,EDN1,EDNRB,FFAR1,FFAR2,FPR2,GNB4,GNG2,GNGT2,GPR132,GPR65,GRK5,HBEGF,HRH1,ITPR2,LPAR2,P2RY6,PRKCQ,PROK2,PTAFR,RASGRP2,RGS1,RGS18,RGS19,RGS2,SAA1	0.121673	0.226251	-0.307052	-1.36465	25	CASR,F2RL3,FFAR1,FFAR4,GNG10,GNRH1,GPR132,HBEGF,HRH1,LPAR2,LTB4R,NPFFR1,PTAFR
Negative regulation of the PI3K/AKT network		0.00120967	0.00548717	0.460959	1.96598	46	AREG,CD28,CD80,CD86,EREG,FYN,HBEGF,ICOS,IER3,IRS1,LCK,MYD88,PDGFB,PDGFRB,PIK3AP1,RAC2,RHOG,TRIB3,VAV1	0.12963	0.23701	-0.32982	-1.3855	19	AREG,EPGN,EREG,HBEGF,IER3,PDGFRB,TRIB3
Neutrophil degranulation	1	3.63e-20	3.55e-18	0.484821	2.75452	262	AC004151.1,ACPP,ADAM8,ADGRE5,ADGRG3,ALOX5,ARHGAP9,ARPC5,ARSB,BIN2,BST1,BST2,C3,C3AR1,CD14,CD300A,CD33,CD44,CD53,CD58,CD68,CD93,CDA,CEACAM1,CEACAM3,CEACAM8,CFD,CFP,CHI3L1,CHIT1,CLEC12A,CLEC4D,CNN2,COTL1,CR1,CREG1,CTSC,CTSS,CTSZ,CXCL1,CXCR1,CXCR2,CYBB,DEFA1,DOCK2,DOK3,FCAR,FCER1G,FCGR2A,FCGR3B,FCN1,FGR,FPR1,FPR2,FTH1,FTL,GCA,GLA,GLIPR1,GMFG,GPR84,GRN,GYG1,HK3,HLA-B,HLA-C,HPSE,HSPA6,IGF2R,ITGAL,ITGA…	0.00642491	0.0265249	-0.245948	-1.57127	80	ADGRE3,ANPEP,C5AR1,CD93,CHI3L1,CLEC5A,FTH1,IMPDH1,MAN2B1,MGAM,PADI2,PGLYRP1,PTX3,PYGL,S100A12,SIRPA,SLC11A1,SLC2A3,TCN1
Phase II - Conjugation of compounds		0.000256786	0.00129869	-0.432236	-2.04994	41	ABHD10,ABHD14B,COMT,GCLC,GCLM,GSTA1,GSTA2,GSTA3,GSTA4,GSTM2,GSTP1,GSTZ1,HPGDS,MGST1,N6AMT1,NAT1,SLC26A2,SULT1E1,SULT2B1,UGDH,UGT1A10,UGT1A3,UGT1A4,UGT1A5,UGT1A6,UGT1A7,UGT1A8,UGT2A1,UGT2B7	0.0656206	0.141288	-0.439879	-1.62487	14	AS3MT,CYP1A2,GLYATL1,GSTM1,GSTM3,GSTM4,GSTO2,PAPSS2
Potassium Channels		0.00462246	0.0169642	0.50359	1.84287	25	GNG2,GNGT2,KCNA3,KCNAB2,KCND1,KCNH4,KCNH7,KCNJ15,KCNJ2,KCNK7,KCNMA1,KCNN2,KCNN4,KCNS1	0.0228742	0.0782654	-0.487115	-1.70515	12	ABCC9,GNG10,HCN1,KCNA7,KCNG2,KCNH7,KCNJ5,KCNK6,KCNS1
G alpha (s) signalling events	1	0.00742341	0.0254187	0.372511	1.68986	63	ADCY3,ADCY4,ADCY7,ADM,ADM2,ADORA2A,ADRB2,ARRB2,AVPR2,GNAI2,GNB4,GNG10,GNG2,GNGT2,GPBAR1,GPR25,GPR27,GPR84,GRK5,GRK6,HRH2,INSL3,OR1I1,OR2B11,OR4E1,P2RY11,PDE1B,PDE2A,PDE3B,PDE4A,PTGDR,PTGER2,PTGER4,PTGIR,RTP4,SRC	0.00805449	0.0312459	-0.425745	-1.88044	24	AC114267.1,ADM,ADORA2A,ADRB3,ARRB2,GNG10,GPBAR1,INSL3,OR10A6,OR10K1,OR2B11,OR2L2,OR4D9,OR4F17,OR4K2,OR5H14,OR7A17,RTP2
Degradation of the extracellular matrix		0.122857	0.282283	0.311852	1.32575	45	ADAM8,CD44,COL18A1,COL4A2,COL5A1,COL8A1,CTSL,CTSS,FBN2,FURIN,MMP12,MMP13,MMP19,MMP25,MMP9,SCUBE1,SPP1,TIMP1,TIMP2,TPSAB1	0.00581361	0.0244498	-0.481975	-1.88141	16	ADAMTS16,CAPN12,CD44,COL4A2,COL6A3,LAMB3,MMP19,MMP24,TIMP1,TIMP2,TLL2
Integrin cell surface interactions		0.00249183	0.00974581	0.467146	1.89407	37	AGRN,CD44,COL18A1,COL4A2,COL5A1,COL8A1,ICAM1,ICAM3,ICAM4,ICAM5,ITGA1,ITGA4,ITGA5,ITGA7,ITGAD,ITGAE,ITGAL,ITGAM,ITGAX,ITGB2,ITGB7,PECAM1,SPP1	0.0121445	0.0451655	-0.522398	-1.89243	13	CD44,COL4A2,COL6A3,ICAM3,ICAM4,ITGA10,ITGA11,ITGAD,ITGB3,MADCAM1
Extracellular matrix organization	1	0.00622809	0.0219229	0.318882	1.63123	109	ADAM19,ADAM8,ADAMTS2,AGRN,CD44,CEACAM1,CEACAM8,COL18A1,COL4A2,COL5A1,COL8A1,COLGALT2,CTSL,CTSS,EMILIN2,FBN2,FURIN,ICAM1,ICAM3,ICAM4,ICAM5,ITGA1,ITGA4,ITGA5,ITGA7,ITGAD,ITGAE,ITGAL,ITGAM,ITGAX,ITGB2,ITGB7,LOXL3,MATN1,MMP12,MMP13,MMP19,MMP25,MMP9,PDGFB,PECAM1,SCUBE1,SDC3,SPP1,TGFB1,TIMP1,TIMP2,TPSAB1,VCAN	0.00188979	0.00918305	-0.408781	-1.97622	32	ADAMTS16,CAPN12,CD44,COL4A2,COL6A3,ICAM3,ICAM4,ITGA10,ITGA11,ITGAD,ITGB3,LAMA1,LAMB3,LTBP4,MADCAM1,MMP19,MMP24,TIMP1,TIMP2,TLL2

## Sheet: Column definitions
pathway	REACTOME pathway name
in_figure	Is the gene set displayed in the respective figure
pval_other_vs_no	Nominal p-value for significane of gene set enrichment, calculated using an adaptive, multilevel splitting Monte Carlo approach in the R package fgseaMultilevel	Comparison of other virus and no virus
padj_other_vs_no	Benjamini-Hochberg adjusted p-value for significance of gene set enrichment
ES_other_vs_no	Nominal enrichment score
NES_other_vs_no	Enrichment score normalized for gene set size
size_other_vs_no	Number of genes from the input gene set that belong to this pathway
leadingEdge_other_vs_no	The leading edge genes
pval_covid_vs_no	Nominal p-value for significane of gene set enrichment, calculated using an adaptive, multilevel splitting Monte Carlo approach in the R package fgseaMultilevel	Comparison of SARS-CoV-2 and no virus
padj_covid_vs_no	Benjamini-Hochberg adjusted p-value for significance of gene set enrichment
ES_covid_vs_no	Nominal enrichment score
NES_covid_vs_no	Enrichment score normalized for gene set size
size_covid_vs_no	Number of genes from the input gene set that belong to this pathway
leadingEdge_covid_vs_no	The leading edge genes

## Sheet: SARS-CoV-2 vs Other virus
pathway	in_figure	pval	padj	ES	NES	size	leadingEdge
Intraflagellar transport		1.96e-16	1.23e-14	0.72036	3.53675	43	CLUAP1,DYNC2H1,DYNC2LI1,DYNLL1,DYNLRB2,HSPB11,IFT140,IFT172,IFT22,IFT27,IFT43,IFT46,IFT57,IFT74,IFT81,IFT88,KIF3A,KIF3B,KIFAP3,TCTEX1D1,TCTEX1D2,TRAF3IP1,TTC21B,TTC26,TTC30A,TTC30B,TUBA1A,TUBB4B,WDR19,WDR34,WDR35,WDR60
Cilium Assembly	1	5.55e-14	2.94e-12	0.448156	2.86256	143	AKAP9,ALMS1,ARL13B,ARL3,ARL6,B9D1,BBS12,BBS7,BBS9,CCP110,CDK1,CEP290,CEP70,CEP97,CETN2,CLUAP1,CNGA4,DYNC2H1,DYNC2LI1,DYNLL1,DYNLRB2,FGFR1OP,HSP90AA1,HSPB11,IFT122,IFT140,IFT172,IFT22,IFT27,IFT43,IFT46,IFT52,IFT57,IFT74,IFT81,IFT88,IQCB1,KIF3A,KIF3B,KIFAP3,LZTFL1,MKS1,NPHP1,PCM1,RAB3IP,TCTEX1D1,TCTEX1D2,TCTN1,TCTN2,TCTN3,TMEM67,TRAF3IP1,TTBK2,TTC21B,TTC26,TTC30A,TTC30B,TTC8,TUBA1A,TUBB4B,UNC119B,W…
L13a-mediated translational silencing of Ceruloplasmin expression		5.52e-10	2.32e-08	0.503106	2.74409	69	EIF3C,EIF3E,EIF3F,EIF3M,EIF4A2,EIF4B,RPL10,RPL10A,RPL11,RPL12,RPL13,RPL13A,RPL15,RPL17,RPL18A,RPL19,RPL21,RPL22,RPL22L1,RPL23,RPL24,RPL26,RPL27,RPL29,RPL3,RPL30,RPL31,RPL34,RPL35,RPL35A,RPL37A,RPL4,RPL41,RPL5,RPL6,RPL7,RPL7A,RPL9,RPLP0,RPLP2,RPS10,RPS11,RPS12,RPS13,RPS14,RPS15,RPS15A,RPS17,RPS18,RPS19,RPS20,RPS21,RPS23,RPS24,RPS25,RPS3,RPS3A,RPS4X,RPS4Y1,RPS5,RPS6,RPS7,RPS8,RPSA
Peptide chain elongation		4.24e-09	1.54e-07	0.513609	2.74144	62	EEF1A1,RPL10,RPL10A,RPL11,RPL12,RPL13,RPL13A,RPL15,RPL17,RPL18A,RPL19,RPL21,RPL22,RPL22L1,RPL23,RPL24,RPL26,RPL27,RPL29,RPL3,RPL30,RPL31,RPL34,RPL35,RPL35A,RPL37A,RPL4,RPL41,RPL5,RPL6,RPL7,RPL7A,RPL9,RPLP0,RPLP2,RPS10,RPS11,RPS12,RPS13,RPS14,RPS15,RPS15A,RPS17,RPS18,RPS19,RPS20,RPS21,RPS23,RPS24,RPS25,RPS3,RPS3A,RPS4X,RPS4Y1,RPS5,RPS6,RPS7,RPS8,RPSA
Formation of a pool of free 40S subunits		1.23e-09	4.95e-08	0.506514	2.74086	66	EIF3C,EIF3E,EIF3F,EIF3M,RPL10,RPL10A,RPL11,RPL12,RPL13,RPL13A,RPL15,RPL17,RPL18A,RPL19,RPL21,RPL22,RPL22L1,RPL23,RPL24,RPL26,RPL27,RPL29,RPL3,RPL30,RPL31,RPL34,RPL35,RPL35A,RPL37A,RPL4,RPL41,RPL5,RPL6,RPL7,RPL7A,RPL9,RPLP0,RPLP2,RPS10,RPS11,RPS12,RPS13,RPS14,RPS15,RPS15A,RPS17,RPS18,RPS19,RPS20,RPS21,RPS23,RPS24,RPS25,RPS3,RPS3A,RPS4X,RPS4Y1,RPS5,RPS6,RPS7,RPS8,RPSA
Viral mRNA Translation		4.28e-09	1.54e-07	0.513273	2.73965	62	GRSF1,RPL10,RPL10A,RPL11,RPL12,RPL13,RPL13A,RPL15,RPL17,RPL18A,RPL19,RPL21,RPL22,RPL22L1,RPL23,RPL24,RPL26,RPL27,RPL29,RPL3,RPL30,RPL31,RPL34,RPL35,RPL35A,RPL37A,RPL4,RPL41,RPL5,RPL6,RPL7,RPL7A,RPL9,RPLP0,RPLP2,RPS10,RPS11,RPS12,RPS13,RPS14,RPS15,RPS15A,RPS17,RPS18,RPS19,RPS20,RPS21,RPS23,RPS24,RPS25,RPS3,RPS3A,RPS4X,RPS4Y1,RPS5,RPS6,RPS7,RPS8,RPSA
Selenocysteine synthesis		6.47e-09	2.17e-07	0.502834	2.70682	63	RPL10,RPL10A,RPL11,RPL12,RPL13,RPL13A,RPL15,RPL17,RPL18A,RPL19,RPL21,RPL22,RPL22L1,RPL23,RPL24,RPL26,RPL27,RPL29,RPL3,RPL30,RPL31,RPL34,RPL35,RPL35A,RPL37A,RPL4,RPL41,RPL5,RPL6,RPL7,RPL7A,RPL9,RPLP0,RPLP2,RPS10,RPS11,RPS12,RPS13,RPS14,RPS15,RPS15A,RPS17,RPS18,RPS19,RPS20,RPS21,RPS23,RPS24,RPS25,RPS3,RPS3A,RPS4X,RPS4Y1,RPS5,RPS6,RPS7,RPS8,RPSA,SEPSECS
GTP hydrolysis and joining of the 60S ribosomal subunit		5.3e-09	1.84e-07	0.49448	2.70214	70	EIF3C,EIF3E,EIF3F,EIF3M,EIF4A2,EIF4B,RPL10,RPL10A,RPL11,RPL12,RPL13,RPL13A,RPL15,RPL17,RPL18A,RPL19,RPL21,RPL22,RPL22L1,RPL23,RPL24,RPL26,RPL27,RPL29,RPL3,RPL30,RPL31,RPL34,RPL35,RPL35A,RPL37A,RPL4,RPL41,RPL5,RPL6,RPL7,RPL7A,RPL9,RPLP0,RPLP2,RPS10,RPS11,RPS12,RPS13,RPS14,RPS15,RPS15A,RPS17,RPS18,RPS19,RPS20,RPS21,RPS23,RPS24,RPS25,RPS3,RPS3A,RPS4X,RPS4Y1,RPS5,RPS6,RPS7,RPS8,RPSA
Eukaryotic Translation Termination		1.47e-08	4.36e-07	0.497682	2.70003	64	N6AMT1,RPL10,RPL10A,RPL11,RPL12,RPL13,RPL13A,RPL15,RPL17,RPL18A,RPL19,RPL21,RPL22,RPL22L1,RPL23,RPL24,RPL26,RPL27,RPL29,RPL3,RPL30,RPL31,RPL34,RPL35,RPL35A,RPL37A,RPL4,RPL41,RPL5,RPL6,RPL7,RPL7A,RPL9,RPLP0,RPLP2,RPS10,RPS11,RPS12,RPS13,RPS14,RPS15,RPS15A,RPS17,RPS18,RPS19,RPS20,RPS21,RPS23,RPS24,RPS25,RPS3,RPS3A,RPS4X,RPS4Y1,RPS5,RPS6,RPS7,RPS8,RPSA
Translation	1	1.6e-13	8.05e-12	0.406207	2.6602	172	AIMP1,CHCHD1,EEF1A1,EEF1G,EIF3C,EIF3E,EIF3F,EIF3M,EIF4A2,EIF4B,EPRS1,FARS2,FARSB,GADD45GIP1,GFM2,IARS1,IARS2,LARS1,MARS2,MRPL1,MRPL11,MRPL12,MRPL13,MRPL14,MRPL19,MRPL20,MRPL21,MRPL23,MRPL24,MRPL27,MRPL32,MRPL37,MRPL39,MRPL40,MRPL41,MRPL42,MRPL43,MRPL46,MRPL47,MRPL49,MRPL50,MRPL51,MRPL53,MRPL54,MRPL55,MRPL57,MRPL58,MRPL9,MRPS14,MRPS18B,MRPS23,MRPS26,MRPS27,MRPS28,MRPS30,MRPS31,MRPS33,MRPS35,MRPS36…
Eukaryotic Translation Elongation		1.36e-08	4.27e-07	0.490662	2.65734	65	EEF1A1,EEF1G,RPL10,RPL10A,RPL11,RPL12,RPL13,RPL13A,RPL15,RPL17,RPL18A,RPL19,RPL21,RPL22,RPL22L1,RPL23,RPL24,RPL26,RPL27,RPL29,RPL3,RPL30,RPL31,RPL34,RPL35,RPL35A,RPL37A,RPL4,RPL41,RPL5,RPL6,RPL7,RPL7A,RPL9,RPLP0,RPLP2,RPS10,RPS11,RPS12,RPS13,RPS14,RPS15,RPS15A,RPS17,RPS18,RPS19,RPS20,RPS21,RPS23,RPS24,RPS25,RPS3,RPS3A,RPS4X,RPS4Y1,RPS5,RPS6,RPS7,RPS8,RPSA
Nonsense Mediated Decay (NMD) independent of the Exon Junction Complex (EJC)		1.46e-08	4.36e-07	0.489867	2.65303	65	NCBP1,RPL10,RPL10A,RPL11,RPL12,RPL13,RPL13A,RPL15,RPL17,RPL18A,RPL19,RPL21,RPL22,RPL22L1,RPL23,RPL24,RPL26,RPL27,RPL29,RPL3,RPL30,RPL31,RPL34,RPL35,RPL35A,RPL37A,RPL4,RPL41,RPL5,RPL6,RPL7,RPL7A,RPL9,RPLP0,RPLP2,RPS10,RPS11,RPS12,RPS13,RPS14,RPS15,RPS15A,RPS17,RPS18,RPS19,RPS20,RPS21,RPS23,RPS24,RPS25,RPS3,RPS3A,RPS4X,RPS4Y1,RPS5,RPS6,RPS7,RPS8,RPSA
Cap-dependent Translation Initiation		2.3e-08	6.26e-07	0.469415	2.61909	73	EIF3C,EIF3E,EIF3F,EIF3M,EIF4A2,EIF4B,RPL10,RPL10A,RPL11,RPL12,RPL13,RPL13A,RPL15,RPL17,RPL18A,RPL19,RPL21,RPL22,RPL22L1,RPL23,RPL24,RPL26,RPL27,RPL29,RPL3,RPL30,RPL31,RPL34,RPL35,RPL35A,RPL37A,RPL4,RPL41,RPL5,RPL6,RPL7,RPL7A,RPL9,RPLP0,RPLP2,RPS10,RPS11,RPS12,RPS13,RPS14,RPS15,RPS15A,RPS17,RPS18,RPS19,RPS20,RPS21,RPS23,RPS24,RPS25,RPS3,RPS3A,RPS4X,RPS4Y1,RPS5,RPS6,RPS7,RPS8,RPSA
Eukaryotic Translation Initiation		2.3e-08	6.26e-07	0.469415	2.61909	73	EIF3C,EIF3E,EIF3F,EIF3M,EIF4A2,EIF4B,RPL10,RPL10A,RPL11,RPL12,RPL13,RPL13A,RPL15,RPL17,RPL18A,RPL19,RPL21,RPL22,RPL22L1,RPL23,RPL24,RPL26,RPL27,RPL29,RPL3,RPL30,RPL31,RPL34,RPL35,RPL35A,RPL37A,RPL4,RPL41,RPL5,RPL6,RPL7,RPL7A,RPL9,RPLP0,RPLP2,RPS10,RPS11,RPS12,RPS13,RPS14,RPS15,RPS15A,RPS17,RPS18,RPS19,RPS20,RPS21,RPS23,RPS24,RPS25,RPS3,RPS3A,RPS4X,RPS4Y1,RPS5,RPS6,RPS7,RPS8,RPSA
Respiratory electron transport, ATP synthesis by chemiosmotic coupling, and heat production by uncoupling proteins.		1.26e-08	4.08e-07	0.470024	2.61734	74	ATP5F1B,ATP5F1C,ATP5MC2,ATP5ME,ATP5PO,COQ10A,COX11,COX14,COX16,COX4I1,COX5A,COX5B,COX6A1,COX6C,COX7C,DMAC2L,ECSIT,LRPPRC,MT-CO3,MT-CYB,MT-ND2,MT-ND3,MT-ND6,NDUFA1,NDUFA10,NDUFA12,NDUFA13,NDUFA5,NDUFA7,NDUFA8,NDUFA9,NDUFAB1,NDUFAF1,NDUFAF2,NDUFAF4,NDUFAF5,NDUFAF6,NDUFB1,NDUFB4,NDUFB5,NDUFB6,NDUFB7,NDUFB8,NDUFB9,NDUFC1,NDUFC2,NDUFS3,NDUFS4,NDUFS5,NDUFS6,NDUFV1,SCO1,SDHA,SDHC,SLC25A14,SLC25A27,SURF1…
SRP-dependent cotranslational protein targeting to membrane		2.53e-08	6.7e-07	0.451102	2.53799	78	RPL10,RPL10A,RPL11,RPL12,RPL13,RPL13A,RPL15,RPL17,RPL18A,RPL19,RPL21,RPL22,RPL22L1,RPL23,RPL24,RPL26,RPL27,RPL29,RPL3,RPL30,RPL31,RPL34,RPL35,RPL35A,RPL37A,RPL4,RPL41,RPL5,RPL6,RPL7,RPL7A,RPL9,RPLP0,RPLP2,RPS10,RPS11,RPS12,RPS13,RPS14,RPS15,RPS15A,RPS17,RPS18,RPS19,RPS20,RPS21,RPS23,RPS24,RPS25,RPS3,RPS3A,RPS4X,RPS4Y1,RPS5,RPS6,RPS7,RPS8,RPSA,SEC11C,SPCS1,SRP14,SRP9,SRPRB,SSR4
Phase I - Functionalization of compounds		2.52e-07	5.4e-06	0.491414	2.53047	52	AADAC,ACSS1,ADH1C,ADH5,ADH6,ADH7,ALDH1A1,ALDH3A1,CES1,CMBL,CYP11A1,CYP2A13,CYP2B6,CYP2C18,CYP2C8,CYP2J2,CYP2S1,CYP39A1,CYP4A11,CYP4B1,CYP4F11,EPHX1,FDXR,FMO2,FMO3,HSP90AB1,MAOB,MARC2
Regulation of expression of SLITs and ROBOs		2.24e-08	6.26e-07	0.427149	2.50335	93	COL4A5,ISL1,NCBP1,PSMA2,PSMA4,PSMA5,PSMB1,PSMB5,PSMC2,PSMD10,PSMD12,PSMD14,RBX1,ROBO1,RPL10,RPL10A,RPL11,RPL12,RPL13,RPL13A,RPL15,RPL17,RPL18A,RPL19,RPL21,RPL22,RPL22L1,RPL23,RPL24,RPL26,RPL27,RPL29,RPL3,RPL30,RPL31,RPL34,RPL35,RPL35A,RPL36,RPL37A,RPL4,RPL41,RPL5,RPL6,RPL7,RPL7A,RPL9,RPLP0,RPLP2,RPS10,RPS11,RPS12,RPS13,RPS14,RPS15,RPS15A,RPS17,RPS18,RPS19,RPS20,RPS21,RPS23,RPS24,RPS25,RPS3,RPS3A,…
Respiratory electron transport		2.25e-07	5.02e-06	0.460986	2.49662	65	ACAD9,COQ10A,COX11,COX14,COX16,COX4I1,COX5A,COX5B,COX6A1,COX6B1,COX6C,COX7C,COX8A,ECSIT,LRPPRC,MT-CO3,MT-CYB,MT-ND2,MT-ND3,MT-ND6,NDUFA1,NDUFA10,NDUFA12,NDUFA13,NDUFA4,NDUFA5,NDUFA7,NDUFA8,NDUFA9,NDUFAB1,NDUFAF1,NDUFAF2,NDUFAF4,NDUFAF5,NDUFAF6,NDUFB1,NDUFB4,NDUFB5,NDUFB6,NDUFB7,NDUFB8,NDUFB9,NDUFC1,NDUFC2,NDUFS1,NDUFS3,NDUFS4,NDUFS5,NDUFS6,NDUFS7,NDUFV1,SCO1,SDHA,SDHC,SURF1,TACO1,TRAP1,UQCR10,UQC…
Organelle biogenesis and maintenance		3.83e-11	1.67e-09	0.374673	2.48204	184	AKAP9,ALMS1,APOO,ARL13B,ARL3,ARL6,ATP5F1C,ATP5ME,ATP5PO,B9D1,BBS1,BBS12,BBS2,BBS7,BBS9,CALM1,CALM2,CCP110,CCT4,CCT8,CDK1,CEP162,CEP164,CEP290,CEP41,CEP70,CEP72,CEP78,CEP83,CEP97,CETN2,CHCHD6,CLUAP1,CNGA4,CNTRL,DCTN3,DMAC2L,DYNC2H1,DYNC2LI1,DYNLL1,DYNLRB2,FGFR1OP,HSP90AA1,HSPB11,IFT122,IFT140,IFT172,IFT20,IFT22,IFT27,IFT43,IFT46,IFT52,IFT57,IFT74,IFT80,IFT81,IFT88,IQCB1,KIF3A,KIF3B,KIFAP3,LZTFL1,M…
Mitochondrial translation		4.26e-07	8.76e-06	0.476647	2.47679	56	CHCHD1,GADD45GIP1,GFM2,MRPL1,MRPL11,MRPL12,MRPL13,MRPL14,MRPL19,MRPL20,MRPL21,MRPL23,MRPL24,MRPL27,MRPL32,MRPL37,MRPL39,MRPL40,MRPL41,MRPL42,MRPL43,MRPL46,MRPL47,MRPL49,MRPL50,MRPL51,MRPL53,MRPL54,MRPL55,MRPL57,MRPL58,MRPL9,MRPS14,MRPS18B,MRPS26,MRPS27,MRPS28,MRPS30,MRPS31,MRPS33,MRPS35,MRPS36,MRPS9,MRRF,MTIF2,MTIF3,TUFM
Influenza Viral RNA Transcription and Replication		2.18e-07	4.98e-06	0.427282	2.42859	82	GRSF1,HSP90AA1,IPO5,NDC1,NUP37,NUP50,NUP88,NUP93,POLR2C,POLR2H,POLR2I,POLR2K,POLR2L,RPL10,RPL10A,RPL11,RPL12,RPL13,RPL13A,RPL15,RPL17,RPL18A,RPL19,RPL21,RPL22,RPL22L1,RPL23,RPL24,RPL26,RPL27,RPL29,RPL3,RPL30,RPL31,RPL34,RPL35,RPL35A,RPL36,RPL37A,RPL4,RPL41,RPL5,RPL6,RPL7,RPL7A,RPL9,RPLP0,RPLP2,RPS10,RPS11,RPS12,RPS13,RPS14,RPS15,RPS15A,RPS17,RPS18,RPS19,RPS20,RPS21,RPS23,RPS24,RPS25,RPS3,RPS3A,RP…
Mitochondrial translation termination		9.05e-06	0.000116671	0.470891	2.41196	53	CHCHD1,GADD45GIP1,GFM2,MRPL1,MRPL11,MRPL12,MRPL13,MRPL14,MRPL18,MRPL19,MRPL20,MRPL21,MRPL22,MRPL23,MRPL24,MRPL27,MRPL32,MRPL37,MRPL39,MRPL4,MRPL40,MRPL41,MRPL42,MRPL43,MRPL46,MRPL47,MRPL49,MRPL50,MRPL51,MRPL53,MRPL54,MRPL55,MRPL57,MRPL58,MRPL9,MRPS10,MRPS14,MRPS18B,MRPS21,MRPS23,MRPS25,MRPS26,MRPS27,MRPS28,MRPS30,MRPS31,MRPS33,MRPS35,MRPS36,MRPS9,MRRF
Mitochondrial translation elongation		1.94e-06	3e-05	0.468035	2.41008	52	CHCHD1,GADD45GIP1,MRPL1,MRPL11,MRPL12,MRPL13,MRPL14,MRPL18,MRPL19,MRPL20,MRPL21,MRPL22,MRPL23,MRPL24,MRPL27,MRPL32,MRPL37,MRPL39,MRPL4,MRPL40,MRPL41,MRPL42,MRPL43,MRPL46,MRPL47,MRPL49,MRPL50,MRPL51,MRPL53,MRPL54,MRPL55,MRPL57,MRPL58,MRPL9,MRPS10,MRPS14,MRPS18B,MRPS21,MRPS23,MRPS25,MRPS26,MRPS27,MRPS28,MRPS30,MRPS31,MRPS33,MRPS35,MRPS36,MRPS9,TUFM
Nonsense Mediated Decay (NMD) enhanced by the Exon Junction Complex (EJC)		6.12e-07	1.14e-05	0.439781	2.40765	71	NCBP1,RPL10,RPL10A,RPL11,RPL12,RPL13,RPL13A,RPL15,RPL17,RPL18A,RPL19,RPL21,RPL22,RPL22L1,RPL23,RPL24,RPL26,RPL27,RPL29,RPL3,RPL30,RPL31,RPL34,RPL35,RPL35A,RPL36,RPL37A,RPL4,RPL41,RPL5,RPL6,RPL7,RPL7A,RPL9,RPLP0,RPLP2,RPS10,RPS11,RPS12,RPS13,RPS14,RPS15,RPS15A,RPS17,RPS18,RPS19,RPS20,RPS21,RPS23,RPS24,RPS25,RPS3,RPS3A,RPS4X,RPS4Y1,RPS5,RPS6,RPS7,RPS8,RPSA,UPF3A
Nonsense-Mediated Decay (NMD)		6.12e-07	1.14e-05	0.439781	2.40765	71	NCBP1,RPL10,RPL10A,RPL11,RPL12,RPL13,RPL13A,RPL15,RPL17,RPL18A,RPL19,RPL21,RPL22,RPL22L1,RPL23,RPL24,RPL26,RPL27,RPL29,RPL3,RPL30,RPL31,RPL34,RPL35,RPL35A,RPL36,RPL37A,RPL4,RPL41,RPL5,RPL6,RPL7,RPL7A,RPL9,RPLP0,RPLP2,RPS10,RPS11,RPS12,RPS13,RPS14,RPS15,RPS15A,RPS17,RPS18,RPS19,RPS20,RPS21,RPS23,RPS24,RPS25,RPS3,RPS3A,RPS4X,RPS4Y1,RPS5,RPS6,RPS7,RPS8,RPSA,UPF3A
Mitochondrial translation initiation		9.91e-06	0.000124117	0.469128	2.40292	53	CHCHD1,GADD45GIP1,MRPL1,MRPL11,MRPL12,MRPL13,MRPL14,MRPL18,MRPL19,MRPL20,MRPL21,MRPL22,MRPL23,MRPL24,MRPL27,MRPL32,MRPL37,MRPL39,MRPL4,MRPL40,MRPL41,MRPL42,MRPL43,MRPL46,MRPL47,MRPL49,MRPL50,MRPL51,MRPL53,MRPL54,MRPL55,MRPL57,MRPL58,MRPL9,MRPS10,MRPS14,MRPS18B,MRPS21,MRPS23,MRPS25,MRPS26,MRPS27,MRPS28,MRPS30,MRPS31,MRPS33,MRPS35,MRPS36,MRPS9,MTIF2,MTIF3
Biological oxidations	1	5.29e-08	1.33e-06	0.399689	2.40254	107	AADAC,ACSS1,ADH1C,ADH5,ADH6,ADH7,AKR7A3,ALDH1A1,ALDH3A1,CES1,CMBL,CYP11A1,CYP2A13,CYP2B6,CYP2C18,CYP2C8,CYP2J2,CYP2S1,CYP39A1,CYP4A11,CYP4B1,CYP4F11,CYP4V2,EPHX1,FDXR,FMO2,FMO3,GCLC,GGT7,GSTA1,GSTA2,GSTA3,GSTA4,GSTP1,GSTT2B,HSP90AB1,MAOB,MARC2,MAT1A,MGST1,N6AMT1,NAT1,SLC26A2,UGDH,UGT1A10,UGT1A4,UGT1A6,UGT1A8,UGT2A1,UGT2A2
Influenza Life Cycle		5.7e-07	1.11e-05	0.405272	2.35277	88	CANX,CLTA,GRSF1,HSP90AA1,IPO5,NDC1,NUP50,NUP93,POLR2C,POLR2H,POLR2I,POLR2K,POLR2L,RPL10,RPL10A,RPL11,RPL12,RPL13,RPL13A,RPL15,RPL17,RPL18A,RPL19,RPL21,RPL22,RPL22L1,RPL23,RPL24,RPL26,RPL27,RPL29,RPL3,RPL30,RPL31,RPL34,RPL35,RPL35A,RPL36,RPL37A,RPL4,RPL41,RPL5,RPL6,RPL7,RPL7A,RPL9,RPLP0,RPLP2,RPS10,RPS11,RPS12,RPS13,RPS14,RPS15,RPS15A,RPS17,RPS18,RPS19,RPS20,RPS21,RPS23,RPS24,RPS25,RPS3,RPS3A,RPS4…
Translation initiation complex formation		2.19e-05	0.00025882	0.521278	2.31188	32	EIF3C,EIF3E,EIF3F,EIF3M,EIF4A2,EIF4B,RPS10,RPS11,RPS12,RPS13,RPS14,RPS15,RPS15A,RPS17,RPS18,RPS19,RPS20,RPS21,RPS23,RPS24,RPS25,RPS3,RPS3A,RPS4X,RPS4Y1,RPS5,RPS6,RPS7,RPS8,RPSA
Ribosomal scanning and start codon recognition		2.19e-05	0.00025882	0.521278	2.31188	32	EIF3C,EIF3E,EIF3F,EIF3M,EIF4A2,EIF4B,RPS10,RPS11,RPS12,RPS13,RPS14,RPS15,RPS15A,RPS17,RPS18,RPS19,RPS20,RPS21,RPS23,RPS24,RPS25,RPS3,RPS3A,RPS4X,RPS4Y1,RPS5,RPS6,RPS7,RPS8,RPSA
The citric acid (TCA) cycle and respiratory electron transport	1	2.43e-07	5.31e-06	0.381118	2.27604	103	ACAD9,ACO2,ADHFE1,ATP5F1B,ATP5F1C,ATP5MC2,ATP5ME,ATP5PO,COQ10A,COX11,COX14,COX16,COX4I1,COX5A,COX5B,COX6A1,COX6B1,COX6C,COX7C,COX8A,DLAT,DLD,DMAC2L,ECSIT,FAHD1,FH,GLO1,GSTZ1,IDH3B,LRPPRC,ME1,ME3,MPC1,MPC2,MT-CO3,MT-CYB,MT-ND2,MT-ND3,MT-ND6,NDUFA1,NDUFA10,NDUFA12,NDUFA13,NDUFA4,NDUFA5,NDUFA7,NDUFA8,NDUFA9,NDUFAB1,NDUFAF1,NDUFAF2,NDUFAF4,NDUFAF5,NDUFAF6,NDUFB1,NDUFB4,NDUFB5,NDUFB6,NDUFB7,NDUFB8,NDU…
Major pathway of rRNA processing in the nucleolus and cytosol		5.72e-07	1.11e-05	0.378221	2.27549	109	BMS1,BUD23,C1D,DCAF13,EBNA1BP2,EXOSC10,EXOSC7,EXOSC8,FCF1,GNL3,HEATR1,LAS1L,LTV1,MPHOSPH10,MPHOSPH6,NCL,NOL6,NOP58,PDCD11,PES1,RBM28,RIOK1,RIOK2,RPL10,RPL10A,RPL11,RPL12,RPL13,RPL13A,RPL15,RPL17,RPL18A,RPL19,RPL21,RPL22,RPL22L1,RPL23,RPL24,RPL26,RPL27,RPL29,RPL3,RPL30,RPL31,RPL34,RPL35,RPL35A,RPL36,RPL37A,RPL4,RPL41,RPL5,RPL6,RPL7,RPL7A,RPL9,RPLP0,RPLP2,RPP30,RPP38,RPP40,RPS10,RPS11,RPS12,RPS13,R…
Selenoamino acid metabolism		1.62e-06	2.7e-05	0.404085	2.26639	77	AIMP1,EPRS1,IARS1,INMT,LARS1,MAT1A,RPL10,RPL10A,RPL11,RPL12,RPL13,RPL13A,RPL15,RPL17,RPL18A,RPL19,RPL21,RPL22,RPL22L1,RPL23,RPL24,RPL26,RPL27,RPL29,RPL3,RPL30,RPL31,RPL34,RPL35,RPL35A,RPL37A,RPL4,RPL41,RPL5,RPL6,RPL7,RPL7A,RPL9,RPLP0,RPLP2,RPS10,RPS11,RPS12,RPS13,RPS14,RPS15,RPS15A,RPS17,RPS18,RPS19,RPS20,RPS21,RPS23,RPS24,RPS25,RPS3,RPS3A,RPS4X,RPS4Y1,RPS5,RPS6,RPS7,RPS8,RPSA,SEPSECS
Complex I biogenesis		5.67e-05	0.000570761	0.491035	2.26415	36	ECSIT,MT-ND2,MT-ND3,MT-ND6,NDUFA1,NDUFA10,NDUFA12,NDUFA13,NDUFA5,NDUFA7,NDUFA8,NDUFA9,NDUFAB1,NDUFAF1,NDUFAF2,NDUFAF4,NDUFAF5,NDUFAF6,NDUFB1,NDUFB4,NDUFB5,NDUFB6,NDUFB7,NDUFB8,NDUFB9,NDUFC1,NDUFC2,NDUFS3,NDUFS4,NDUFS5,NDUFS6,NDUFV1
Formation of the ternary complex, and subsequently, the 43S complex		8.74e-05	0.000831156	0.519033	2.26306	30	EIF3C,EIF3E,EIF3F,EIF3M,RPS10,RPS11,RPS12,RPS13,RPS14,RPS15,RPS15A,RPS17,RPS18,RPS19,RPS20,RPS21,RPS23,RPS24,RPS25,RPS3,RPS3A,RPS4X,RPS4Y1,RPS5,RPS6,RPS7,RPS8,RPSA
Activation of the mRNA upon binding of the cap-binding complex and eIFs, and subsequent binding to 43S		9.33e-05	0.000877631	0.497698	2.22938	33	EIF3C,EIF3E,EIF3F,EIF3M,EIF4A2,EIF4B,RPS10,RPS11,RPS12,RPS13,RPS14,RPS15,RPS15A,RPS17,RPS18,RPS19,RPS20,RPS21,RPS23,RPS24,RPS25,RPS3,RPS3A,RPS4X,RPS4Y1,RPS5,RPS6,RPS7,RPS8,RPSA
rRNA processing in the nucleus and cytosol		1.38e-06	2.35e-05	0.361234	2.20261	114	BMS1,BUD23,C1D,DCAF13,DIMT1,EBNA1BP2,EXOSC10,EXOSC7,EXOSC8,FCF1,GAR1,GNL3,HEATR1,LAS1L,LTV1,MPHOSPH10,MPHOSPH6,NCL,NOL6,NOP58,PDCD11,PES1,RBM28,RIOK1,RIOK2,RPL10,RPL10A,RPL11,RPL12,RPL13,RPL13A,RPL15,RPL17,RPL18A,RPL19,RPL21,RPL22,RPL22L1,RPL23,RPL24,RPL26,RPL27,RPL29,RPL3,RPL30,RPL31,RPL34,RPL35,RPL35A,RPL36,RPL37A,RPL4,RPL41,RPL5,RPL6,RPL7,RPL7A,RPL9,RPLP0,RPLP2,RPP30,RPP38,RPP40,RPS10,RPS11,RP…
rRNA processing		7.48e-07	1.37e-05	0.358634	2.19174	118	BMS1,BUD23,C1D,DCAF13,DIMT1,EBNA1BP2,EXOSC10,EXOSC7,EXOSC8,FCF1,GAR1,HEATR1,HSD17B10,LAS1L,LTV1,MPHOSPH10,MPHOSPH6,MTERF4,NCL,NOL6,NOP58,PDCD11,PES1,RBM28,RIOK1,RIOK2,RPL10,RPL10A,RPL11,RPL12,RPL13,RPL13A,RPL15,RPL17,RPL18A,RPL19,RPL21,RPL22,RPL22L1,RPL23,RPL24,RPL26,RPL27,RPL29,RPL3,RPL30,RPL31,RPL34,RPL35,RPL35A,RPL36,RPL37A,RPL4,RPL41,RPL5,RPL6,RPL7,RPL7A,RPL9,RPLP0,RPLP2,RPP30,RPP38,RPP40,RPS…
Influenza Infection		7.88e-06	0.00010292	0.372999	2.1698	91	CANX,CLTA,GRSF1,HSP90AA1,IPO5,KPNA3,NDC1,NUP50,NUP93,POLR2C,POLR2H,POLR2I,POLR2K,POLR2L,RPL10,RPL10A,RPL11,RPL12,RPL13,RPL13A,RPL15,RPL17,RPL18A,RPL19,RPL21,RPL22,RPL22L1,RPL23,RPL24,RPL26,RPL27,RPL29,RPL3,RPL30,RPL31,RPL34,RPL35,RPL35A,RPL36,RPL37A,RPL4,RPL41,RPL5,RPL6,RPL7,RPL7A,RPL9,RPLP0,RPLP2,RPS10,RPS11,RPS12,RPS13,RPS14,RPS15,RPS15A,RPS17,RPS18,RPS19,RPS20,RPS21,RPS23,RPS24,RPS25,RPS3,RPS3…
Anchoring of the basal body to the plasma membrane		3.03e-05	0.000339037	0.392407	2.14829	71	AKAP9,ALMS1,B9D1,CCP110,CDK1,CEP131,CEP162,CEP164,CEP250,CEP290,CEP41,CEP57,CEP70,CEP72,CEP78,CEP83,CEP97,CETN2,CNTRL,DCTN3,DYNLL1,FGFR1OP,HSP90AA1,IQCB1,MKS1,NEDD1,NINL,NPHP1,ODF2,PCM1,PLK4,PRKAR2B,RAB3IP,RPGRIP1L,TCTN1,TCTN2,TCTN3,TMEM216,TMEM67,TTBK2,TUBA1A,TUBB4B,YWHAE
Glucuronidation		0.000503066	0.00408133	0.704922	2.09799	10	ABHD10,UGDH,UGT1A10,UGT1A3,UGT1A4,UGT1A5,UGT1A6,UGT1A8,UGT2A1,UGT2A2
Signaling by ROBO receptors		6.09e-05	0.000600432	0.312744	1.91426	119	ARHGAP39,CAP2,COL4A5,ENAH,FLRT3,ISL1,NCBP1,NELL2,NTN1,PAK4,PAK6,PFN2,PSMA2,PSMA4,PSMA5,PSMB1,PSMB5,PSMC2,PSMD10,PSMD12,PSMD14,RBX1,ROBO1,RPL10,RPL10A,RPL11,RPL12,RPL13,RPL13A,RPL15,RPL17,RPL18A,RPL19,RPL21,RPL22,RPL22L1,RPL23,RPL24,RPL26,RPL27,RPL29,RPL3,RPL30,RPL31,RPL34,RPL35,RPL35A,RPL36,RPL37A,RPL4,RPL41,RPL5,RPL6,RPL7,RPL7A,RPL9,RPLP0,RPLP2,RPS10,RPS11,RPS12,RPS13,RPS14,RPS15,RPS15A,RPS17,RP…
Carboxyterminal post-translational modifications of tubulin		0.00618466	0.0326905	0.497555	1.89199	19	AGBL2,AGBL3,AGBL4,AGBL5,LRRC49,TPGS2,TTLL1,TTLL10,TTLL6,TTLL7,TTLL9,TUBA1A,TUBB4B,TUBB8
Loss of proteins required for interphase microtubule organization from the centrosome		0.00146544	0.0100288	0.377193	1.88627	47	AKAP9,ALMS1,CCP110,CDK1,CEP131,CEP164,CEP250,CEP290,CEP41,CEP57,CEP70,CEP72,CEP78,CETN2,CNTRL,DCTN3,DYNLL1,FGFR1OP,HSP90AA1,NEDD1,NINL,ODF2,PCM1,PLK4,PRKAR2B,TUBA1A,TUBB4B,YWHAE
Loss of Nlp from mitotic centrosomes		0.00146544	0.0100288	0.377193	1.88627	47	AKAP9,ALMS1,CCP110,CDK1,CEP131,CEP164,CEP250,CEP290,CEP41,CEP57,CEP70,CEP72,CEP78,CETN2,CNTRL,DCTN3,DYNLL1,FGFR1OP,HSP90AA1,NEDD1,NINL,ODF2,PCM1,PLK4,PRKAR2B,TUBA1A,TUBB4B,YWHAE
Centrosome maturation		0.00164493	0.011106	0.355959	1.8342	54	AKAP9,ALMS1,CCP110,CDK1,CEP131,CEP164,CEP250,CEP290,CEP41,CEP57,CEP70,CEP72,CEP78,CETN2,CNTRL,DCTN3,DYNLL1,FGFR1OP,HSP90AA1,MZT1,NEDD1,NINL,ODF2,PCM1,PLK4,PRKAR2B,TUBA1A,TUBB4B,TUBG2,TUBGCP5,YWHAE
Recruitment of mitotic centrosome proteins and complexes		0.00164493	0.011106	0.355959	1.8342	54	AKAP9,ALMS1,CCP110,CDK1,CEP131,CEP164,CEP250,CEP290,CEP41,CEP57,CEP70,CEP72,CEP78,CETN2,CNTRL,DCTN3,DYNLL1,FGFR1OP,HSP90AA1,MZT1,NEDD1,NINL,ODF2,PCM1,PLK4,PRKAR2B,TUBA1A,TUBB4B,TUBG2,TUBGCP5,YWHAE
Recruitment of NuMA to mitotic centrosomes		0.00125278	0.00887529	0.351408	1.82601	56	AKAP9,ALMS1,CCP110,CDK1,CEP131,CEP164,CEP250,CEP290,CEP41,CEP57,CEP70,CEP72,CEP78,CETN2,CNTRL,DCTN3,DYNLL1,FGFR1OP,HSP90AA1,MZT1,NEDD1,NINL,ODF2,PCM1,PLK4,PRKAR2B,TUBA1A,TUBB2A,TUBB4B,TUBB8,TUBG2,TUBGCP5,YWHAE
Regulation of FZD by ubiquitination		0.0101471	0.0477008	0.565813	1.79572	12	FZD4,FZD6,LGR4,LGR6,LRP5,LRP6,UBB,WNT3A,ZNRF3
Bile acid and bile salt metabolism		0.0101227	0.0477008	0.431339	1.78271	26	ACOX2,AKR1C1,AKR1C3,AMACR,CH25H,CYP39A1,FABP6,OSBPL6,SLC27A2
Phase II - Conjugation of compounds		0.010843	0.0498148	0.348029	1.78264	53	ABHD10,ABHD14B,BPNT1,COMT,ESD,GCLC,GCLM,GGT7,GSTA1,GSTA2,GSTA3,GSTA4,GSTM2,GSTP1,GSTT2B,GSTZ1,HPGDS,MAT1A,MGST1,MTRR,N6AMT1,NAT1,SLC26A2,UGDH,UGT1A10,UGT1A3,UGT1A4,UGT1A5,UGT1A6,UGT1A8,UGT2A1,UGT2A2
AURKA Activation by TPX2		0.00389167	0.0222444	0.354213	1.78081	48	AKAP9,ALMS1,CCP110,CDK1,CEP131,CEP164,CEP250,CEP290,CEP41,CEP57,CEP70,CEP72,CEP78,CETN2,CNTRL,DCTN3,DYNLL1,FGFR1OP,HSP90AA1,NEDD1,NINL,ODF2,PCM1,PLK4,PRKAR2B,TUBA1A,TUBB4B,YWHAE
Signaling by Hedgehog		0.00214902	0.0138454	0.316206	1.74737	72	BOC,DYNC2H1,DZIP1,EFCAB7,GAS1,GAS8,GLI3,HHAT,IFT122,IFT140,IFT172,IFT52,IFT57,IFT88,IQCE,KIF3A,MKS1,PRKAR1A,PSMB5,PSMD10,PTCH1,SKP1,TTC21B,TUBA1A,TUBB4B,TULP3,UBB,WDR19,WDR35
Regulation of PLK1 Activity at G2/M Transition		0.00233899	0.0148925	0.336269	1.74735	56	AKAP9,ALMS1,CCP110,CDK1,CEP131,CEP164,CEP250,CEP290,CEP41,CEP57,CEP70,CEP72,CEP78,CETN2,CNTRL,DCTN3,DYNLL1,FGFR1OP,HSP90AA1,NEDD1,NINL,ODF2,PCM1,PLK4,PPP1R12B,PRKAR2B,SKP1,TUBA1A,TUBB4B,UBB,YWHAE
Kinesins		0.00917577	0.044379	0.440688	1.74494	23	KIF19,KIF21A,KIF27,KIF2A,KIF3A,KIF3B,KIF6,KIF9,KIFAP3,TUBA1A,TUBB4B
Mitochondrial protein import		0.00760144	0.0378567	0.388964	1.72506	32	ACO2,ATP5F1B,BCS1L,CHCHD10,CHCHD2,CHCHD3,CHCHD5,CMC4,COA4,DNAJC19,FXN,HSPD1,MTX2,NDUFB8,PMPCB,SAMM50,SLC25A12,SLC25A4,TIMM10B,TIMM21,TIMM23,TOMM20,TOMM5,TOMM6,TOMM70
Protein localization		0.00241836	0.015111	0.292392	1.70159	92	ABCD2,ABCD3,ACO2,ACOT2,ACOT8,ACOX2,ALDH3A2,AMACR,APP,ATAD1,ATP5F1B,BCS1L,CAT,CHCHD10,CHCHD2,CHCHD3,CHCHD5,CMC4,COA4,CROT,CYB5A,DDO,DHRS4,DNAJC19,ECI2,EHHADH,EPHX2,FXN,GET1,GNPAT,HACL1,HMGCL,HSD17B4,HSPD1,IDE,IDH1,MTX2,NDUFB8,NUDT7,PAM16,PEX1,PEX10,PEX11B,PEX12,PEX13,PEX14,PEX2,PEX3,PEX6,PEX7,PHYH,PMPCB,SAMM50,SCP2,SERP1,SLC25A12,SLC25A17,SLC25A4,SLC27A2,TIMM10B,TIMM21,TIMM23,TOMM20,TOMM5,TOMM6,TO…
Hedgehog 'off' state		0.00583441	0.0317266	0.320242	1.66407	56	DYNC2H1,FUZ,GLI3,IFT122,IFT140,IFT172,IFT52,IFT57,IFT88,KIF3A,MKS1,PRKAR1A,PSMB5,PSMD10,PTCH1,SKP1,TTC21B,TUBA1A,TUBB4B,TULP3,UBB,WDR19,WDR35
mRNA Splicing		0.00691599	0.0347874	0.279163	1.61721	87	BCAS2,CASC3,CDC5L,CWC27,DDX42,DDX46,DDX5,DHX9,GCFC2,GTF2F2,HNRNPA0,HNRNPA1,HNRNPA2B1,HNRNPD,HNRNPF,HNRNPH1,HNRNPH2,HNRNPK,HNRNPM,HNRNPR,HSPA8,LSM5,LSM6,MTREX,NCBP1,NCBP2,PAPOLA,PCBP2,PCF11,PHF5A,PLRG1,POLR2C,POLR2H,POLR2I,POLR2K,POLR2L,PPIE,PPIH,PPIL1,PPIL4,PPIL6,PPWD1,PQBP1,PRPF19,PRPF31,PRPF6,PRPF8,RBM22,RBMX,SF3B1,SF3B2,SF3B3,SF3B5,SF3B6,SMNDC1,SNRNP25,SNRNP40,SNRNP70,SNRPA,SNRPA1,SNRPC,SNRPD2…
Metabolism of amino acids and derivatives		0.00144369	0.0100288	0.240153	1.58705	179	AADAT,ADI1,AIMP1,ALDH18A1,ALDH9A1,APIP,AUH,AZIN1,AZIN2,BBOX1,BCKDHB,BHMT,BHMT2,CKB,CRYM,DBT,DDO,DIO1,DLAT,DLD,DMGDH,DUOX1,EPRS1,GCSH,GLS2,GOT1,GSTZ1,HGD,HIBADH,HSD17B10,IARS1,INMT,IVD,LARS1,LIPT2,MAT1A,MCCC1,MCCC2,MTR,MTRR,NDUFAB1,NQO1,OAT,PHGDH,PRODH,PSMA4,PSMA5,PSMB1,PSMB5,PSMC2,PSMD10,PSMD12,PSMD14,PSPH,PYCR2,RIDA,RIMKLA,RIMKLB,RPL10,RPL10A,RPL11,RPL12,RPL13,RPL13A,RPL15,RPL17,RPL18A,RPL19,RPL…
Metabolism of RNA		0.000439032	0.00362021	0.218345	1.58654	318	ALKBH8,APOBEC4,BCAS2,BMS1,BUD23,C1D,CASC3,CDC5L,CDK7,CLNS1A,CNOT6,CNOT7,CNOT9,CWC27,DCAF13,DCP1B,DDX1,DDX42,DDX46,DDX5,DDX6,DHX9,DIMT1,EBNA1BP2,EIF4A2,EIF4B,EPRS1,EXOSC10,EXOSC6,EXOSC7,EXOSC8,FCF1,GAR1,GCFC2,GEMIN4,GEMIN5,GEMIN8,GNL3,GSPT1,GTF2H3,HBS1L,HEATR1,HNRNPA0,HNRNPA1,HNRNPA2B1,HNRNPD,HNRNPF,HNRNPH1,HNRNPK,HNRNPM,HNRNPR,HSD17B10,HSPA8,IGF2BP2,KHSRP,LAS1L,LSM1,LSM5,LSM6,LTV1,MNAT1,MPHOSPH10…
mRNA Splicing - Major Pathway		0.00581288	0.0317266	0.273769	1.57318	85	BCAS2,CASC3,CDC5L,CWC27,DDX42,DDX46,DDX5,DHX9,GCFC2,GTF2F2,HNRNPA0,HNRNPA1,HNRNPA2B1,HNRNPD,HNRNPF,HNRNPH1,HNRNPH2,HNRNPK,HNRNPM,HNRNPR,HSPA8,LSM5,LSM6,MTREX,NCBP1,NCBP2,PAPOLA,PCBP2,PCF11,PHF5A,PLRG1,POLR2C,POLR2H,POLR2I,POLR2K,POLR2L,PPIE,PPIH,PPIL1,PPIL4,PPIL6,PPWD1,PQBP1,PRPF19,PRPF31,PRPF6,PRPF8,RBM22,RBMX,SF3B1,SF3B2,SF3B3,SF3B5,SF3B6,SMNDC1,SNRNP40,SNRNP70,SNRPA,SNRPA1,SNRPC,SNRPD2,SNRPD3,…
Signaling by Receptor Tyrosine Kinases		0.00997572	0.0473376	-0.238077	-1.44633	242	ACTB,ADORA2A,APH1B,AREG,ATP6V1B2,CBL,COL27A1,COL4A2,COL6A3,CSK,CYBB,DUSP6,ELMO1,EREG,FES,FGF8,FLT1,FURIN,FYN,GAB2,GRAP2,GRB2,HBEGF,HPN,IRS2,ITGB3,ITPR2,KLB,LAMB3,LCK,LYN,MAPK13,MAPKAPK2,MAPKAPK3,MKNK1,MMP9,NCF1,NCF2,NCF4,NCKAP1L,NTRK1,PAG1,PAK3,PDE3B,PDGFA,PDGFB,PDGFRB,PRKCB,PTPN12,PTPN6,PTPRJ,RALA,RALGDS,RIT1,SH2B2,SH2D2A,SOCS1,SPHK1,SPP1,SRC,STAT5A,STAT5B,TLR9,TNS3,TRIB3,VAV1
Neuronal System		0.00796613	0.0394775	-0.270844	-1.55676	163	ABCC9,ADCY3,ADCY4,ADCY7,AKAP5,APBA3,CACNA1E,CACNG2,CAMK2B,CAMKK1,CAMKK2,CHRNA2,CHRNA3,CHRNB2,CHRNE,DLG4,DLGAP3,EPB41,EPB41L3,FLOT1,GABBR1,GABRR2,GLS,GLUL,GNAI2,GNAI3,GNB1,GNB4,GNG10,GNG2,GNG5,GNGT2,GRIA4,GRIK1,GRIN2A,GRIN2D,GRIP2,HOMER3,IL1RAP,KCNA3,KCNA7,KCNAB2,KCNAB3,KCNB1,KCND1,KCNG2,KCNH4,KCNH7,KCNJ11,KCNJ15,KCNJ2,KCNK3,KCNK6,KCNK7,KCNMA1,KCNMB4,KCNN2,KCNN4,KCNS1,LIN7A,LRFN1,LRRTM4,NLGN3,NTRK…
RHO GTPase Effectors		0.00272011	0.0165845	-0.28271	-1.64354	169	ACTB,ACTR3,ARPC1B,ARPC2,ARPC4,ARPC5,AURKB,BIRC5,BTK,BUB1,CENPN,CENPU,CFL1,CYBB,CYFIP2,DIAPH3,DLG4,FLNA,FMNL1,FMNL3,GRB2,H2AC14,H2AC18,H2AX,H2BC10,H2BC12,H2BC13,H2BC14,H2BC17,H2BC3,H2BC7,H2BC8,H2BC9,H3-3B,H3C10,H3C12,H3C13,H3C14,H3C15,H3C3,H3C4,H3C7,H3C8,H4C9,KIF14,KLC3,KLK2,KNL1,LIMK1,LIMK2,MAPK11,MAPK14,MYH9,NCF1,NCF2,NCF4,NCKAP1L,NDEL1,NUP98,PAK3,PRKCB,PRKCD,RAC2,RHOG,RHOQ,S100A8,S100A9,SGO1,SK…
Response to elevated platelet cytosolic Ca2+		0.00834793	0.040966	-0.330787	-1.66565	71	CFD,CTSW,ECM1,F13A1,F5,FAM49B,FERMT3,FLNA,ITGB3,LHFPL2,ORM1,ORM2,PDGFA,PDGFB,PECAM1,PLEK,PRKCB,PRKCG,SERPINA1,SERPING1,SRGN,STX4,STXBP2,TGFB1,TIMP1,TLN1,TUBA4A
Transcriptional regulation by RUNX1		0.00518313	0.028493	-0.309445	-1.66613	107	CBX4,CCND2,CR1,CTLA4,CTSL,FOXP3,GATA3,GP1BA,H2AC14,H2AC18,H2BC10,H2BC12,H2BC13,H2BC14,H2BC17,H2BC3,H2BC7,H2BC8,H2BC9,H3C10,H3C12,H3C13,H3C14,H3C15,H3C3,H3C4,H3C7,H3C8,H4C9,IFNG,IL2RA,KAT2B,NFE2,NR4A3,PRKCB,PRKCQ,SMARCD3,SOCS3,SPI1,SRC,THBS1,TNFRSF18,ZFPM1
Activation of HOX genes during differentiation		0.00896427	0.0435655	-0.367362	-1.72685	53	EGR2,EZH2,H2AC14,H2AC18,H2AX,H2BC10,H2BC12,H2BC13,H2BC14,H2BC17,H2BC3,H2BC7,H2BC8,H2BC9,H3-3B,H3C10,H3C12,H3C13,H3C14,H3C15,H3C3,H3C4,H3C7,H3C8,H4C9,MAFB,PKNOX1,RARA,RXRA
Activation of anterior HOX genes in hindbrain development during early embryogenesis		0.00896427	0.0435655	-0.367362	-1.72685	53	EGR2,EZH2,H2AC14,H2AC18,H2AX,H2BC10,H2BC12,H2BC13,H2BC14,H2BC17,H2BC3,H2BC7,H2BC8,H2BC9,H3-3B,H3C10,H3C12,H3C13,H3C14,H3C15,H3C3,H3C4,H3C7,H3C8,H4C9,MAFB,PKNOX1,RARA,RXRA
TP53 Regulates Transcription of Cell Death Genes		0.00996389	0.0473376	-0.438157	-1.73089	29	APAF1,BBC3,BCL6,BID,BIRC5,CASP1,CASP10,IGFBP3,NDRG1,NLRC4,PMAIP1,PRELID1,TNFRSF10B,TNFRSF10C,TNFRSF10D
MAP kinase activation		0.0108444	0.0498148	-0.405459	-1.74142	38	CHUK,CREB1,DUSP3,DUSP6,FOS,IKBKG,IRAK1,IRAK2,MAP2K1,MAP2K3,MAP2K6,MAP3K7,MAP3K8,MAPK1,MAPK11,MAPK14,MAPK3,MAPK7,MAPKAPK2,MAPKAPK3,NFKB1,NOD1,NOD2,PPP2CB,PPP2R1A,RIPK2,RPS6KA1,RPS6KA3,TAB2,TNIP2,TRAF6,UBC,UBE2V1
Amyloid fiber formation		0.00818478	0.0403622	-0.375571	-1.75073	52	APH1B,FURIN,H2AC14,H2AC18,H2AX,H2BC10,H2BC12,H2BC13,H2BC14,H2BC17,H2BC3,H2BC7,H2BC8,H2BC9,H3-3B,H3C10,H3C12,H3C13,H3C14,H3C15,H3C3,H3C4,H3C7,H3C8,H4C9,LYZ,SAA1,SORL1,TGFBI,TSPAN14,TSPAN5
Pre-NOTCH Transcription and Translation		0.00470566	0.0264463	-0.387292	-1.7554	46	AGO4,E2F1,E2F3,H2AC14,H2AC18,H2AX,H2BC10,H2BC12,H2BC13,H2BC14,H2BC17,H2BC3,H2BC7,H2BC8,H2BC9,H3-3B,H3C10,H3C12,H3C13,H3C14,H3C15,H3C3,H3C4,H3C7,H3C8,H4C9,KAT2B,MAML1,MAML3,MOV10,NOTCH1,RBPJ,SIRT6
Signaling by Rho GTPases		5.11e-05	0.000526579	-0.290943	-1.76407	241	AC004151.1,ACTB,ACTR3,ARAP1,ARAP3,ARHGAP10,ARHGAP15,ARHGAP19,ARHGAP25,ARHGAP26,ARHGAP27,ARHGAP30,ARHGAP31,ARHGAP4,ARHGAP9,ARHGDIA,ARHGDIB,ARHGEF10L,ARHGEF2,ARHGEF40,ARPC1B,ARPC2,AURKB,BIRC5,BTK,BUB1,CENPN,CENPU,CFL1,CYBB,CYFIP2,DEPDC1B,DIAPH3,ECT2,FGD2,FGD3,FGD4,FLNA,FMNL1,FMNL3,GMIP,GNA13,GRB2,H2AC14,H2AC18,H2AX,H2BC10,H2BC12,H2BC13,H2BC14,H2BC17,H2BC3,H2BC7,H2BC8,H2BC9,H3-3B,H3C10,H3C12,H3C13,H…
Meiosis		0.00640309	0.0333757	-0.366547	-1.77123	59	BLM,BRCA2,CDK2,CDK4,H2AC14,H2AC18,H2AX,H2BC10,H2BC12,H2BC13,H2BC14,H2BC17,H2BC3,H2BC7,H2BC8,H2BC9,H3-3B,H3C10,H3C12,H3C13,H3C14,H3C15,H3C3,H3C4,H3C7,H3C8,H4C9,LMNB1,NBN,RPA2,SUN2,SYCP1,TINF2
Integrin alphaIIb beta3 signaling		0.0107641	0.0498148	-0.54158	-1.77373	15	APBB1IP,CRK,CSK,GRB2,ITGB3,PTPN1,RAP1A,RAPGEF3,RASGRP2,SRC,SYK,TLN1
Integrin signaling		0.0107641	0.0498148	-0.54158	-1.77373	15	APBB1IP,CRK,CSK,GRB2,ITGB3,PTPN1,RAP1A,RAPGEF3,RASGRP2,SRC,SYK,TLN1
Rho GTPase cycle		0.00492267	0.0273603	-0.348613	-1.77438	77	AC004151.1,ARAP1,ARAP3,ARHGAP10,ARHGAP15,ARHGAP25,ARHGAP26,ARHGAP27,ARHGAP30,ARHGAP31,ARHGAP4,ARHGAP9,ARHGDIA,ARHGDIB,ARHGEF10L,ARHGEF2,ARHGEF40,FGD2,FGD3,FGD4,GMIP,GNA13,MYO9B,PLEKHG2,PREX1,RAC2,RHOF,RHOG,RHOH,RHOQ,TAGAP,TRIP10,VAV1
Signaling by VEGF		0.00595767	0.0322227	-0.369095	-1.78354	59	ACTB,CRK,CYBB,CYFIP2,ELMO1,FLT1,FLT4,FYN,ITGB3,ITPR2,MAPK11,MAPK12,MAPK13,MAPK14,MAPKAPK2,MAPKAPK3,NCF1,NCF2,NCF4,NCKAP1L,NRP1,PAK3,PRKCB,PRKCD,PTK2B,SH2D2A,SPHK1,SRC,TRIB3,VAV1
CD28 dependent PI3K/Akt signaling		0.00995096	0.0473376	-0.606749	-1.79076	11	CD28,CD80,CD86,FYN,LCK,TRIB3
RAF/MAP kinase cascade		0.000976511	0.00717047	-0.332925	-1.79089	106	AC020929.1,ACTB,APBB1IP,AREG,ARRB2,CAMK2B,CSF2RA,CSF2RB,CSK,DUSP1,DUSP2,DUSP5,DUSP6,EREG,FGF8,FYN,GRB2,GRIN2D,HBEGF,IL2RA,IL2RB,IL2RG,IL3RA,IRS2,ITGB3,JAK3,KLB,LAT,MAP3K11,PDGFA,PDGFB,PDGFRB,RASA2,RASAL3,RASGRP4,SRC,TLN1
Activation of Matrix Metalloproteinases		0.0103938	0.0486333	-0.627214	-1.79495	10	COL18A1,FURIN,MMP25,MMP9,TIMP1,TIMP2
G alpha (z) signalling events		0.0068019	0.0343855	-0.452127	-1.80689	30	ADCY3,ADCY4,ADCY7,ADRA2B,GNAI2,GNAI3,GNB1,GNB4,GNG10,GNG2,GNG5,GNGT2,PRKCB,PRKCD,PRKCG,PRKCH,PRKCQ,RGS16,RGS19,RGSL1
TAK1 activates NFkB by phosphorylation and activation of IKKs complex		0.0093113	0.044819	-0.470954	-1.80991	25	AGER,IKBKG,IRAK1,IRAK2,NFKB1,NFKB2,NFKBIA,NOD2,RELA,RIPK2,S100A12,SAA1
VEGFA-VEGFR2 Pathway		0.00282564	0.0169728	-0.385404	-1.82173	54	ACTB,CYBB,ELMO1,FYN,ITGB3,ITPR2,MAPK11,MAPK12,MAPK13,MAPKAPK2,MAPKAPK3,NCF1,NCF2,NCF4,NCKAP1L,PAK3,PRKCB,PTK2B,SH2D2A,SPHK1,SRC,TRIB3,VAV1
MAPK family signaling cascades	1	0.000387148	0.00321877	-0.330569	-1.82491	126	AC020929.1,ACTB,APBB1IP,AREG,ARRB2,CAMK2B,CDC42EP2,CDC42EP3,CSF2RA,CSF2RB,DUSP1,DUSP2,DUSP5,DUSP6,EREG,FGF8,FYN,HBEGF,IGF2BP1,IL2RA,IL2RB,IL2RG,IL3RA,IL6,IL6R,JAK3,KLB,LAT,MAP3K11,PAK3,PDGFA,PDGFB,PDGFRB,RASAL3,RASGRP4,SRC,TLN1
Platelet homeostasis		0.00377373	0.0216935	-0.406275	-1.82899	45	ATP2B2,FGR,GNG10,GNG2,GNGT2,ITPR2,KCNMA1,MRVI1,P2RX1,P2RX4,P2RX5,P2RX7,PDE1B,PDE2A,PECAM1,PTGIR,PTPN6,SLC8A1,SLC8A2,TRPC3
Other interleukin signaling		0.00666985	0.0340603	-0.558631	-1.82957	15	CSF1,CSF1R,CSF3,CSF3R,IL10RB,IL32,STX3,STX4,STXBP2
MAPK1/MAPK3 signaling		0.000513674	0.00413405	-0.33926	-1.83567	110	AC020929.1,ACTB,APBB1IP,AREG,ARRB2,CAMK2B,CSF2RA,CSF2RB,CSK,DUSP1,DUSP2,DUSP5,DUSP6,EREG,FGF8,FYN,GRB2,GRIN2D,HBEGF,IL2RA,IL2RB,IL2RG,IL3RA,IL6,IL6R,IRS2,ITGB3,JAK3,KLB,LAT,MAP3K11,PDGFA,PDGFB,PDGFRB,RASA2,RASAL3,RASGRP4,SRC,TLN1
p38MAPK events		0.00665826	0.0340603	-0.623453	-1.84006	11	MAPK11,MAPK12,MAPK13,MAPK14,MAPKAPK2,MAPKAPK3,RALA,RALB,RALGDS,SRC
Condensation of Prophase Chromosomes		0.00283443	0.0169728	-0.434643	-1.84008	36	H2AC14,H2AC18,H2AX,H2BC10,H2BC12,H2BC13,H2BC14,H2BC17,H2BC3,H2BC7,H2BC8,H2BC9,H3-3B,H3C10,H3C12,H3C13,H3C14,H3C15,H3C3,H3C4,H3C7,H3C8,H4C9,NCAPH2
Platelet Adhesion to exposed collagen		0.00652039	0.0338119	-0.643678	-1.84207	10	FCER1G,FYN,GP1BA,GP5,GP6,ITGA1,ITGA10,LYN
Basigin interactions		0.00621484	0.0326905	-0.58708	-1.84322	13	ATP1B2,SLC16A3,SLC7A11,SLC7A5,SLC7A7,SPN
ROS and RNS production in phagocytes		0.00446324	0.0253673	-0.492294	-1.84421	23	ATP6V1B2,CYBB,NCF1,NCF2,NCF4,RAC2,SLC11A1
Role of phospholipids in phagocytosis		0.00621484	0.0326905	-0.587416	-1.84427	13	CD247,CD3G,FCGR1A,FCGR2A,FCGR3A,ITPR2,SYK
Activation of IRF3/IRF7 mediated by TBK1/IKK epsilon		0.00614692	0.0326905	-0.587854	-1.84565	13	CD14,IRF7,LY96,TANK,TBK1,TICAM1,TICAM2,TLR4,TRAF3
Interleukin-17 signaling		0.00463829	0.0262142	-0.423982	-1.84775	40	DUSP3,DUSP6,FOS,IKBKG,IL17C,IL17RA,IRAK1,IRAK2,MAP2K3,MAP2K6,MAP3K8,MAPK11,MAPKAPK2,MAPKAPK3,NFKB1,NOD1,NOD2,RIPK2,RPS6KA1,TNIP2
Activated PKN1 stimulates transcription of AR (androgen receptor) regulated genes KLK2 and KLK3		0.00239603	0.0150651	-0.437216	-1.85097	36	H2AC14,H2AC18,H2AX,H2BC10,H2BC12,H2BC13,H2BC14,H2BC17,H2BC3,H2BC7,H2BC8,H2BC9,H3-3B,H3C10,H3C12,H3C13,H3C14,H3C15,H3C3,H3C4,H3C7,H3C8,H4C9,KLK2
DDX58/IFIH1-mediated induction of interferon-alpha/beta		0.00290953	0.0173195	-0.411894	-1.85429	45	AGER,ATG5,CASP10,CASP8,CHUK,CYLD,DDX58,HERC5,IFIH1,IKBKE,IKBKG,IRF3,IRF7,MAP3K1,NFKB1,NFKB2,NFKBIA,NFKBIB,NKIRAS2,NLRC5,OTUD5,PCBP2,RELA,RIPK1,RNF125,S100A12,S100B,SAA1,TANK,TBK1,TNFAIP3,TRAF3,TRAF6,TRIM25,UBC,UBE2D1,UBE2D2,UBE2D3
Antigen activates B Cell Receptor (BCR) leading to generation of second messengers		0.00708604	0.0354654	-0.525064	-1.85683	19	BTK,CD22,FYN,GRB2,ITPR2,LYN,PIK3AP1,PIK3CD,PTPN6,SYK,VAV1
RIP-mediated NFkB activation via ZBP1		0.00666213	0.0340603	-0.582381	-1.85784	14	CHUK,IKBKG,MYD88,NFKB1,NFKB2,NFKBIA,NFKBIB,NKIRAS2,RELA,RIPK1,RIPK3,TICAM1,ZBP1
activated TAK1 mediates p38 MAPK activation		0.00679489	0.0343855	-0.53378	-1.859	18	IKBKG,IRAK1,IRAK2,MAP2K3,MAP2K6,MAPK11,MAPK14,MAPKAPK2,MAPKAPK3,NOD1,NOD2,RIPK2
Binding and Uptake of Ligands by Scavenger Receptors		0.00623914	0.0326905	-0.585034	-1.8663	14	CD163,COL4A2,FTH1,FTL,HBA1,HP,SAA1,SCARF1,SCGB3A2,STAB1
Keratinization		0.00335921	0.0195339	-0.445779	-1.87288	35	DSC2,FURIN,KLK13,KRT13,KRT24,KRT6A,KRT6B,KRT78,LIPN,SPRR1B,SPRR2A,SPRR2D,SPRR3
Platelet Aggregation (Plug Formation)		0.00614636	0.0326905	-0.530436	-1.87583	19	ADRA2B,APBB1IP,CRK,CSK,GP1BA,GP5,GRB2,ITGB3,PTPN1,RAP1A,RAPGEF3,RASGRP2,SRC,SYK,TLN1
Meiotic recombination		0.00179361	0.0118709	-0.414134	-1.87706	46	BLM,BRCA2,CDK2,CDK4,H2AC14,H2AC18,H2AX,H2BC10,H2BC12,H2BC13,H2BC14,H2BC17,H2BC3,H2BC7,H2BC8,H2BC9,H3-3B,H3C10,H3C12,H3C13,H3C14,H3C15,H3C3,H3C4,H3C7,H3C8,H4C9,NBN,RPA2
Olfactory Signaling Pathway	1	0.00258552	0.0160557	-0.425956	-1.88224	43	AC114267.1,GNB1,OR10G4,OR10H5,OR10J1,OR10K1,OR11G2,OR14J1,OR1A1,OR1I1,OR2B11,OR2G6,OR2L2,OR2L3,OR2T33,OR2V2,OR3A3,OR4D1,OR4E1,OR4F15,OR4F17,OR4K2,OR51E2,OR51L1,OR52A1,OR52K1,OR56A4,OR5A2,OR5AU1,OR5B2,OR7A17,OR7D2,OR7D4,OR7G2,RTP2
Regulation of IFNG signaling		0.00478592	0.026748	-0.657869	-1.88268	10	IFNG,IFNGR2,PTPN6,SOCS1,SOCS3
RNA Polymerase I Promoter Opening		0.00322024	0.0188347	-0.453942	-1.88604	34	H2AC14,H2AC18,H2AX,H2BC10,H2BC12,H2BC13,H2BC14,H2BC17,H2BC3,H2BC7,H2BC8,H2BC9,H3-3B,H3C10,H3C12,H3C13,H3C14,H3C15,H3C3,H3C4,H3C7,H3C8,H4C9
Other semaphorin interactions		0.0051005	0.0281928	-0.613958	-1.8882	12	ITGA1,PLXNC1,PLXND1,PTPRC,SEMA3E,SEMA4A,SEMA4D,SEMA7A,TYROBP
Formation of the cornified envelope		0.00271932	0.0165845	-0.458274	-1.90404	34	DSC2,FURIN,KLK13,KRT13,KRT24,KRT6A,KRT6B,KRT78,LIPN,SPRR1B,SPRR2A,SPRR2D,SPRR3
Caspase activation via Death Receptors in the presence of ligand		0.0034147	0.0197425	-0.646498	-1.90808	11	CD14,FASLG,LY96,TICAM1,TLR4
SIRT1 negatively regulates rRNA expression		0.00216076	0.0138454	-0.461813	-1.91874	34	H2AC14,H2AC18,H2AX,H2BC10,H2BC12,H2BC13,H2BC14,H2BC17,H2BC3,H2BC7,H2BC8,H2BC9,H3-3B,H3C10,H3C12,H3C13,H3C14,H3C15,H3C3,H3C4,H3C7,H3C8,H4C9,SIRT1
Oxidative Stress Induced Senescence		0.000598962	0.00474454	-0.383424	-1.92712	70	CBX4,CBX6,CDK4,CDKN2D,E2F1,E2F2,E2F3,EZH2,FOS,H2AC14,H2AC18,H2AX,H2BC10,H2BC12,H2BC13,H2BC14,H2BC17,H2BC3,H2BC7,H2BC8,H2BC9,H3-3B,H3C10,H3C12,H3C13,H3C14,H3C15,H3C3,H3C4,H3C7,H3C8,H4C9,KDM6B,MAP2K3,MAP2K6,MAP3K5,MAP4K4,MAPK11,MAPK14,MAPKAPK2,MAPKAPK3,TNIK
Regulation of actin dynamics for phagocytic cup formation		0.0017383	0.011581	-0.437263	-1.9322	43	ACTB,ACTR3,ARPC1B,ARPC2,ARPC4,ARPC5,BTK,CD247,CD3G,CFL1,CRK,CYFIP2,ELMO1,FCGR1A,FCGR2A,FCGR3A,GRB2,LIMK1,MYH9,MYO5A,MYO9B,NCKAP1L,SYK,VAV1,WAS,WIPF1
CTLA4 inhibitory signaling		0.00261904	0.0161641	-0.617352	-1.93826	13	CD80,CD86,CTLA4,FYN,LCK,LYN,SRC
CD209 (DC-SIGN) signaling		0.00281393	0.0169728	-0.631526	-1.94223	12	FYN,ICAM3,LYN,NFKB1,PAK3,RELA,RELB
DNA methylation		0.00183739	0.0120811	-0.467527	-1.94248	34	H2AC14,H2AC18,H2AX,H2BC10,H2BC12,H2BC13,H2BC14,H2BC17,H2BC3,H2BC7,H2BC8,H2BC9,H3-3B,H3C10,H3C12,H3C13,H3C14,H3C15,H3C3,H3C4,H3C7,H3C8,H4C9,UHRF1
Voltage gated Potassium channels		0.00317439	0.0186751	-0.609991	-1.94592	14	KCNA3,KCNA7,KCNAB2,KCND1,KCNG2,KCNH4,KCNH7,KCNS1
Interleukin-1 signaling		0.00100139	0.00724748	-0.403705	-1.94919	58	AGER,IKBKG,IL1A,IL1B,IL1R1,IL1R2,IL1RAP,IL1RN,IRAK1,IRAK2,IRAK3,MAP2K1,MAP2K6,MAP3K8,MYD88,NFKB1,NFKB2,NFKBIA,NFKBIB,NOD1,NOD2,PELI1,RELA,RIPK2,S100A12,S100B,SAA1,TNIP2,TOLLIP
Regulation of KIT signaling		0.00299901	0.0177471	-0.611936	-1.95212	14	CBL,FYN,GRB2,LCK,LYN,PTPN6,SH2B2,SOCS1,SRC
The NLRP3 inflammasome		0.00214593	0.0138454	-0.622655	-1.95491	13	CASP1,MEFV,NFKB1,NFKB2,NLRP3,P2RX7,PSTPIP1,RELA
Extracellular matrix organization	1	4.54e-05	0.000486289	-0.356713	-1.96204	127	ADAM19,ADAM8,ADAMTS2,CD44,CEACAM1,CEACAM8,COL18A1,COL4A2,COL6A3,COL8A1,CTSL,EMILIN2,FURIN,ICAM1,ICAM3,ICAM4,ICAM5,ITGA5,ITGAD,ITGAL,ITGAM,ITGAX,ITGB2,ITGB7,KLK7,LAMB3,LOXL3,MATN1,MMP12,MMP19,MMP25,MMP9,P3H2,PDGFA,PDGFB,SCUBE1,SDC3,SPP1,TGFB1,TIMP1,TIMP2,VCAN
Interferon alpha/beta signaling	1	0.00166201	0.0111465	-0.479876	-1.96857	32	EGR1,GBP2,IFIT2,IFITM2,IRF1,IRF4,IRF7,IRF8,ISG20,OASL,PTPN6,RSAD2,SOCS1,SOCS3
NOD1/2 Signaling Pathway		0.00116279	0.00829619	-0.507666	-1.97685	27	BIRC3,CARD9,CASP1,CASP4,CYLD,IKBKG,IRAK1,IRAK2,MAP2K6,MAPK11,MAPK12,MAPK13,MAPK14,NOD1,NOD2,RIPK2,TNFAIP3
Growth hormone receptor signaling		0.00236765	0.0149802	-0.620577	-1.97969	14	CISH,IRS2,LYN,PTPN1,PTPN6,SOCS1,SOCS2,SOCS3,STAT3,STAT5A,STAT5B
FCERI mediated MAPK activation		0.00145441	0.0100288	-0.591625	-1.98394	16	FCER1G,FOS,GRAP2,GRB2,LAT,LCP2,LYN,SYK,VAV1
Interleukin-15 signaling		0.00139467	0.00981147	-0.672611	-1.98515	11	GAB2,GRB2,IL15RA,IL2RB,IL2RG,JAK3,STAT5A,STAT5B
Caspase activation via extrinsic apoptotic signalling pathway		0.00197696	0.0129144	-0.580816	-1.98589	17	CD14,FASLG,LY96,TICAM1,TLR4,UNC5A
Cellular Senescence		5.93e-05	0.000590535	-0.36723	-1.98701	110	CBX4,CBX6,CCNA2,CDK2,CDK4,CDKN1A,CDKN2D,CEBPB,CXCL8,E2F1,E2F2,E2F3,ETS1,ETS2,EZH2,FOS,H1-5,H2AC14,H2AC18,H2AX,H2BC10,H2BC12,H2BC13,H2BC14,H2BC17,H2BC3,H2BC7,H2BC8,H2BC9,H3-3B,H3C10,H3C12,H3C13,H3C14,H3C15,H3C3,H3C4,H3C7,H3C8,H4C9,HMGA1,IL1A,IL6,KDM6B,LMNB1,MAP2K3,MAP2K6,MAP3K5,MAP4K4,MAPK11,MAPK14,MAPKAPK2,MAPKAPK3,NBN,NFKB1,RELA,RPS6KA1,STAT3,TINF2,TNIK,UBE2D1
PI5P, PP2A and IER3 Regulate PI3K/AKT Signaling		0.000562984	0.00449493	-0.429817	-2.0036	52	AREG,CD28,CD80,CD86,EREG,FGF8,FYN,GRB2,HBEGF,ICOS,IER3,IL1RL1,IRS2,KLB,LCK,MYD88,PDGFA,PDGFB,PDGFRB,PIK3AP1,PIK3CD,RAC2,RHOG,SRC,VAV1
PRC2 methylates histones and DNA		0.000923521	0.00688194	-0.466811	-2.00492	38	EZH2,H2AC14,H2AC18,H2AX,H2BC10,H2BC12,H2BC13,H2BC14,H2BC17,H2BC3,H2BC7,H2BC8,H2BC9,H3-3B,H3C10,H3C12,H3C13,H3C14,H3C15,H3C3,H3C4,H3C7,H3C8,H4C9,JARID2,PHF19
Negative regulation of the PI3K/AKT network		0.000805824	0.00604969	-0.418367	-2.00897	57	AREG,CD28,CD80,CD86,EREG,FGF8,FYN,GRB2,HBEGF,ICOS,IER3,IL1RL1,IRS2,KLB,LCK,MYD88,PDGFA,PDGFB,PDGFRB,PIK3AP1,PIK3CD,RAC2,RHOG,SRC,TRIB3,VAV1
Signaling by Erythropoietin		0.000949997	0.00702718	-0.644241	-2.02268	13	GRB2,IRS2,LYN,PIK3CD,PIK3CG,PIK3R5,RAPGEF1,STAT5A,STAT5B,VAV1
Signal Transduction		5.04e-18	3.9e-16	-0.29319	-2.02543	1152	ABCA1,ABCG8,AC004151.1,AC020929.1,AC114267.1,ACTB,ACTR3,ADCY3,ADCY4,ADCY7,ADGRE1,ADGRE2,ADGRE3,ADGRE5,ADM,ADM2,ADORA2A,ADRA2B,ADRB2,ADRB3,AKT1S1,ALDH1A2,AMH,APBB1IP,APH1B,APOA2,ARAP1,ARAP3,AREG,ARHGAP10,ARHGAP15,ARHGAP25,ARHGAP26,ARHGAP27,ARHGAP30,ARHGAP31,ARHGAP4,ARHGAP9,ARHGDIA,ARHGDIB,ARHGEF10L,ARHGEF2,ARHGEF40,ARL4C,ARPC1B,ARPC2,ARRB2,ATP6V1B2,AURKB,AVPR2,BDKRB1,BIRC3,BIRC5,BTK,C3AR1,C5AR1,C5…
Senescence-Associated Secretory Phenotype (SASP)		0.000271716	0.0023363	-0.414387	-2.02688	63	CCNA2,CDK2,CDK4,CDKN1A,CDKN2D,CEBPB,CXCL8,FOS,H2AC14,H2AC18,H2AX,H2BC10,H2BC12,H2BC13,H2BC14,H2BC17,H2BC3,H2BC7,H2BC8,H2BC9,H3-3B,H3C10,H3C12,H3C13,H3C14,H3C15,H3C3,H3C4,H3C7,H3C8,H4C9,IL1A,IL6,NFKB1,RELA,RPS6KA1,STAT3,UBE2D1
Toll Like Receptor 5 (TLR5) Cascade		0.000627732	0.00485768	-0.427031	-2.03487	55	AGER,DUSP3,DUSP6,FOS,IKBKG,IRAK1,IRAK2,MAP2K1,MAP2K3,MAP2K6,MAP3K8,MAPK11,MAPK14,MAPKAPK2,MAPKAPK3,MYD88,NFKB1,NFKB2,NFKBIA,NFKBIB,NOD1,NOD2,PELI1,RELA,RIPK2,RPS6KA1,S100A12,S100B,SAA1,TLR10,TNIP2
MyD88 cascade initiated on plasma membrane		0.000627732	0.00485768	-0.427031	-2.03487	55	AGER,DUSP3,DUSP6,FOS,IKBKG,IRAK1,IRAK2,MAP2K1,MAP2K3,MAP2K6,MAP3K8,MAPK11,MAPK14,MAPKAPK2,MAPKAPK3,MYD88,NFKB1,NFKB2,NFKBIA,NFKBIB,NOD1,NOD2,PELI1,RELA,RIPK2,RPS6KA1,S100A12,S100B,SAA1,TLR10,TNIP2
Toll Like Receptor 10 (TLR10) Cascade		0.000627732	0.00485768	-0.427031	-2.03487	55	AGER,DUSP3,DUSP6,FOS,IKBKG,IRAK1,IRAK2,MAP2K1,MAP2K3,MAP2K6,MAP3K8,MAPK11,MAPK14,MAPKAPK2,MAPKAPK3,MYD88,NFKB1,NFKB2,NFKBIA,NFKBIB,NOD1,NOD2,PELI1,RELA,RIPK2,RPS6KA1,S100A12,S100B,SAA1,TLR10,TNIP2
RUNX1 regulates genes involved in megakaryocyte differentiation and platelet function		0.000254639	0.00220833	-0.449373	-2.03678	46	GP1BA,H2AC14,H2AC18,H2AX,H2BC10,H2BC12,H2BC13,H2BC14,H2BC17,H2BC3,H2BC7,H2BC8,H2BC9,H3-3B,H3C10,H3C12,H3C13,H3C14,H3C15,H3C3,H3C4,H3C7,H3C8,H4C9,KAT2B,NFE2,NR4A3,PRKCQ,THBS1,ZFPM1
FLT3 Signaling		3.04e-05	0.000339037	-0.373132	-2.04143	117	AC020929.1,ACTB,APBB1IP,AREG,ARRB2,CAMK2B,CSF2RA,CSF2RB,DUSP1,DUSP2,DUSP5,DUSP6,EREG,FGF8,FYN,GAB2,HBEGF,HCK,IL2RA,IL2RB,IL2RG,IL3RA,JAK3,KLB,LAT,MAP3K11,PDE3B,PDGFA,PDGFB,PDGFRB,RASAL3,RASGRP4,SRC,STAT5A,STAT5B,TLN1,TLR9,TRIB3
FCERI mediated Ca+2 mobilization		0.00102723	0.00738137	-0.578187	-2.04469	19	BTK,FCER1G,GRAP2,GRB2,ITK,ITPR2,LAT,LCP2,LYN,SYK,TXK,VAV1
Signal regulatory protein family interactions		0.000693909	0.0053288	-0.693106	-2.04564	11	FYB1,GRB2,PTK2B,PTPN6,SIRPA,SIRPB1,SIRPG,SKAP2,SRC,TYROBP
DAP12 signaling		0.000983623	0.00717047	-0.599836	-2.05092	17	BTK,FYN,GRAP2,KLRK1,LAT,LCK,LCP2,SYK,TYROBP
PI3K/AKT Signaling in Cancer		0.000313474	0.00265004	-0.447622	-2.06233	49	AREG,CD28,CD80,CD86,CDKN1A,EREG,FGF8,FOXO4,FYN,GRB2,HBEGF,ICOS,IRS2,KLB,LCK,NR4A1,PDGFA,PDGFB,PDGFRB,PIK3AP1,PIK3CD,RAC2,RHOG,SRC,VAV1
Antimicrobial peptides		0.000761672	0.00580487	-0.542306	-2.06348	24	ART1,CCR2,CHGA,DEFA1,DEFB4A,GNLY,HTN3,LEAP2,LYZ,PGLYRP1,PI3,RNASE7,S100A8,S100A9,SLC11A1,TLR1,TLR2
Fc epsilon receptor (FCERI) signaling	1	0.00022133	0.00195314	-0.422991	-2.07547	62	BTK,FCER1G,FOS,FYN,GAB2,GRAP2,ITPR2,LAT,LAT2,LCP2,LYN,NFKB1,NFKBIA,PRKCQ,RASGRP2,RASGRP4,RELA,SYK,TXK,UBE2D1,VAV1
Potassium Channels		0.000284993	0.00242968	-0.49132	-2.08002	36	ABCC9,GABBR1,GNB1,GNG10,GNG2,GNG5,GNGT2,KCNA3,KCNA7,KCNAB2,KCNAB3,KCNB1,KCNC3,KCND1,KCNG2,KCNH4,KCNH7,KCNJ11,KCNJ15,KCNJ2,KCNK3,KCNK6,KCNK7,KCNMA1,KCNMB4,KCNN2,KCNN4,KCNS1
Dectin-2 family		0.000790835	0.0059818	-0.598029	-2.08275	18	CLEC10A,CLEC4A,CLEC4D,CLEC4E,FCER1G,FYN,LYN,MUC21,MUC3A,MUC7,SYK
Interleukin receptor SHC signaling		0.000455933	0.00372902	-0.622545	-2.08762	16	CSF2RA,CSF2RB,GAB2,GRB2,IL2RA,IL2RB,IL2RG,IL3RA,INPP5D,JAK3,PIK3CD,PTPN6
G alpha (q) signalling events		2.27e-05	0.000265253	-0.400929	-2.10105	91	BDKRB1,BTK,CASR,CHRM5,CYSLTR1,DGKE,EDN1,EDNRB,F2RL2,F2RL3,FFAR1,FFAR2,FFAR4,FPR2,GHRL,GHSR,GNA15,GNB1,GNB4,GNG10,GNG2,GNG5,GNGT2,GNRH1,GPR132,GPR4,GPR65,GPR68,GRB2,GRK2,GRK5,HBEGF,HRH1,ITPR2,LPAR2,LTB4R,MCHR2,NMUR1,NPFFR1,P2RY10,P2RY6,PLCB2,PLCB3,PRKCD,PRKCH,PRKCQ,PROK2,PTAFR,RASGRP2,RGS1,RGS16,RGS18,RGS19,RGS2,RGSL1,RPS6KA1,SAA1,TRPC3,UTS2B
C-type lectin receptors (CLRs)		7.55e-05	0.000737385	-0.419922	-2.11056	70	CLEC10A,CLEC4A,CLEC4D,CLEC4E,CLEC7A,FCER1G,FYN,ICAM3,IL1B,ITPR2,LYN,MUC21,MUC3A,MUC7,NFKB1,NFKB2,NFKBIA,PAK3,RELA,RELB,SRC,SYK,UBE2D1
Constitutive Signaling by Aberrant PI3K in Cancer		0.000245931	0.00215136	-0.503389	-2.11491	35	AREG,CD28,CD80,CD86,EREG,FGF8,FYN,GRB2,HBEGF,ICOS,IRS2,KLB,LCK,PDGFA,PDGFB,PDGFRB,PIK3AP1,PIK3CD,RAC2,RHOG,SRC,VAV1
Interferon Signaling	1	1.52e-05	0.000183754	-0.403543	-2.11766	94	CAMK2B,CD44,EGR1,FCGR1A,FCGR1B,FLNA,GBP1,GBP2,GBP5,HERC5,ICAM1,IFI30,IFIT2,IFITM2,IFNG,IFNGR2,IRF1,IRF4,IRF7,IRF8,OASL,PTAFR,PTPN6,SOCS1,SOCS3,TRIM25,TRIM46
Fcgamma receptor (FCGR) dependent phagocytosis		0.000204647	0.0018219	-0.44249	-2.12288	56	ACTB,ACTR3,ARPC1B,ARPC2,ARPC4,ARPC5,BTK,CD247,CD3G,CFL1,CRK,CYFIP2,ELMO1,FCGR1A,FCGR2A,FCGR3A,FGR,FYN,GRB2,HCK,ITPR2,LIMK1,LYN,MYH9,MYO5A,MYO9B,NCKAP1L,PRKCD,SRC,SYK,VAV1,WAS,WIPF1
Toll Like Receptor 3 (TLR3) Cascade		8.76e-05	0.000831156	-0.434862	-2.12703	63	AGER,BIRC3,CASP8,CHUK,CREB1,DUSP3,DUSP6,FOS,IKBKE,IKBKG,IRAK1,IRAK2,IRF7,MAP2K1,MAP2K3,MAP2K6,MAP3K7,MAP3K8,MAPK1,MAPK11,MAPK14,MAPK3,MAPK7,MAPKAPK2,MAPKAPK3,NFKB1,NFKB2,NFKBIA,NFKBIB,NKIRAS2,NOD1,NOD2,RELA,RIPK1,RIPK2,RIPK3,RPS6KA1,RPS6KA3,S100A12,S100B,SAA1,TAB2,TANK,TBK1,TICAM1,TNIP2,TRAF3,TRAF6,UBC,UBE2D1,UBE2D2,UBE2D3,UBE2V1
CD28 co-stimulation		0.00033459	0.00280498	-0.603575	-2.13447	19	CD28,CD80,CD86,FYN,GRAP2,GRB2,LCK,LYN,MAP3K8,PAK3,SRC,TRIB3,VAV1
Integrin cell surface interactions	1	0.000167393	0.0015171	-0.484965	-2.14299	43	CD44,COL18A1,COL4A2,COL6A3,ICAM1,ICAM3,ICAM4,ICAM5,ITGA5,ITGAD,ITGAM,ITGAX,ITGB2,SPP1
IRAK2 mediated activation of TAK1 complex upon TLR7/8 or 9 stimulation		0.000130134	0.00120106	-0.734935	-2.16909	11	CD14,IRAK2,LY96,TICAM1,TLR4
TRAF6-mediated induction of TAK1 complex within TLR4 complex		0.000130134	0.00120106	-0.734935	-2.16909	11	CD14,IRAK2,LY96,TICAM1,TLR4
Transcriptional regulation of granulopoiesis		7.77e-05	0.000752038	-0.462609	-2.17457	53	CDK2,CDK4,CDKN1A,CEBPA,CEBPB,CSF3R,E2F1,FLI1,GFI1,H2AC14,H2AC18,H2AX,H2BC10,H2BC12,H2BC13,H2BC14,H2BC17,H2BC3,H2BC7,H2BC8,H2BC9,H3-3B,H3C10,H3C12,H3C13,H3C14,H3C15,H3C3,H3C4,H3C7,H3C8,H4C9,IL6R,RARA,RXRA,SPI1,STAT3
TNFR2 non-canonical NF-kB pathway		3.97e-05	0.000429128	-0.48341	-2.19105	46	FASLG,LTB,NFKB2,RELB,TNF,TNFRSF1A,TNFRSF1B,TNFRSF4,TNFRSF6B,TNFRSF8,TNFRSF9,TNFSF12-TNFSF13,TNFSF13B,TNFSF14,TNFSF15,TNFSF8,TNFSF9
The role of Nef in HIV-1 replication and disease pathogenesis		0.000190095	0.00170746	-0.641424	-2.19312	17	AP1S2,CD247,CD28,CD8B,DOCK2,ELMO1,FYN,HCK,LCK
Interleukin-2 signaling		5.12e-05	0.000526579	-0.766445	-2.1934	10	IL2RA,IL2RB,IL2RG,JAK3,LCK,STAT5A,STAT5B,SYK
Inflammasomes	1	0.000148727	0.00136018	-0.646691	-2.21113	17	AIM2,CASP1,MEFV,NFKB1,NFKB2,NLRC4,NLRP1,NLRP3,P2RX7,PSTPIP1,RELA
Platelet activation, signaling and aggregation		2.59e-07	5.43e-06	-0.399642	-2.25141	144	ACTN1,ADRA2B,APBB1IP,ARRB2,CAP1,CFD,CLEC1B,CSK,CTSW,ECM1,F13A1,F2RL2,F2RL3,F5,FAM49B,FCER1G,FERMT3,FLNA,FYN,GNA13,GNA15,GNAI2,GNG10,GNG2,GNGT2,GP1BA,GP5,GP6,GRB2,ITGB3,ITIH3,ITPR2,LAT,LCK,LCP2,LHFPL2,LYN,MPIG6B,ORM1,ORM2,PDGFA,PDGFB,PECAM1,PIK3CG,PIK3R5,PIK3R6,PLEK,PRKCB,PRKCG,PRKCH,PRKCQ,PTPN6,RAC2,RAPGEF3,RASGRP2,RHOG,SERPINA1,SERPING1,SRC,SRGN,STX4,STXBP2,SYK,TGFB1,TIMP1,TLN1,TRPC3,TUBA4A,VAV1
Signaling by SCF-KIT		5.6e-05	0.000569268	-0.572449	-2.25329	28	CBL,FES,FYN,GAB2,GRAP2,LCK,LYN,MMP9,PTPN6,SH2B2,SOCS1,SRC,STAT5A,STAT5B,VAV1
TCR signaling	1	3.63e-05	0.000396619	-0.470237	-2.256	56	CD247,CD3D,CD3E,CD3G,CSK,FYB1,GRAP2,INPP5D,LAT,LCK,LCP2,NFKB1,NFKBIA,PAG1,PAK3,PRKCQ,PTPN22,PTPRC,PTPRJ,RELA,RIPK2,UBE2D1,VASP,WAS,ZAP70
Phosphorylation of CD3 and TCR zeta chains		3.07e-05	0.000339037	-0.764912	-2.25757	11	CD247,CD3D,CD3E,CD3G,CSK,LCK,PAG1,PTPN22,PTPRC,PTPRJ
PD-1 signaling		2.6e-05	0.000297566	-0.770391	-2.27374	11	CD247,CD274,CD3D,CD3E,CD3G,CSK,LCK,PDCD1,PDCD1LG2,PTPN6
Interleukin-7 signaling		5.13e-05	0.000526579	-0.597677	-2.27417	24	CISH,H3C10,H3C12,H3C13,H3C14,H3C15,H3C3,H3C4,H3C7,H3C8,IL2RG,IL7R,IRS2,JAK3,SOCS1,SOCS2,STAT5A,STAT5B
Generation of second messenger molecules		5e-05	0.000526579	-0.678728	-2.27603	16	CD247,CD3D,CD3E,CD3G,FYB1,GRAP2,ITK,LAT,LCK,LCP2,PAK3,VASP,WAS,ZAP70
Nucleotide-binding domain, leucine rich repeat containing receptor (NLR) signaling pathways		2.37e-05	0.000274173	-0.516279	-2.28136	43	AIM2,BIRC3,CARD9,CASP1,CASP4,IKBKG,IRAK1,IRAK2,MAP2K6,MAPK11,MAPK12,MAPK13,MEFV,NFKB1,NFKB2,NLRC4,NLRP1,NLRP3,NOD2,P2RX7,PSTPIP1,RELA,RIPK2,TNFAIP3
Toll Like Receptor 9 (TLR9) Cascade		9.99e-06	0.000124117	-0.462291	-2.28764	65	AGER,CD14,DUSP3,DUSP6,FOS,IKBKG,IRAK1,IRAK2,IRF7,LY96,MAP2K1,MAP2K3,MAP2K6,MAP3K8,MAPK11,MAPK14,MAPKAPK2,MAPKAPK3,MYD88,NFKB1,NFKB2,NFKBIA,NFKBIB,NOD1,NOD2,PELI1,RELA,RIPK2,RPS6KA1,S100A12,S100B,SAA1,TICAM1,TICAM2,TLR4,TLR8,TLR9,TNIP2
MyD88-independent TLR4 cascade		5.4e-06	7.24e-05	-0.463985	-2.30508	67	AGER,BIRC3,CD14,DUSP3,DUSP6,FOS,IKBKG,IRAK1,IRAK2,IRF7,LY96,MAP2K3,MAP2K6,MAP3K8,MAPK11,MAPKAPK2,MAPKAPK3,NFKB1,NFKB2,NFKBIA,NOD1,NOD2,RELA,RIPK2,RIPK3,RPS6KA1,S100A12,SAA1,TANK,TBK1,TICAM1,TICAM2,TLR4,TNIP2,TRAF3,UBE2D1
TRIF(TICAM1)-mediated TLR4 signaling		5.4e-06	7.24e-05	-0.463985	-2.30508	67	AGER,BIRC3,CD14,DUSP3,DUSP6,FOS,IKBKG,IRAK1,IRAK2,IRF7,LY96,MAP2K3,MAP2K6,MAP3K8,MAPK11,MAPKAPK2,MAPKAPK3,NFKB1,NFKB2,NFKBIA,NOD1,NOD2,RELA,RIPK2,RIPK3,RPS6KA1,S100A12,SAA1,TANK,TBK1,TICAM1,TICAM2,TLR4,TNIP2,TRAF3,UBE2D1
Regulation of TLR by endogenous ligand		5.11e-06	7.13e-05	-0.806673	-2.30853	10	CD14,LY96,S100A8,S100A9,TLR1,TLR2,TLR4,TLR6
G alpha (s) signalling events	1	5.11e-07	1.03e-05	-0.436564	-2.30991	97	AC114267.1,ADCY3,ADCY4,ADCY7,ADM,ADM2,ADORA2A,ADRB2,ADRB3,ARRB2,AVPR2,GNAI2,GNAI3,GNB1,GNB4,GNG10,GNG2,GNG5,GNGT2,GPBAR1,GPR25,GPR27,GPR83,GPR84,GRK2,GRK5,GRK6,HRH2,HTR6,INSL3,OR10G4,OR10J1,OR10K1,OR11G2,OR1A1,OR1I1,OR2B11,OR2G6,OR2L2,OR2L3,OR2T33,OR3A3,OR4D1,OR4E1,OR4F15,OR4F17,OR4K2,OR51E2,OR51L1,OR52A1,OR52K1,OR56A4,OR5A2,OR5AU1,OR7A17,OR7D2,OR7D4,PDE1B,PDE2A,PDE3A,PDE3B,PDE4A,PTGER2,PTGER4,PT…
TRAF6 mediated induction of NFkB and MAP kinases upon TLR7/8 or 9 activation		4.56e-06	6.55e-05	-0.474988	-2.31342	61	AGER,CD14,DUSP3,DUSP6,FOS,IKBKG,IRAK1,IRAK2,LY96,MAP2K1,MAP2K3,MAP2K6,MAP3K8,MAPK11,MAPK14,MAPKAPK2,MAPKAPK3,MYD88,NFKB1,NFKB2,NFKBIA,NFKBIB,NOD1,NOD2,PELI1,RELA,RIPK2,RPS6KA1,S100A12,S100B,SAA1,TICAM1,TICAM2,TLR4,TLR8,TLR9,TNIP2
Antigen processing-Cross presentation	1	1.29e-05	0.000157781	-0.511185	-2.34077	48	BTK,CD14,CTSL,CYBB,FCGR1A,FCGR1B,LY96,MRC1,MYD88,NCF1,NCF2,NCF4,STX4,TAP1,TAP2,TLR1,TLR2,TLR4,TLR6
MyD88 dependent cascade initiated on endosome		3.67e-06	5.36e-05	-0.479105	-2.35079	62	AGER,CD14,DUSP3,DUSP6,FOS,IKBKG,IRAK1,IRAK2,IRF7,LY96,MAP2K1,MAP2K3,MAP2K6,MAP3K8,MAPK11,MAPK14,MAPKAPK2,MAPKAPK3,MYD88,NFKB1,NFKB2,NFKBIA,NFKBIB,NOD1,NOD2,PELI1,RELA,RIPK2,RPS6KA1,S100A12,S100B,SAA1,TICAM1,TICAM2,TLR4,TLR8,TLR9,TNIP2
Toll Like Receptor 7/8 (TLR7/8) Cascade		3.67e-06	5.36e-05	-0.479105	-2.35079	62	AGER,CD14,DUSP3,DUSP6,FOS,IKBKG,IRAK1,IRAK2,IRF7,LY96,MAP2K1,MAP2K3,MAP2K6,MAP3K8,MAPK11,MAPK14,MAPKAPK2,MAPKAPK3,MYD88,NFKB1,NFKB2,NFKBIA,NFKBIB,NOD1,NOD2,PELI1,RELA,RIPK2,RPS6KA1,S100A12,S100B,SAA1,TICAM1,TICAM2,TLR4,TLR8,TLR9,TNIP2
Toll Like Receptor TLR6:TLR2 Cascade		1.72e-06	2.7e-05	-0.486311	-2.37868	63	AGER,BTK,CD14,DUSP3,DUSP6,FOS,IKBKG,IRAK1,IRAK2,IRAK3,LY96,MAP2K1,MAP2K3,MAP2K6,MAP3K8,MAPK11,MAPK14,MAPKAPK2,MAPKAPK3,MYD88,NFKB1,NFKB2,NFKBIA,NFKBIB,NOD1,NOD2,PELI1,RELA,RIPK2,RPS6KA1,S100A12,S100B,SAA1,SOCS1,TLR1,TLR2,TLR4,TLR6,TNIP2
Toll Like Receptor TLR1:TLR2 Cascade		1.72e-06	2.7e-05	-0.486311	-2.37868	63	AGER,BTK,CD14,DUSP3,DUSP6,FOS,IKBKG,IRAK1,IRAK2,IRAK3,LY96,MAP2K1,MAP2K3,MAP2K6,MAP3K8,MAPK11,MAPK14,MAPKAPK2,MAPKAPK3,MYD88,NFKB1,NFKB2,NFKBIA,NFKBIB,NOD1,NOD2,PELI1,RELA,RIPK2,RPS6KA1,S100A12,S100B,SAA1,SOCS1,TLR1,TLR2,TLR4,TLR6,TNIP2
MyD88:MAL(TIRAP) cascade initiated on plasma membrane		1.72e-06	2.7e-05	-0.486311	-2.37868	63	AGER,BTK,CD14,DUSP3,DUSP6,FOS,IKBKG,IRAK1,IRAK2,IRAK3,LY96,MAP2K1,MAP2K3,MAP2K6,MAP3K8,MAPK11,MAPK14,MAPKAPK2,MAPKAPK3,MYD88,NFKB1,NFKB2,NFKBIA,NFKBIB,NOD1,NOD2,PELI1,RELA,RIPK2,RPS6KA1,S100A12,S100B,SAA1,SOCS1,TLR1,TLR2,TLR4,TLR6,TNIP2
Toll Like Receptor 2 (TLR2) Cascade		1.72e-06	2.7e-05	-0.486311	-2.37868	63	AGER,BTK,CD14,DUSP3,DUSP6,FOS,IKBKG,IRAK1,IRAK2,IRAK3,LY96,MAP2K1,MAP2K3,MAP2K6,MAP3K8,MAPK11,MAPK14,MAPKAPK2,MAPKAPK3,MYD88,NFKB1,NFKB2,NFKBIA,NFKBIB,NOD1,NOD2,PELI1,RELA,RIPK2,RPS6KA1,S100A12,S100B,SAA1,SOCS1,TLR1,TLR2,TLR4,TLR6,TNIP2
Interleukin-1 family signaling	1	9.31e-07	1.61e-05	-0.468763	-2.38072	75	ALOX5,CASP1,IL18BP,IL18R1,IL18RAP,IL1A,IL1B,IL1R1,IL1R2,IL1RL2,IL1RN,IL36A,IL36RN,IRAK2,IRAK3,MYD88,NFKB2,NFKBIA,NOD2,PTPN12,PTPN6,PTPN7,RELA,RIPK2,S100A12,SAA1
FCGR activation		6.55e-06	8.67e-05	-0.777757	-2.39195	12	CD247,CD3G,FCGR1A,FCGR2A,FCGR3A,FGR,FYN,HCK,LYN,SRC,SYK
Interleukin-3, Interleukin-5 and GM-CSF signaling	1	9.9e-06	0.000124117	-0.590667	-2.40194	31	CBL,CSF2RA,CSF2RB,FYN,GAB2,GRB2,HCK,IL2RA,IL2RB,IL2RG,IL3RA,INPP5D,JAK3,LYN,PIK3CD,PTPN6,STAT5A,STAT5B,SYK,VAV1
TNFs bind their physiological receptors	1	4.77e-06	6.77e-05	-0.708424	-2.4222	17	CD27,FASLG,TNFRSF18,TNFRSF1A,TNFRSF1B,TNFRSF4,TNFRSF6B,TNFRSF8,TNFRSF9,TNFSF13B,TNFSF14,TNFSF15,TNFSF8,TNFSF9
RHO GTPases Activate NADPH Oxidases		5.39e-06	7.24e-05	-0.698401	-2.43232	18	CYBB,NCF1,NCF2,NCF4,PRKCB,RAC2,S100A8,S100A9
Interleukin-2 family signaling	1	2.12e-06	3.18e-05	-0.626585	-2.46638	28	CSF2RA,CSF2RB,GAB2,GRB2,HAVCR2,IL15RA,IL21R,IL2RA,IL2RB,IL2RG,IL3RA,INPP5D,JAK3,LCK,PIK3CD,PTPN6,STAT4,STAT5A,STAT5B,SYK
Toll Like Receptor 4 (TLR4) Cascade		7.77e-08	1.86e-06	-0.480605	-2.48106	84	AGER,BIRC3,BTK,CD14,CD180,DUSP3,DUSP6,FOS,IKBKG,IRAK1,IRAK2,IRAK3,IRF7,ITGAM,ITGB2,LY96,MAP2K3,MAP2K6,MAP3K8,MAPK11,MAPKAPK2,MAPKAPK3,MYD88,NFKB1,NFKB2,NFKBIA,NOD1,NOD2,RELA,RIPK2,RIPK3,RPS6KA1,S100A12,SAA1,SOCS1,TANK,TBK1,TICAM1,TICAM2,TLR1,TLR2,TLR4,TLR6,TNIP2,TRAF3,UBE2D1
GPVI-mediated activation cascade		2.01e-06	3.06e-05	-0.676366	-2.50825	22	FCER1G,FYN,LAT,LCK,LCP2,LYN,MPIG6B,PIK3CG,PIK3R5,PIK3R6,PTPN6,RAC2,RHOG,SYK,VAV1
Diseases associated with the TLR signaling cascade		8.69e-07	1.53e-05	-0.709413	-2.50876	19	BTK,CD14,LY96,MYD88,NFKB1,NFKB2,NFKBIA,RELA,TICAM1,TLR1,TLR10,TLR2,TLR4,TLR6
Diseases of Immune System		8.69e-07	1.53e-05	-0.709413	-2.50876	19	BTK,CD14,LY96,MYD88,NFKB1,NFKB2,NFKBIA,RELA,TICAM1,TLR1,TLR10,TLR2,TLR4,TLR6
Interferon gamma signaling	1	1.77e-07	4.13e-06	-0.544341	-2.52211	51	CAMK2B,CD44,FCGR1A,FCGR1B,GBP1,GBP2,GBP5,ICAM1,IFI30,IFNG,IFNGR2,IRF1,IRF4,IRF7,IRF8,OASL,PTAFR,PTPN6,SOCS1,SOCS3,TRIM25,TRIM46
Toll-like Receptor Cascades	1	3.97e-09	1.53e-07	-0.479747	-2.54372	99	AGER,BIRC3,BTK,CD14,CD180,CTSL,DUSP3,DUSP6,FOS,IKBKG,IRAK1,IRAK2,IRAK3,IRF7,ITGAM,ITGB2,LGMN,LY96,MAP2K3,MAP2K6,MAP3K8,MAPK11,MAPKAPK2,MAPKAPK3,MYD88,NFKB1,NFKB2,NFKBIA,NOD1,NOD2,RELA,RIPK2,RIPK3,RPS6KA1,S100A12,S100A8,S100A9,SAA1,SOCS1,TANK,TBK1,TICAM1,TICAM2,TLR1,TLR10,TLR2,TLR4,TLR6,TLR8,TLR9,TNIP2,TRAF3,UBE2D1
G alpha (i) signalling events		3.94e-12	1.8e-10	-0.453036	-2.58852	159	ADCY3,ADCY7,ADRA2B,APOA2,C3AR1,C5AR1,CAMK2B,CAMKK1,CAMKK2,CCL20,CCL4,CCL4L2,CCL5,CCR1,CCR2,CCR3,CCR4,CCR5,CNGB1,CXCL10,CXCL16,CXCL2,CXCL3,CXCL5,CXCL8,CXCL9,CXCR1,CXCR2,CXCR3,CXCR4,CXCR5,CXCR6,FPR1,FPR2,FPR3,GNAT2,GNG10,GNG2,GPR183,GPSM3,GRM3,HCAR1,HCAR2,HCAR3,ITPR2,LPAR2,MCHR2,NMUR1,NPB,P2RY13,P2RY14,PDE1B,PDE4B,PLB1,PRKCG,PRKCQ,RGS1,RGS18,RGS19,S1PR4,SAA1,SAG,SDC3,SRC,SSTR3,SUCNR1
Hemostasis	1	1.57e-17	1.05e-15	-0.414266	-2.61486	321	ACTB,ACTN1,ADRA2B,APBB1IP,ARRB2,ATP1B2,ATP2B2,CD177,CD2,CD244,CD44,CD48,CD58,CD84,CDK2,CEACAM1,CEACAM3,CEACAM8,CFD,CLEC1B,CSK,CTSW,DOCK10,DOCK11,DOCK2,DOCK4,DOCK8,DOK2,ECM1,EHD1,F13A1,F2RL3,F5,FAM49B,FCER1G,FERMT3,FGR,FLNA,FYN,GATA3,GNA13,GNA15,GNAI2,GNG10,GNG2,GNGT2,GP1BA,GP5,GP6,GRB2,GYPA,GYPC,H3C14,H3C15,H3C3,H3C4,H3C8,INPP5D,IRF1,ITGA5,ITGAL,ITGAM,ITGAX,ITGB2,ITGB3,ITPR2,JAML,KCNMA1,KIF18B,KI…
DAP12 interactions		7.09e-08	1.74e-06	-0.699731	-2.66248	24	BTK,CD300E,CD300LB,CLEC5A,FYN,GRAP2,KLRK1,LAT,LCK,LCP2,SIGLEC14,SIRPB1,SYK,TREM1,TYROBP
Costimulation by the CD28 family	1	2.66e-08	6.86e-07	-0.62382	-2.67927	38	BTLA,CD247,CD274,CD28,CD3D,CD3E,CD3G,CD80,CD86,CSK,CTLA4,FP565260.3,FYN,GRAP2,GRB2,ICOS,LCK,LYN,PAK3,PDCD1,PDCD1LG2,PTPN6,SRC,TRIB3,VAV1
Adaptive Immune System	1	3.49e-22	4.39e-20	-0.42436	-2.72468	377	AC002316.1,AP1S2,ASB18,ATG7,BTK,BTLA,BTNL8,CD14,CD22,CD247,CD274,CD28,CD300A,CD300E,CD300LB,CD300LD,CD300LF,CD33,CD3D,CD3E,CD3G,CD80,CD86,CD8A,CD8B,CLEC2B,CRTAM,CSK,CTLA4,CTSL,CYBB,FBXO40,FBXW12,FCGR1A,FCGR1B,FCGR2B,FCGR3A,FP565260.3,FYB1,FYN,GRAP2,GRB2,HCST,HERC5,HLA-DOB,ICAM1,ICAM3,ICAM4,ICAM5,ICOS,IFI30,INPP5D,ITGAL,ITGB2,ITGB7,ITPR2,JAML,KIF23,KLC3,KLRB1,KLRC1,KLRK1,LAG3,LAIR1,LAT,LCK,LCP2,LI…
GPCR downstream signalling		4.43e-20	3.71e-18	-0.434277	-2.74117	321	AC114267.1,ADCY3,ADCY4,ADCY7,ADM,ADM2,ADORA2A,ADRA2B,ADRB2,ADRB3,APOA2,ARHGEF10L,ARHGEF2,ARHGEF40,ARRB2,AVPR2,BDKRB1,BTK,C3AR1,C5AR1,CAMK2B,CAMKK1,CAMKK2,CCL20,CCL4,CCL4L2,CCL5,CCR1,CCR2,CCR3,CCR4,CCR5,CHRM5,CNGB1,CXCL1,CXCL10,CXCL16,CXCL2,CXCL3,CXCL5,CXCL8,CXCL9,CXCR1,CXCR2,CXCR3,CXCR4,CXCR5,CXCR6,DGKE,ECT2,EDN1,EDNRB,F2RL2,F2RL3,FFAR1,FFAR2,FFAR4,FGD2,FGD3,FGD4,FPR1,FPR2,FPR3,GABBR1,GALR1,GHRL,…
Signaling by GPCR		7.49e-23	1.26e-20	-0.433666	-2.76243	354	AC114267.1,ADCY3,ADCY4,ADCY7,ADGRE1,ADGRE2,ADGRE3,ADGRE5,ADM,ADM2,ADORA2A,ADRA2B,ADRB2,ADRB3,APOA2,ARHGEF10L,ARHGEF2,ARHGEF40,ARRB2,AVPR2,BDKRB1,BTK,C3AR1,C5AR1,C5AR2,CAMK2B,CAMKK1,CAMKK2,CCL2,CCL20,CCL3,CCL3L3,CCL4,CCL4L2,CCL5,CCR1,CCR2,CCR3,CCR4,CCR5,CCRL2,CD55,CHRM5,CMKLR1,CNGB1,CXCL1,CXCL10,CXCL16,CXCL2,CXCL3,CXCL5,CXCL8,CXCL9,CXCR1,CXCR2,CXCR3,CXCR4,CXCR5,CXCR6,DGKE,DHH,ECE1,ECT2,EDN1,EDNRB,…
Chemokine receptors bind chemokines	1	1.15e-12	5.5e-11	-0.759356	-3.0347	30	CCL2,CCL20,CCL3,CCL3L3,CCL4,CCL5,CCR1,CCR2,CCR3,CCR4,CCR5,CCRL2,CXCL10,CXCL16,CXCL2,CXCL3,CXCL5,CXCL8,CXCL9,CXCR1,CXCR2,CXCR3,CXCR4,CXCR5,CXCR6
Neutrophil degranulation	1	1.65e-29	3.33e-27	-0.491935	-3.10119	313	AC004151.1,ACPP,ADAM8,ADGRE3,ADGRE5,ADGRG3,ALOX5,ARHGAP9,BIN2,BST1,C3AR1,C5AR1,CD14,CD177,CD300A,CD44,CD53,CD68,CD93,CDA,CEACAM1,CEACAM3,CEACAM8,CFD,CFP,CHI3L1,CHIT1,CLEC12A,CLEC4D,CLEC5A,CNN2,COTL1,CR1,CRISP3,CXCR1,CXCR2,CYBB,DEFA1,DOCK2,DOK3,FCAR,FCER1G,FCGR2A,FCGR3B,FCN1,FGR,FPR1,FPR2,FTH1,FTL,GCA,GLA,GLIPR1,GMFG,GPR84,GYG1,HK3,HPSE,HSPA6,IMPDH1,ITGAL,ITGAM,ITGAX,ITGB2,KCNAB2,LAIR1,LPCAT1,LRG1…
Cell surface interactions at the vascular wall		2.6e-14	1.46e-12	-0.618203	-3.10713	70	ATP1B2,CD177,CD2,CD244,CD44,CD48,CD58,CD84,CEACAM1,CEACAM3,CEACAM8,DOK2,FCER1G,FYN,GRB2,GYPA,GYPC,INPP5D,ITGA5,ITGAL,ITGAM,ITGAX,ITGB2,ITGB3,JAML,LCK,LYN,OLR1,PECAM1,PSG9,PTPN6,SDC3,SELL,SELPLG,SIRPA,SIRPG,SLC16A3,SLC7A11,SLC7A5,SLC7A7,SPN,SRC,TGFB1,THBD,TNFRSF10B,TNFRSF10D,TREM1
Innate Immune System	1	1.78e-46	8.96e-44	-0.469743	-3.12855	585	AC004151.1,ACPP,ACTB,ACTR3,ADAM8,ADGRE3,ADGRE5,ADGRG3,AIM2,ALOX5,ARHGAP9,ARL8A,ART1,ATG7,ATP6V1B2,BIN2,BIRC3,BRI3,BST1,BTK,C3AR1,C5AR1,C5AR2,CARD9,CASP1,CASP10,CASP4,CCR2,CD14,CD177,CD247,CD300A,CD300E,CD300LB,CD33,CD3G,CD44,CD53,CD55,CD58,CD68,CD93,CDA,CEACAM1,CEACAM3,CEACAM8,CFD,CFP,CGAS,CHGA,CHI3L1,CHIT1,CLEC10A,CLEC12A,CLEC4A,CLEC4D,CLEC4E,CLEC5A,CLEC7A,CNN2,COTL1,CR1,CRISP3,CRISPLD2,CTSL,CXC…
Cytokine Signaling in Immune system	1	5.09e-39	1.71e-36	-0.482367	-3.14385	455	AC020929.1,ACTB,ALOX5,APBB1IP,AREG,ARRB2,BATF,BCL6,BIRC3,BIRC5,CAMK2B,CASP1,CBL,CCL2,CCL20,CCL3,CCL3L3,CCL4,CCL5,CCR1,CCR2,CCR5,CD27,CD44,CD80,CD86,CDKN1A,CISH,CNN2,CSF1,CSF1R,CSF2RA,CSF2RB,CSF3,CSF3R,CSK,CXCL1,CXCL10,CXCL2,CXCL8,DUSP1,DUSP2,DUSP5,DUSP6,EBI3,EGR1,EIF4E3,EREG,F13A1,FASLG,FCER2,FCGR1A,FCGR1B,FGF8,FLNA,FOS,FPR1,FSCN1,FYN,GAB2,GATA3,GBP1,GBP2,GBP5,GRB2,GRIN2D,H3C14,H3C15,H3C3,H3C4,H3…
GPCR ligand binding		4.43e-21	4.05e-19	-0.553024	-3.14617	151	ADGRE1,ADGRE2,ADGRE3,ADGRE5,ADM,ADM2,ADORA2A,ADRA2B,ADRB3,C3AR1,C5AR1,C5AR2,CCL2,CCL20,CCL3,CCL3L3,CCL4,CCL5,CCR1,CCR2,CCR3,CCR4,CCR5,CCRL2,CMKLR1,CXCL10,CXCL16,CXCL2,CXCL3,CXCL5,CXCL8,CXCL9,CXCR1,CXCR2,CXCR3,CXCR4,CXCR5,CXCR6,DHH,EDN1,EDNRB,FFAR1,FFAR2,FPR1,FPR2,FPR3,FZD2,GHRL,GHSR,GNG10,GNG2,GNRH1,GPBAR1,GPR132,GPR183,GPR65,GRM3,HCAR1,HCAR2,HCAR3,HRH1,HRH2,INSL3,LPAR2,MCHR2,NMUR1,NPB,NPFFR1,P2R…
Peptide ligand-binding receptors		3.32e-16	1.96e-14	-0.654446	-3.25129	67	AVPR2,C3AR1,C5AR1,C5AR2,CCL2,CCL20,CCL3,CCL3L3,CCL4,CCL5,CCR1,CCR2,CCR3,CCR4,CCR5,CCRL2,CXCL10,CXCL16,CXCL2,CXCL3,CXCL5,CXCL8,CXCL9,CXCR1,CXCR2,CXCR3,CXCR4,CXCR5,CXCR6,EDN1,EDNRB,FPR1,FPR2,FPR3,GHRL,GHSR,INSL3,MCHR2,NMUR1,NPB,NPFFR1,PRLHR,PROK2,SAA1,SSTR3
Immune System		4.64e-87	4.67e-84	-0.475206	-3.27961	1126	AC002316.1,AC004151.1,AC020929.1,ACPP,ACTB,ACTR3,ADAM8,ADGRE3,ADGRE5,ADGRG3,AIM2,ALOX5,AP1S2,APBB1IP,AREG,ARHGAP9,ARL8A,ARRB2,ART1,ASB18,ATG7,ATP6V1B2,BATF,BCL6,BIN2,BIRC3,BIRC5,BRI3,BST1,BTK,BTLA,BTNL8,C3AR1,C5AR1,C5AR2,CAMK2B,CARD9,CASP1,CASP10,CASP4,CBL,CCL2,CCL20,CCL3,CCL3L3,CCL4,CCL5,CCR1,CCR2,CCR5,CD14,CD177,CD22,CD226,CD247,CD27,CD274,CD28,CD300A,CD300E,CD300LB,CD300LD,CD300LF,CD33,CD3D,CD…
Interleukin-4 and Interleukin-13 signaling	1	1.15e-17	8.3e-16	-0.677971	-3.32408	64	ALOX5,BATF,BIRC5,CCL2,CXCL8,F13A1,FASLG,FCER2,FOS,HIF1A,HMOX1,ICAM1,IL10,IL1A,IL1B,IL23A,IL2RG,IL4R,IL6,IL6R,IRF4,ITGAM,ITGAX,ITGB2,JAK3,JUNB,LIF,MMP9,OSM,PIM1,PTGS2,SAA1,SOCS1,SOCS3,TGFB1,TIMP1,TNF,TNFRSF1B,VIM,ZEB1
Signaling by Interleukins	1	1.28e-33	3.21e-31	-0.53672	-3.33092	275	ALOX5,BATF,BCL6,BIRC5,CASP1,CBL,CCL2,CCL20,CCL3,CCL3L3,CCL4,CCL5,CCR1,CCR2,CCR5,CD80,CD86,CDKN1A,CISH,CNN2,CSF1,CSF1R,CSF2RA,CSF2RB,CSF3,CSF3R,CXCL1,CXCL10,CXCL2,CXCL8,DUSP6,EBI3,F13A1,FASLG,FCER2,FOS,FPR1,FSCN1,FYN,GAB2,GATA3,GRB2,H3C14,H3C15,H3C3,H3C4,H3C8,HAVCR2,HCK,HIF1A,HMOX1,ICAM1,IFNG,IL10,IL10RA,IL10RB,IL12RB1,IL12RB2,IL15RA,IL17C,IL17RA,IL18BP,IL18R1,IL18RAP,IL19,IL1A,IL1B,IL1R1,IL1R2,IL…
Class A/1 (Rhodopsin-like receptors)		2.02e-22	2.9e-20	-0.617001	-3.34032	114	ADORA2A,ADRA2B,ADRB3,C3AR1,C5AR1,C5AR2,CCL2,CCL20,CCL3,CCL3L3,CCL4,CCL5,CCR1,CCR2,CCR3,CCR4,CCR5,CCRL2,CMKLR1,CXCL10,CXCL16,CXCL2,CXCL3,CXCL5,CXCL8,CXCL9,CXCR1,CXCR2,CXCR3,CXCR4,CXCR5,CXCR6,EDN1,EDNRB,FFAR1,FFAR2,FPR1,FPR2,FPR3,GHRL,GHSR,GNRH1,GPBAR1,GPR132,GPR183,GPR65,HCAR1,HCAR2,HCAR3,HRH1,HRH2,INSL3,LPAR2,MCHR2,NMUR1,NPB,NPFFR1,P2RY13,P2RY14,P2RY6,PRLHR,PROK2,PTAFR,PTGER4,PTGIR,S1PR4,SAA1,SST…
Immunoregulatory interactions between a Lymphoid and a non-Lymphoid cell	1	2.16e-21	2.17e-19	-0.690867	-3.50873	75	CD22,CD247,CD300A,CD300E,CD300LB,CD300LD,CD300LF,CD33,CD3D,CD3E,CD3G,CD8A,CD8B,CLEC2B,CRTAM,FCGR1A,FCGR2B,FCGR3A,HCST,ICAM1,ICAM3,ICAM4,ICAM5,ITGAL,ITGB2,ITGB7,JAML,KLRB1,KLRC1,KLRK1,LAIR1,LILRA1,LILRA2,LILRA5,LILRB1,LILRB4,LILRB5,MICB,NCR1,OSCAR,PILRA,SELL,SH2D1A,SH2D1B,SIGLEC1,SIGLEC10,SIGLEC5,SIGLEC7,SIGLEC9,SLAMF6,SLAMF7,TREM1,TREML2,TREML4,TYROBP
Interleukin-10 signaling	1	5.71e-22	6.38e-20	-0.816538	-3.55854	40	CCL2,CCL20,CCL3,CCL3L3,CCL4,CCL5,CCR1,CCR2,CCR5,CD80,CD86,CSF1,CSF3,CXCL10,CXCL2,CXCL8,FCER2,FPR1,ICAM1,IL10,IL10RA,IL1A,IL1B,IL1R2,IL1RN,IL6,PTAFR,PTGS2,TIMP1,TNF,TNFRSF1B
