# Supplementary material for: Upper airway gene expression reveals suppressed immune responses to SARS-CoV-2 compared with other respiratory viruses
Source: Nat Commun. 2020 Nov 17;11:5854. doi: 10.1038/s41467-020-19587-y (PMC7673985; doi:10.1038/s41467-020-19587-y)
Supplement: Supplementary file 7 — Supplementary Data 4 [file 41467_2020_19587_MOESM7_ESM.xlsx]

## Sheet: CIBERSORTx_Results_revision_Kra
CZB_ID	Viral_status	B_cell	Basal	Basophil_Mast	Ciliated	Club	Dendritic	Goblet	Ionocyte	Monocytes_macrophages	Neutrophil	T_cell
RR057e_00039	No virus	0.0697691	0.317549	0	0.014459	0	0.00384145	0.0738615	0.0809513	0.426205	0.0133637	0
RR057e_00460	No virus	0	0.468436	0	0.346924	0	0	0.0618714	0.0580588	0.0647098	0	0
RR057e_00456	No virus	0.0537424	0.275284	0	0.289375	0	0	0.0853422	0	0.107939	0.188317	0
RR057e_00451	No virus	0.0114483	0.223504	0	0.00874142	0	0	0.0222312	0	0.158895	0.57518	0
RR057e_00449	No virus	0.0370935	0.163305	0	0.213794	0	0	0.0340459	0	0.153281	0.39848	0
RR057e_00442	No virus	0.0182936	0.113766	0	0.121256	0	0	0.0123049	0	0.15934	0.575039	0
RR057e_00440	No virus	0	0.289201	0	0.438042	6.96717e-05	0	0.0144475	0.110088	0.148152	0	0
RR057e_00416	No virus	0.0432235	0.293573	0	0.19509	0	0.00940755	0.030292	0.0226077	0.155848	0.249958	0
RR057e_00414	No virus	0.00921214	0.48451	0	0	0	0.0026905	0.0328911	0	0.091434	0.379262	0
RR057e_00412	No virus	0	0.324211	0	0.00194431	0	0	0.0188479	0.00302651	0.0971504	0.55482	0
RR057e_00410	No virus	0.0190122	0.0682224	0	0.19826	0	0	0.0333197	0	0.198828	0.482358	0
RR057e_00401	No virus	0.00869399	0.0561184	0	0.811695	0	0	0.0157034	0.0577388	0.0500505	0	0
RR057e_00399	No virus	0.0720322	0.0495531	0	0.410959	0	0.0468441	0.0804695	0	0.093823	0.246319	0
RR057e_00340	No virus	0.0662388	0.293725	0	0.329903	0	0.0140134	0.0582445	0.0366591	0.201216	0	0
RR057e_00324	No virus	0.00190066	0.762966	0	0.0819112	0	0.000668467	0.0291647	0.0075271	0.0804634	0.0353988	0
RR057e_00309	No virus	0.00394631	0.323322	0	0.416183	0	0	0.022856	0.072195	0.1256	0.0358981	0
RR057e_00302	No virus	0.0194743	0.0869453	0	0.0264992	0	0	0.00942557	0	0.322815	0.534841	0
RR057e_00295	No virus	0.0350635	0.211282	0	0.510703	0	0.0149528	0.0600982	0.0538037	0.114097	0	0
RR057e_00294	No virus	0.00729998	0.378263	0	0.369725	0	0.00338389	0.104942	0.0643677	0.0720185	0	0
RR057e_00291	No virus	0.0490313	0.0559347	0	0.162169	0	0.0444629	0.0676021	0.00883345	0.289223	0.322744	0
RR057e_00290	No virus	0.0915005	0.0518646	0	0.113256	0	0.000389613	0.0350777	0	0.318862	0.377649	0.0114007
RR057e_00287	No virus	0.0316794	0.2259	0	0.255353	0	0	0.0180935	0	0.199253	0.269721	0
RR057e_00475	No virus	0.487692	0.0109621	0	0	0	0.126078	7.72179e-05	0	0.191617	0.183574	0
RR057e_00485	No virus	0.0166358	0.25226	0	0.312291	0	0	0.016836	0.0286923	0.162873	0.210412	0
RR057e_00494	No virus	0.00935305	0.214885	0	0.671853	0	0	0.02429	0.0177572	0.061862	0	0
RR057e_00508	No virus	0.0389013	0.330138	0	0.0995784	0	0.0217681	0.0686095	0	0.19408	0.246925	0
RR057i_00180	No virus	0.14505	0.0683277	0	0.448901	0	0.0599572	0.206609	0.0186355	0.0525198	0	0
RR057i_00179	No virus	0.160324	0.0364733	0	0.358522	0	0.00558285	0.357048	0	0.0820494	0	0
RR057i_00177	No virus	0.0259953	0.0307796	0	0.39429	0	0.0178421	0.417883	0.0605471	0.052663	0	0
RR057i_00176	No virus	0.090726	0.253501	0	0.258033	0	0.103937	0.0980627	0.0555271	0.140213	0	0
RR057i_00175	No virus	0.0388306	0.297924	0	0.429389	0	0.0288624	0.0896079	0.0669525	0.0484336	0	0
RR057i_00173	No virus	0.0303803	0.131362	0.000219528	0.684549	0	0	0.0369058	0.0252432	0.0871549	0	0.00418529
RR057i_00120	No virus	0.0131189	0.352568	0.0005848	0.203453	0	0.0145027	0.212848	0.0353094	0.0951361	0.0713018	0.00117648
RR057i_00119	No virus	0.0168273	0.36258	0	0.300657	0	0	0.108716	0.0344511	0.0612653	0.115502	0
RR057i_00118	No virus	0.00305045	0.188971	2.84279e-05	0.474541	0	0	0.139005	0.0927228	0.101681	0	0
RR057i_00117	No virus	0.0220567	0.214978	0	0.216145	0	0	0.0351624	0	0.156423	0.355234	0
RR057e_00285	No virus	0.0773495	0.206906	0	0.444994	0	0.0764622	0.103907	0.0431252	0.0472553	0	0
RR057i_00116	No virus	0.00889461	0.428419	0	0.231102	0	0.00581307	0.064137	0.168907	0.0927273	0	0
RR057i_00083	No virus	0.0239746	0.442769	0	0.331201	0	0.0434974	0.061839	0.00213841	0.0945804	0	0
RR057i_00075	No virus	0.13938	0.175306	0	0.117767	0	0.0334225	0.0288413	0	0.147412	0.357871	0
RR057e_00765	No virus	0.0628423	0.149859	0.00174464	0.369555	0	0.00594283	0.0891773	0.0738723	0.239243	0	0.00776334
RR057e_00763	No virus	0.0913553	0.328942	0.000639303	0.179582	0	0.0799801	0.0996387	0.104408	0.112792	0	0.00266199
RR057e_00762	No virus	0.0455809	0.0642352	0	0.109141	0	0.0199338	0.124209	0	0.20397	0.421922	0.0110083
RR057e_00590	No virus	0.273093	0.207333	0	0.290663	0	0.00770767	0.0660473	0.0250235	0.130133	0	0
RR057e_00567	No virus	0.0327708	0.361919	2.55688e-06	0.08918	0	0	0.120514	0.117647	0.273048	0	0.00491892
RR057e_00560	No virus	0.0226482	0.44878	0	0.138512	0	0	0.0877975	0.0875306	0.213781	0	0.000950832
RR057e_00549	No virus	0.0665328	0.131149	0.000774535	0.387863	0	0.0340509	0.00210699	0.104731	0.264947	0	0.00784572
RR057e_00515	No virus	0.120987	0.326927	0	0.00840757	0	0.148014	0.0231701	0.0573401	0.312984	0	0.00217056
RR057i_00115	No virus	0.00103091	0.45345	0.000197168	0.344828	0	0	0.13885	0.0289952	0.0326485	0	0
RR057e_00280	No virus	0.0132472	0.266153	0	0.465069	0	0	0.107546	0.0533396	0.0946458	0	0
RR057e_00318	No virus	0.105545	0.258237	0	0.0619288	0	0.0309987	0.0304909	0.019009	0.483067	0	0.0107236
RR057e_00272	No virus	0.0196881	0.246999	0.000480978	0.217645	0	0	0.0393454	0.0137093	0.276636	0.180333	0.00516342
RR057e_00131	No virus	0.0457345	0.0550942	0	0.0319527	0	0	0.0118403	0	0.305964	0.548711	0.000703709
RR057e_00130	No virus	0.0231798	0.253119	0.000308466	0.426586	0	0.000134169	0.0523441	0.0865762	0.156729	0	0.0010226
RR057e_00119	No virus	0.154513	0.102164	0	0.043161	0	0.343205	0.0173786	0.0369497	0.28049	0	0.0221382
RR057e_00117	No virus	0.0719404	0.335239	0.00158415	0.109671	0	0	0.0207325	0.0790065	0.369574	0	0.0122531
RR057e_00116	No virus	0.017718	0.0582095	0	0.348488	0	0	0.13045	0.0501211	0.357475	0.0363522	0.00118632
RR057e_00105	No virus	0.0552955	0.217995	0	0.360167	0	0.0793991	0.165612	0	0.105759	0.0157721	0
RR057e_00102	No virus	0.030721	0.164566	0	0.554917	0	0.0152061	0.0328289	0.0687895	0.132972	0	0
RR057e_00273	No virus	0.011128	0.538	0.000163718	0.11774	0	0	0.0909811	0.00186848	0.211186	0.0248782	0.00405475
RR057e_00088	No virus	0	0.419245	0	0.211509	0	0	0.178958	0.0523549	0.132782	0.00515019	0
RR057e_00086	No virus	0.0755451	0.260506	0	0.360147	0	0.072594	0.0473198	0.00698231	0.173132	0.00377252	0
RR057e_00138	No virus	0.0268349	0.187223	0	0.109489	0	0	0.0425034	0.0777504	0.259514	0.286704	0.0099821
RR057e_00084	No virus	0.0671313	0.175498	0	0.447698	0	0.0759999	0.0668534	0	0.155769	0.00799828	0.00305257
RR057e_00079	No virus	0.00948948	0.0411803	0	0	0	0	0.000473758	0	0.32347	0.603312	0.0220745
RR057e_00076	No virus	0.0096711	0.314834	0.000293705	0.286684	0	0	0.0551003	0.00815959	0.20481	0.11778	0.00266757
RR057e_00074	No virus	0.0145006	0.0626707	0	0.293553	0	0	0.0583208	0	0.172138	0.398817	0
RR057e_00073	No virus	0.145737	0.180294	0.00183535	0.271435	0	0.132162	0.0671825	0	0.20134	0	1.36554e-05
RR057e_00066	No virus	0.0313468	0.246133	0	0.0838735	0	0	0.00297176	0.0388518	0.244123	0.352701	0
RR057e_00058	No virus	0.0146594	0.404892	0.000133494	0.180827	0	0.000746659	0.057893	0.0536754	0.233877	0.0510421	0.00225343
RR057e_00052	No virus	0.0174484	0.108692	0.000258432	0.679294	0	0	0.0101457	0.0630074	0.11729	0	0.00386372
RR057e_00051	No virus	0.0107725	0.0950042	0.00050261	0.48267	0	0	0.0731463	0.042088	0.218263	0.0675381	0.010015
RR057e_00049	No virus	0.0280188	0.119748	0.00100334	0.0187678	0	0.0776095	0.0586203	0.00320656	0.338038	0.349228	0.00575967
RR057e_00042	No virus	0.0550967	0.229389	0.000603906	0.322724	0	0.00782896	0.0136538	0.0609735	0.300656	0	0.00907444
RR057e_00080	No virus	0.0792046	0.0788306	0	0.369869	0	0.023445	0.0862079	0	0.304145	0.0582981	0
RR057e_00140	No virus	0.243421	0.141006	0	0.211175	0	0.0913429	0.0729712	0.00442391	0.225372	0	0.0102887
RR057e_00093	No virus	0.0169354	0.617708	0	0.222287	0	0.00992045	0.079862	0	0.0532875	0	0
RR057e_00143	No virus	0.0579949	0.22354	0	0.0348888	0	0.0427272	0.0734772	0.0167408	0.216558	0.334073	0
RR057e_00268	No virus	0.0507399	0.245681	0.00117408	0.331506	0	0.0554451	0.061353	0.0436533	0.203949	0	0.00649836
RR057e_00142	No virus	0.011734	0.150852	0	0.0894131	0	0	0.0234005	0	0.334127	0.390473	0
RR057e_00260	No virus	0.0203474	0.187013	0.000644356	0.321504	0	0	0.0170987	0.0445907	0.243127	0.156469	0.00920598
RR057e_00259	No virus	0.0425591	0.29242	0	0.129061	0	0.00673834	0.162309	0.071291	0.13745	0.158171	0
RR057e_00254	No virus	0	0.100582	0	0.71262	0	0	0.0236672	0.0307251	0.132406	0	0
RR057e_00246	No virus	0.0326628	0.493844	0	0.235064	0	0.0070001	0.112053	0.0556756	0.0637011	0	0
RR057e_00239	No virus	0.0903192	0.204625	0	0.168588	0	0.0971091	0.0467872	0	0.299394	0.0914645	0.00171375
RR057e_00231	No virus	0.0166622	0.110765	0	0.0259072	0	0	0.0267406	0	0.267285	0.550956	0.0016835
RR057e_00222	No virus	0.00865327	0.3433	3.42623e-05	0.458828	0	0	0.0609482	0.0340116	0.091922	0	0.00230337
RR057e_00216	No virus	0.0460674	0.334295	0	0.282871	0	0	0.0538502	0.0249898	0.238316	0.0196106	0
RR057e_00261	No virus	0.0130551	0.123674	0.000609002	0.264801	0	0	0.0294525	0.0357067	0.328954	0.200312	0.0034356
RR057e_00203	No virus	0.017805	0.0353784	0	0	0.00232501	0	0.000140677	0	0.344256	0.600095	0
RR057e_00206	No virus	0.029282	0.251378	0	0.262397	0	0	0.0173408	0.0572026	0.366458	0.0159418	0
RR057e_00145	No virus	0.0309531	0.279135	9.97859e-08	0.125551	0	0	0.0516613	0.0696894	0.36821	0.0744141	0.000385639
RR057e_00168	No virus	0.0120879	0.252508	0	0.111309	0	0	0.0691707	0	0.499536	0.0553885	0
RR057e_00169	No virus	0.0271378	0.073354	9.27318e-05	0.0787846	0	0.00681242	0.034712	0	0.297106	0.482001	0
RR057e_00171	No virus	0.0184271	0.0316511	0.000405129	0	0.00200063	0	0	0	0.360393	0.585977	0.0011458
RR057e_00165	No virus	0.0459447	0.172597	0.00026934	0.486921	0	0.0272581	0.141772	0.0473657	0.0751033	0.0027687	0
RR057e_00187	No virus	0.0902072	0.197148	0	0.328722	0	0.0902405	0.0756142	0.046564	0.171505	0	0
RR057e_00198	No virus	0.0337872	0.224574	0.000985188	0.567815	0	0.00549756	0.0438084	0.0188871	0.104645	0	0
RR057e_00202	No virus	0.0486949	0.289542	0	0.356009	0	0.020264	0.0511524	0.0285255	0.205813	0	0
RR057e_00173	No virus	0.045473	0.172565	0	0.468336	0	0.0236204	0.168367	0.0503708	0.0712678	0	0
RR057e_00436	Other virus	0.0438165	0.118464	0	0.160599	0	0.0376186	0.0308687	0	0.473654	0.0878656	0.0471139
RR057e_00505	Other virus	0.036972	0.229595	0.000162166	0.038687	0	0	0.0416426	0	0.331259	0.321682	0
RR057e_00437	Other virus	0.0278397	0.169368	0	0	0	0.00157235	0.0320892	0	0.345295	0.400914	0.022921
RR057e_00454	Other virus	0.0643558	0.0822025	0	0	0	0.110272	0.0149246	0	0.515212	0.0760916	0.136941
RR057e_00488	Other virus	0.0749691	0.292979	0	0.0240636	0	0	0.0215692	0	0.227822	0.332645	0.0259525
RR057e_00489	Other virus	0.0648024	0.135227	0.000475241	0.153861	0	0.0521128	0.0367034	0	0.160754	0.390659	0.00540534
RR057e_00491	Other virus	0.0599778	0.404859	0	0.234514	0	0.0146021	0.0561302	0.0269942	0.129275	0.0736474	0
RR057e_00504	Other virus	0.0516673	0.212798	0	0.475171	0	0.0730341	0.0281274	0.028984	0.127874	0.00234405	0
RR057e_00512	Other virus	0.0183121	0.131394	1.14354e-05	0	0	0	0.000408152	0	0.249302	0.596643	0.00392899
RR057e_00577	Other virus	0.0779087	0.180416	0	0.00617533	0	0.00570322	0.0197795	0	0.401823	0.17458	0.133614
RR057e_00520	Other virus	0.00365178	0.0534773	0	0	0	0	0.0155839	0	0.543454	0.302964	0.0808689
RR057e_00534	Other virus	0.00175064	0.315304	0	0	0	0	0.000722854	0	0.272105	0.410118	0
RR057e_00540	Other virus	0.0313205	0.251647	0	0.0296557	0	0	0.0234205	0.0429264	0.579719	0.0303595	0.0109513
RR057e_00581	Other virus	0.0892146	0.13275	0	0.032053	0	0.125961	0.0246304	0	0.318132	0.224955	0.0523033
RR057e_00586	Other virus	0	0.136119	0	0.000511431	0	0.00822412	0.00842443	0.050945	0.50066	0.295115	0
RR057e_00761	Other virus	0.0184883	0.321952	0	0.332424	0	0.0302417	0.112963	0.0262336	0.122475	0.0352218	0
RR057e_00764	Other virus	0.00979654	0.142738	0	0	0	0	0.0084273	0	0.347908	0.49113	0
RR057e_00431	Other virus	0.00488042	0.348683	0	0.354081	0	0.000730714	0.119057	0.101224	0.0713447	0	0
RR057e_00516	Other virus	0.0587217	0.279929	0	0.0039883	0	0.0788063	0.0463885	0	0.278619	0.253547	0
RR057e_00427	Other virus	0.0824229	0.195891	0	0.0749815	0	0.165316	0.0282726	0	0.32574	0.124767	0.00260941
RR057e_00253	Other virus	0.0897047	0.146282	0	0.4518	0	0.03674	0.0238957	0	0.127157	0.12442	0
RR057e_00418	Other virus	0.0391632	0.230547	0	0.0113369	0	0	0.13462	0.00693766	0.15496	0.422435	0
RR057e_00423	Other virus	0.0172913	0.0310167	0	0.00453145	0	0.096102	0.00803513	0	0.376284	0.458762	0.00797748
RR057e_00037	Other virus	0.00795981	0.275232	0	0.217993	0	0	0.149395	0.102961	0.246459	0	0
RR057e_00047	Other virus	0.13195	0.367503	0	0.00181899	0	0.226147	0.0355463	0.0263682	0.210666	0	0
RR057e_00060	Other virus	0.0562584	0.292233	0	0.000662574	0	0.022238	0.0265327	0.0150518	0.296526	0.290498	0
RR057e_00107	Other virus	0.0652854	0	0	0.0144428	0	0.123917	0.047924	0	0.271388	0.433506	0.0435364
RR057e_00133	Other virus	0.0762276	0.15514	0.00266919	0.146308	0	0	0.0146034	0.00910717	0.508156	0	0.0877888
RR057e_00137	Other virus	0.0418265	0.143921	0	0.0655481	0	0.108383	0.0246684	0	0.517903	0	0.0977505
RR057e_00148	Other virus	0.149923	0.0639818	0	0.0257773	0	0.0181193	0.00785255	0	0.470075	0	0.264271
RR057e_00161	Other virus	0.0474311	0.0411105	0	0.0425881	0	0.101385	0.00738228	0	0.287661	0.410798	0.0616443
RR057e_00134	Other virus	0.030379	0.135476	1.71079e-05	0.0364162	0	0.0326228	0.000517485	0.0231182	0.609411	0.00666885	0.125373
RR057e_00200	Other virus	0.0502115	0.299219	0	0.00982417	0	0.00240788	0.13446	0	0.263016	0.240862	0
RR057e_00403	Other virus	0.140123	0.176811	0	0.511039	0	0.0880053	0.0221977	0	0.0536626	0.00816077	0
RR057e_00184	Other virus	0.011021	0.0333084	0.000166998	0	0	0	0.000844756	0	0.342864	0.608645	0.00314979
RR057e_00250	Other virus	0.0416964	0.107815	0.000582308	0.00417895	0	0.0915553	0.0211127	0	0.326866	0.32894	0.0772536
RR057e_00237	Other virus	0.0902284	0.218818	0.000294284	0.376591	0	0.0625195	0.0458914	0.00315569	0.195384	0	0.00711693
RR057e_00296	Other virus	0.0258785	0.206593	0	0.367899	0	0.0110795	0.119935	0.100829	0.167785	0	0
RR057e_00224	Other virus	0.0108886	0.286721	0	0	0	0	0	0.00180753	0.272359	0.428224	0
RR057e_00223	Other virus	0.0115009	0.30956	0	0.301519	0	0.0804958	0.0726647	0	0.22426	0	0
RR057e_00232	Other virus	0.0803171	0.0977219	0	0.0846384	0	0.0266159	0.0302747	0	0.323944	0.333365	0.0231227
RR057i_00104	SARS-CoV-2	0.0281992	0.442133	0	0.125878	0	0.140518	0.034872	0.0277621	0.128544	0.0720928	0
RR057i_00121	SARS-CoV-2	0.0734815	0.0903449	0	0.435893	0	0.0317499	0.280634	0.0153166	0.0725803	0	0
RR057i_00114	SARS-CoV-2	0.0379908	0.0580462	0	0.673113	0	0.0705604	0.0490106	0.0223774	0.0889018	0	0
RR057i_00112	SARS-CoV-2	0.00715979	0.292564	0.000288416	0.0721383	0	0.0468278	0.0196912	0	0.336523	0.223522	0.00128552
RR057i_00110	SARS-CoV-2	0.0440908	0.141287	0.000928729	0.164593	0	0	0.0263343	0	0.118836	0.503931	0
RR057i_00109	SARS-CoV-2	0.104554	0.318105	0.000326439	0.0783646	0	0.0154235	0.128041	0.0468661	0.184717	0.12116	0.00244308
RR057i_00108	SARS-CoV-2	0.0393885	0.0765469	0	0	0	0	0.0206597	0	0.30665	0.556755	0
RR057i_00106	SARS-CoV-2	0.629025	0.0475014	0.000799726	0.0078053	0	0	0.00660248	0.000166356	0.160624	0.142054	0.00542159
RR057i_00103	SARS-CoV-2	0.0892094	0.166403	0.00610857	0.17653	0	0.00217781	0.0730836	0	0.191125	0.295362	0
RR057i_00089	SARS-CoV-2	0.715964	0.0576983	0.000614752	0.0560833	0	0	0.0447268	0	0.112274	0	0.0126389
RR057i_00100	SARS-CoV-2	0.0545202	0.414361	0	0.234335	0	0.095497	0.0679157	0.0112289	0.0781754	0.0439664	0
RR057i_00099	SARS-CoV-2	0.0452138	0.204639	0.00160741	0.441915	0	0.0291512	0.0181786	0.0115077	0.160786	0.0870014	0
RR057i_00098	SARS-CoV-2	0.0408987	0.32456	0.000423487	0.212318	0	0.0847274	0.111619	0.0133632	0.208151	0.00393925	0
RR057i_00096	SARS-CoV-2	0.0196423	0.328365	0	0.352379	0	0.0208143	0.114358	0.0215142	0.138623	0.00430417	0
RR057i_00095	SARS-CoV-2	0.0375406	0.230411	0	0.479953	0	0.0107323	0.133724	0	0.0893182	0.018321	0
RR057i_00094	SARS-CoV-2	0.073312	0.341884	0	0.123847	0	0.0160519	0.0881	0.0968378	0.190656	0.0693117	0
RR057i_00090	SARS-CoV-2	0.0265447	0.408499	6.85365e-05	0.194616	0	0.0257058	0.0435144	0.0848352	0.216216	0	0
RR057i_00122	SARS-CoV-2	0.0360087	0.0923852	0	0.449294	0	0.0912046	0.05679	0.114664	0.159653	0	0
RR057i_00088	SARS-CoV-2	0.0673189	0.351466	0	0.271182	0	0.0375209	0.0446819	0.0202518	0.0490653	0.158513	0
RR057i_00101	SARS-CoV-2	0.118605	0.348902	0	0.211073	0	0.050175	0.057149	0.0100981	0.203998	0	0
RR057i_00123	SARS-CoV-2	0.0301716	0.427094	0	0.319128	0	0.0107849	0.117884	0.000133663	0.0689253	0.0258779	0
RR057i_00139	SARS-CoV-2	0.302628	0.223884	0.00103302	0.183866	0	0.0324722	0.0658758	0.00572321	0.0496233	0.124569	0.0103257
RR057i_00132	SARS-CoV-2	0.0386495	0.222322	0	0.438876	0	0.0115889	0.139192	0.075319	0.074052	0	0
RR057i_00169	SARS-CoV-2	0.0820047	0.227559	0.00206448	0.439582	0	0.0330273	0.076542	0.0239813	0.114014	0	0.00122522
RR057i_00167	SARS-CoV-2	0.0743494	0.0384269	0	0.343273	0	0.0224285	0.0878089	0	0.0762968	0.357417	0
RR057i_00165	SARS-CoV-2	0.0754079	0.0244708	0	0.423631	0	0.0205731	0.344882	0.0361046	0.0749302	0	0
RR057i_00163	SARS-CoV-2	0.0197398	0.430648	0	0.188129	0	0.0506781	0.208168	0.0270845	0.0755529	0	0
RR057i_00158	SARS-CoV-2	0.0606508	0.200898	0	0.273702	0	0.032853	0.123402	0.0206348	0.140932	0.146929	0
RR057i_00157	SARS-CoV-2	0.0270114	0.185884	0	0.030241	0	0.111897	0.185706	0	0.263377	0.18319	0.0126935
RR057i_00156	SARS-CoV-2	0.0879873	0.0818406	0.000392768	0.478439	0	0.119365	0.0588331	0.0310494	0.141537	0.000555884	0
RR057i_00154	SARS-CoV-2	0.154222	0	0	0.508169	0	0.0807125	0.188912	0.0210661	0.0469177	0	0
RR057i_00151	SARS-CoV-2	0.0530784	0.14409	0.000454096	0.289853	0	0.0447391	0.200283	0.0735128	0.187962	0	0.00602817
RR057i_00131	SARS-CoV-2	0.0697901	0.355605	0	0.134078	0	0.166783	0.0951147	0	0.175997	0	0.00263139
RR057i_00149	SARS-CoV-2	0.0740228	0.0547042	0	0.519226	0	0.0465317	0.165365	0.0526276	0.0844409	0	0.00308131
RR057i_00145	SARS-CoV-2	0.483829	0.0337607	0.00419941	0.1751	0	0.0356584	0.028994	0.0139246	0.217681	0	0.00685235
RR057i_00141	SARS-CoV-2	0.0355277	0.0811207	0	0.12052	0	0	0.0075784	0	0.269124	0.48613	0
RR057i_00086	SARS-CoV-2	0.108678	0.215488	0	0.388729	0	0.116118	0.0524526	0	0.100598	0.0179372	0
RR057i_00138	SARS-CoV-2	0.332872	0.063673	0	0.186725	0	0.0630088	0.0331273	0	0.249351	0.029195	0.0420479
RR057i_00137	SARS-CoV-2	0.839038	0	0	0.00180938	0.0015743	0	0.00147065	0	0.124332	0	0.031776
RR057i_00136	SARS-CoV-2	0.0911395	0.0305853	0	0.442035	0	0.149837	0.127723	0	0.13686	0	0.0218199
RR057i_00135	SARS-CoV-2	0.104545	0.126594	0	0.47582	0	0.103959	0.0414713	0.0354117	0.112199	0	0
RR057i_00134	SARS-CoV-2	0.0458771	0.162805	0	0.461754	0	0.0792825	0.00783962	0.000974687	0.0149272	0.226539	0
RR057i_00133	SARS-CoV-2	0.0491747	0.0971877	0	0.63911	0	0.0641309	0.039771	0.0130254	0.0729098	0.0246911	0
RR057i_00147	SARS-CoV-2	0.354345	0.0242578	0.000214853	0.0651456	0	0.0694823	0.0344345	0	0.115645	0.336474	0
RR057i_00084	SARS-CoV-2	0.0695881	0.193159	0	0.520626	0	0.117045	0.0395369	0.017969	0.042075	0	0
RR057i_00070	SARS-CoV-2	0.0794917	0.272197	0.000156002	0.322292	0	0.159114	0.0744886	0	0.052479	0.039781	0
RR057i_00081	SARS-CoV-2	0.0601253	0.170288	0.000255187	0.457494	0	0.0950768	0.0433551	0.0548948	0.118511	0	0
RR057e_00746	SARS-CoV-2	0.0141698	0.206703	0	0.0701926	0	0	0.139722	0	0.349064	0.217054	0.00309428
RR057e_00744	SARS-CoV-2	0.0632719	0.162368	0	0.503992	0	0.0454515	0.132297	0.00667055	0.0608467	0.0251017	0
RR057e_00743	SARS-CoV-2	0.0440437	0.142955	0	0.500137	0	0.0514579	0.129788	0.0439528	0.0876658	0	0
RR057e_00742	SARS-CoV-2	0.00120719	0.585625	0	0	0	0.0353381	0.0772182	0	0.14004	0.160571	0
RR057e_00741	SARS-CoV-2	0.0300427	0.114738	0.000507273	0.53925	0	0.0078786	0.0689557	0.00880625	0.224859	0	0.00496313
RR057e_00737	SARS-CoV-2	0.0427606	0.0199214	0	0.452375	0	0.0896449	0.190168	0.0147242	0.174073	0	0.0163332
RR057e_00736	SARS-CoV-2	0.0635325	0.287894	0	0.241922	0	0.0171662	0.295918	0.0353399	0.0582279	0	0
RR057e_00735	SARS-CoV-2	0.0500031	0.174743	0.000451252	0.131286	0	0.110822	0.0880644	0.100461	0.34417	0	0
RR057e_00733	SARS-CoV-2	0.0772279	0.213204	0.000663179	0.372665	0	0.0545633	0.0323317	0.0404413	0.200944	0	0.00796003
RR057e_00747	SARS-CoV-2	0.107258	0.140788	0	0.408061	0	0.137841	0.0422004	0	0.163851	0	0
RR057e_00731	SARS-CoV-2	0.0843744	0.204228	0.00128076	0.248394	0	0.0128327	0.0455468	0.0976773	0.285974	0.00968906	0.0100031
RR057e_00728	SARS-CoV-2	0.0243058	0.0261701	0	0.716983	0	0	0.0715977	0.0329929	0.12795	0	0
RR057e_00727	SARS-CoV-2	0.0212625	0.218613	0	0.483107	0	0	0.0105131	0.0205846	0.108268	0.137651	0
RR057e_00726	SARS-CoV-2	0.0429531	0.126604	0	0.295395	0	0.0116074	0.381783	0	0.104365	0.0372933	0
RR057e_00724	SARS-CoV-2	0.0491823	0.118174	0.00092405	0.396004	0	0.0587308	0.0782079	0.0159775	0.274054	0	0.00874601
RR057e_00723	SARS-CoV-2	0.112074	0.135665	0	0.370784	0	0.128964	0.0746661	0.00605433	0.169716	0	0.00207672
RR057e_00721	SARS-CoV-2	0.0462952	0.104059	7.11306e-05	0.119549	0	0.1037	0.0761686	0.0207078	0.485818	0.00642918	0.0372029
RR057e_00719	SARS-CoV-2	0.0518997	0.0384591	0	0.411428	0	0.0868326	0.0027934	0.00102603	0.396971	0	0.0105902
RR057e_00154	SARS-CoV-2	0.0518582	0.0764435	0.000168129	0.546398	0	0.0352102	0.0960119	0.0312725	0.113296	0.0474312	0.00191083
RR057i_00171	SARS-CoV-2	0.113048	0.0140305	0	0.616314	0	0.0231865	0.140362	0.0107978	0.0822609	0	0
RR057e_00729	SARS-CoV-2	0.0409719	0.27284	0	0.402146	0	0.0424535	0.101865	0.0358752	0.103848	0	0
RR057i_00082	SARS-CoV-2	0.12813	0.0733302	0	0.445998	0	0.153755	0.0372406	0.0271633	0.134382	0	0
RR057e_00748	SARS-CoV-2	0.0686911	0.0597244	0.000914082	0.504499	0	0.065185	0.0750943	0.0450827	0.171241	0	0.00956842
RR057e_00750	SARS-CoV-2	0.0853757	0.0732159	0.00256078	0.0670368	0	0.124758	0.0906797	0	0.456692	0	0.0996809
RR057i_00080	SARS-CoV-2	0.0133425	0.237117	0	0.00687578	0	0.00142215	0.028826	0.0402407	0.195451	0.463969	0.0127551
RR057i_00078	SARS-CoV-2	0.0880033	0.115084	0.00568758	0.207058	0	0.0429592	0.0693033	0.0654481	0.33533	0.065099	0.00602751
RR057i_00077	SARS-CoV-2	0.0589812	0.358517	0.000555938	0.267081	0	0.0909647	0.126099	0.0227419	0.0628175	0.0108944	0.00134802
RR057i_00076	SARS-CoV-2	0.102637	0.0310409	0	0.278133	0	0.225273	0.069669	0	0.251788	0	0.0414597
RR057i_00074	SARS-CoV-2	0.0846128	0.0447151	0	0.566207	0	0.0746104	0.0696448	0.0197943	0.132346	0	0.00807017
RR057i_00072	SARS-CoV-2	0.132911	0.0619691	0	0.298852	0	0.261632	0.17899	0	0.0656453	0	0
RR057i_00071	SARS-CoV-2	0.0789449	0.169044	0	0.474895	0	0.142167	0.0825513	0.0102505	0.0410304	0.00111619	0
RR057i_00069	SARS-CoV-2	0.0796946	0.125892	0	0.606105	0	0.111976	0.0101219	0	0.0387833	0.027428	0
RR057i_00068	SARS-CoV-2	0.0742467	0.0937108	0	0.503721	0	0.0220615	0.223949	0.0261096	0.0562019	0	0
RR057e_00749	SARS-CoV-2	0.127565	0.0057726	0	0.472027	0	0.0302329	0.288948	0.00237961	0.0730751	0	0
RR057i_00067	SARS-CoV-2	0.0611337	0.107358	0	0.359136	0	0.119216	0.219072	0.0328873	0.0989847	0	0.00221214
RR057i_00062	SARS-CoV-2	0.145079	0.250332	0	0.268742	0	0.0158388	0.12501	0.0428367	0.152162	0	0
RR057e_00759	SARS-CoV-2	0.0870356	0.0355097	0.0383691	0.11475	0	0.089855	0.0775803	0	0.262884	0.233813	0.060203
RR057e_00757	SARS-CoV-2	0.0390733	0.170604	0	0.421898	0	0.0210645	0.187772	0.0880091	0.0715791	0	0
RR057e_00756	SARS-CoV-2	0.138316	0.207153	0	0.29066	0	0.132361	0.0662534	0.0154963	0.110397	0.0393633	0
RR057e_00755	SARS-CoV-2	0.0510891	0.297957	0	0.290802	0	0.0167202	0.0860515	0.0772361	0.180144	0	0
RR057e_00754	SARS-CoV-2	0.0553792	0.139315	0	0.521909	0	0.0432901	0.0717621	0.0137788	0.154565	0	0
RR057e_00753	SARS-CoV-2	0.0700692	0.370047	0	0.26452	0	0.0188987	0.0300504	0.00264684	0.243769	0	0
RR057e_00752	SARS-CoV-2	0.108148	0.293726	0	0.279307	0	0.119725	0.0905515	0	0.0701863	0.0383552	0
RR057e_00751	SARS-CoV-2	0.0777032	0.309248	0.000401568	0.171315	0	0.128867	0.0256621	0.0395026	0.242546	0	0.00475427
RR057i_00064	SARS-CoV-2	0.0441345	0.0911526	0	0.169636	0	0.0659735	0.0233933	0	0.0966017	0.508441	0.000666676
RR057i_00172	SARS-CoV-2	0.108044	0.0985366	0	0.456731	0	0.0690629	0.0569459	0.0656202	0.145059	0	0
