# Supplementary material for: Upper airway gene expression reveals suppressed immune responses to SARS-CoV-2 compared with other respiratory viruses
Source: Nat Commun. 2020 Nov 17;11:5854. doi: 10.1038/s41467-020-19587-y (PMC7673985; doi:10.1038/s41467-020-19587-y)
Supplement: Supplementary file 8 — Supplementary Data 5 [file 41467_2020_19587_MOESM8_ESM.xlsx]

## Sheet: total_read_pairs
CZB ID	Total read pairs	Protein coding gene counts
RR057e_00037	12337400	1477971
RR057e_00039	13194944	1943220
RR057e_00042	58202387	8152228
RR057e_00047	49174569	1249671
RR057e_00049	16840917	629018
RR057e_00051	57629075	2207423
RR057e_00052	43068092	13018582
RR057e_00058	11041951	3603579
RR057e_00060	42767101	937769
RR057e_00066	48301195	2778386
RR057e_00073	12568339	1634237
RR057e_00074	17222051	599927
RR057e_00076	19116651	3314375
RR057e_00079	15922949	3827028
RR057e_00080	16447594	5797240
RR057e_00084	71050503	8495763
RR057e_00086	11454168	3891130
RR057e_00088	16432810	1812080
RR057e_00093	14226459	525457
RR057e_00102	17223415	4126841
RR057e_00105	19585915	5560983
RR057e_00107	14664998	3116114
RR057e_00116	11837598	1803029
RR057e_00117	71528575	5518831
RR057e_00119	55973185	4327357
RR057e_00130	14886137	2482052
RR057e_00131	15431114	443774
RR057e_00133	68208254	7942883
RR057e_00134	15362898	2135664
RR057e_00137	16055273	5517280
RR057e_00138	31736638	5432269
RR057e_00140	13659730	2031904
RR057e_00142	15252124	3753178
RR057e_00143	20643197	1603714
RR057e_00145	68321303	6529266
RR057e_00148	68534849	11059010
RR057e_00154	11799586	2607054
RR057e_00161	70000021	3690910
RR057e_00165	46781080	15861677
RR057e_00168	16134710	5818001
RR057e_00169	47033340	13049632
RR057e_00171	15806516	4160667
RR057e_00173	16045572	5673031
RR057e_00184	15536289	2264586
RR057e_00187	32576152	3021575
RR057e_00198	12190999	3708170
RR057e_00200	14287125	3341661
RR057e_00202	71281270	7535875
RR057e_00203	17445261	4011135
RR057e_00206	14940769	1293878
RR057e_00216	9619067	2488889
RR057e_00222	16088116	5813625
RR057e_00223	18750107	1518364
RR057e_00224	48542807	4047094
RR057e_00231	16270388	3858025
RR057e_00232	59555837	19862560
RR057e_00237	38910024	13587746
RR057e_00239	73245437	24542639
RR057e_00246	58135741	20173725
RR057e_00250	61735707	12784667
RR057e_00253	12520476	3567992
RR057e_00254	70060834	23325745
RR057e_00259	12540339	1539910
RR057e_00260	10717909	981353
RR057e_00261	9436316	785884
RR057e_00268	7846644	1849210
RR057e_00272	5153507	906887
RR057e_00273	14460303	1499894
RR057e_00280	56220092	10143632
RR057e_00285	54823232	17902597
RR057e_00287	55650851	16785191
RR057e_00290	70725375	16527542
RR057e_00291	84309138	18884345
RR057e_00294	64425838	20955382
RR057e_00295	47582978	17331717
RR057e_00296	57823121	4729015
RR057e_00302	14572604	632577
RR057e_00309	50323063	872377
RR057e_00318	63528849	7188264
RR057e_00324	70095161	5398715
RR057e_00340	67569245	11459977
RR057e_00399	19587132	6731510
RR057e_00401	16266212	1525399
RR057e_00403	18136091	6084403
RR057e_00410	53823057	5954081
RR057e_00412	18305212	958098
RR057e_00414	14068439	615308
RR057e_00416	14842310	1689147
RR057e_00418	49767329	10138352
RR057e_00423	24677372	3789915
RR057e_00427	21023771	5623160
RR057e_00431	51766710	19124556
RR057e_00436	15655763	1866048
RR057e_00437	17437092	605177
RR057e_00440	63151240	16078768
RR057e_00442	15499789	3226748
RR057e_00449	44714776	14404768
RR057e_00451	17318524	3582293
RR057e_00454	14779123	2150929
RR057e_00456	14513381	3716778
RR057e_00460	54653403	14850312
RR057e_00475	48370846	11973882
RR057e_00485	63858862	11382473
RR057e_00488	54752377	18294464
RR057e_00489	57850498	16679272
RR057e_00491	52667020	15014853
RR057e_00494	50728011	16732244
RR057e_00504	52521238	729548
RR057e_00505	44010622	3370777
RR057e_00508	21813031	498679
RR057e_00512	61338392	761322
RR057e_00515	47166212	5013557
RR057e_00516	65873863	7297962
RR057e_00520	43084618	1754260
RR057e_00534	24935988	13176515
RR057e_00540	64714860	1788496
RR057e_00549	76107126	7546709
RR057e_00560	53466330	3979312
RR057e_00567	93976390	6164020
RR057e_00577	66019472	22336243
RR057e_00581	48872781	8649584
RR057e_00586	55079981	1027005
RR057e_00590	57409974	2521340
RR057e_00719	11880699	1936194
RR057e_00721	13849502	442095
RR057e_00723	14420840	6218475
RR057e_00724	7988291	3779894
RR057e_00726	14021977	5181970
RR057e_00727	14497680	3079378
RR057e_00728	7590789	493186
RR057e_00729	16580734	6443676
RR057e_00731	13423701	719246
RR057e_00733	10330982	2870696
RR057e_00735	12515005	900766
RR057e_00736	18725565	6672957
RR057e_00737	10438388	3063562
RR057e_00741	10574752	1632419
RR057e_00742	8155123	1013101
RR057e_00743	16270840	6337391
RR057e_00744	9836777	3969027
RR057e_00746	12757134	1253812
RR057e_00747	13844204	4986106
RR057e_00748	10371696	3748617
RR057e_00749	15686847	5767447
RR057e_00750	15436653	1087387
RR057e_00751	44358837	5702271
RR057e_00752	47252209	16468740
RR057e_00753	54439453	17138366
RR057e_00754	53994735	10162752
RR057e_00755	75749218	17265772
RR057e_00756	56000922	18674899
RR057e_00757	58285922	20902992
RR057e_00759	63949387	18770914
RR057e_00761	13280047	5073867
RR057e_00762	14740905	2864124
RR057e_00763	12766662	4311615
RR057e_00764	13140291	2819173
RR057e_00765	10592420	1936691
RR057i_00062	19548463	1348419
RR057i_00064	3145426	622944
RR057i_00067	10582558	1165455
RR057i_00068	24007132	8778200
RR057i_00069	14993211	1303731
RR057i_00070	16759871	7659250
RR057i_00071	18197283	5890547
RR057i_00072	16497073	5234119
RR057i_00074	16793784	3746995
RR057i_00075	16813278	4190526
RR057i_00076	16319823	7250408
RR057i_00077	15718885	2441945
RR057i_00078	14157199	5408650
RR057i_00080	13955643	1757929
RR057i_00081	13438345	5861070
RR057i_00082	12444933	2929650
RR057i_00083	12766510	3980369
RR057i_00084	16943763	7884796
RR057i_00086	14828905	4041734
RR057i_00088	17181766	4063251
RR057i_00089	32695249	2035373
RR057i_00090	15463497	3029383
RR057i_00094	15291131	439310
RR057i_00095	14621877	1145696
RR057i_00096	16625531	2187020
RR057i_00098	21823946	1102548
RR057i_00099	14273953	2393512
RR057i_00100	17184199	4091166
RR057i_00101	17531672	7945219
RR057i_00103	17322396	4885304
RR057i_00104	18101919	1003203
RR057i_00106	16890238	476185
RR057i_00108	15241443	428568
RR057i_00109	20465584	581124
RR057i_00110	14445658	3910193
RR057i_00112	15769173	2440070
RR057i_00114	19315672	7038069
RR057i_00115	17270683	6527927
RR057i_00116	17898087	1150554
RR057i_00117	16066613	4820730
RR057i_00118	17882089	3588430
RR057i_00119	18332840	7335738
RR057i_00120	16598553	1854862
RR057i_00121	15236242	5598035
RR057i_00122	11500381	467056
RR057i_00123	17374793	6463041
RR057i_00131	10395632	4200631
RR057i_00132	17922349	7340491
RR057i_00133	20142640	5444967
RR057i_00134	16823144	5793215
RR057i_00135	14702209	2902640
RR057i_00136	17955116	3590624
RR057i_00137	16691837	4754638
RR057i_00138	16560454	460340
RR057i_00139	14394495	5308984
RR057i_00141	17358851	4587953
RR057i_00145	19329214	3422676
RR057i_00147	15623628	5073872
RR057i_00149	37268048	16061338
RR057i_00151	10431855	3258260
RR057i_00154	18801534	6556828
RR057i_00156	12819475	5321604
RR057i_00157	18674677	779036
RR057i_00158	13899087	4194383
RR057i_00163	16264724	6720500
RR057i_00165	15807496	5437510
RR057i_00167	20301093	5717612
RR057i_00169	19430212	9032004
RR057i_00171	20374088	7579766
RR057i_00172	17625193	6035685
RR057i_00173	15687565	4488359
RR057i_00175	18752330	4857412
RR057i_00176	14763114	4554749
RR057i_00177	15078742	5846520
RR057i_00179	21467369	7531801
RR057i_00180	22096582	8459590
